# Supplementary material for: Elevated O‐GlcNAc Levels Activate Epigenetically Repressed Genes and Delay Mouse ESC Differentiation Without Affecting Naïve to Primed Cell Transition
Source: Stem Cells. 2014 Sep 15;32(10):2605–15. doi: 10.1002/stem.1761 (PMC4737245; doi:10.1002/stem.1761)
Supplement: Supplementary file 2 — Supporting Information Table 2 [file STEM-32-2605-s002.xls]

## Sheet: Sheet1
2D-Gel Spot #	Protein name	Protein accession numbers	Database sources	Protein molecular weight (Da)	Protein identification probability	Number of unique peptides	Number of unique spectra	Number of total spectra	Percentage of total spectra	Percentage sequence coverage	Gene name	PMID
1	Splicing factor, proline- and glutamine-rich	IPI00129430	ipi.MOUSE.v3.57.fasta	75423.9	1	7	8	10	0.263	0.132	Sfpq	20305658
2	keratin complex 1, acidic, gene 10	IPI00755181,IPI00798492,IPI00828744,IPI01008564	ipi.MOUSE.v3.57.fasta	57024.4	1	4	4	6	0.194	0.0731	Krt10
	Keratin, type II cytoskeletal 73	IPI00347110	ipi.MOUSE.v3.57.fasta	58894.8	0.998	2	2	4	0.129	0.0427	KRT73
3	Insulin-like growth factor 2 mRNA-binding protein 1	IPI00131056	ipi.MOUSE.v3.57.fasta	63432.5	1	6	6	9	0.15	0.158	IGF2BP1
	Probable ATP-dependent RNA helicase DDX5	IPI00420363	ipi.MOUSE.v3.57.fasta	69303.8	1	8	8	12	0.2	0.151	Ddx5
	RNA-binding protein FUS	IPI00117063,IPI00830623	ipi.MOUSE.v3.57.fasta	52655.3	1	4	5	9	0.15	0.0811	Fus
4	T-complex protein 1 subunit eta	IPI00331174	ipi.MOUSE.v3.57.fasta	59635.2	1	4	4	5	0.0641	0.0809	Cct7
	Isoform 1 of Non-POU domain-containing octamer-binding protein	IPI00320016,IPI00987483	ipi.MOUSE.v3.57.fasta	54522.9	1	3	3	3	0.0385	0.0888	nono	16408927
	T-complex protein 1 subunit delta	IPI00116277	ipi.MOUSE.v3.57.fasta	58049.8	1	15	16	19	0.244	0.295	Cct4	16408927
	Isoform M2 of Pyruvate kinase isozymes M1/M2	IPI00407130,IPI00845840	ipi.MOUSE.v3.57.fasta	57827.6	1	6	6	9	0.115	0.156	PKM2	16408927
5	Alpha-enolase	IPI00462072,IPI00987541	ipi.MOUSE.v3.57.fasta	47123.7	1	6	6	11	0.12	0.212	Eno1	16408927
	Isoform 1 of DAZ-associated protein 1	IPI00406492,IPI00406493,IPI00831118,IPI00831695	ipi.MOUSE.v3.57.fasta	43195.8	0.998	2	2	3	0.0326	0.0764	dazap1
	Elongation factor 1-alpha 1	IPI00307837	ipi.MOUSE.v3.57.fasta	50096.2	1	15	18	29	0.315	0.385	EEF1A1	16408927
6	Glyceraldehyde-3-phosphate dehydrogenase	IPI00273646,IPI00850779	ipi.MOUSE.v3.57.fasta	35792.1	0.998	2	2	3	0.0385	0.0841	Gapdh	18794846
	Fructose-bisphosphate aldolase A	IPI00221402	ipi.MOUSE.v3.57.fasta	39338.5	1	17	20	31	0.397	0.519	Aldoa	16408927
7	small inducible cytokine subfamily E, member 1	IPI00132194	ipi.MOUSE.v3.57.fasta	35148.6	1	3	3	4	0.0625	0.119	SCYE1P
	WD repeat-containing protein 5	IPI00139957	ipi.MOUSE.v3.57.fasta	36571.3	1	3	3	3	0.0469	0.123	Wdr5	20305658
	Phosphoserine aminotransferase	IPI00115620,IPI00849478,IPI00918511	ipi.MOUSE.v3.57.fasta	40454.8	0.999	2	2	4	0.0625	0.0649	PSAT1
	Glyceraldehyde-3-phosphate dehydrogenase	IPI00273646,IPI00850779	ipi.MOUSE.v3.57.fasta	35792.1	1	7	7	12	0.188	0.261	gapdh	18794846
	Isoform 1 of Heterogeneous nuclear ribonucleoprotein A3	IPI00269661,IPI00459722,IPI00985844	ipi.MOUSE.v3.57.fasta	39634.2	1	8	9	14	0.219	0.293	Hnrnpa3	16408927
8	Glyceraldehyde-3-phosphate dehydrogenase	IPI00273646,IPI00850779	ipi.MOUSE.v3.57.fasta	35792.1	1	13	18	33	0.3	0.48	gapdh	18794846
	Isoform 3 of Heterogeneous nuclear ribonucleoproteins A2/B1	IPI00405058,IPI00622847,IPI00828488,IPI01023279	ipi.MOUSE.v3.57.fasta	32442.9	1	7	8	12	0.109	0.246	Hnrnpa2b1	20305658
	Putative uncharacterized protein	IPI00553777,IPI00817004	ipi.MOUSE.v3.57.fasta	38786	1	6	6	9	0.0818	0.231	hnrnpa1	20305658
9	Glyceraldehyde-3-phosphate dehydrogenase	IPI00273646,IPI00850779	ipi.MOUSE.v3.57.fasta	35792.1	0.999	2	2	3	0.1	0.0841	gapdh	18794846
	Isoform Long of Beta-1,4-galactosyltransferase 1	IPI00131464,IPI00649496,IPI00760067	ipi.MOUSE.v3.57.fasta	44394.6	0.998	2	3	4	0.133	0.0702	B4galt3
	Isoform 3 of Heterogeneous nuclear ribonucleoproteins A2/B1	IPI00405058,IPI00622847,IPI00828488,IPI01023279	ipi.MOUSE.v3.57.fasta	32442.9	1	3	3	5	0.167	0.136	Hnrnpa2b1	20305658
	Cell division control protein 2 homolog	IPI00114491,IPI00894639	ipi.MOUSE.v3.57.fasta	34090.3	0.998	2	2	2	0.0667	0.0606	Cdk1
10	Lin-28 homolog A	IPI00170180	ipi.MOUSE.v3.57.fasta	22701.7	1	3	4	7	0.109	0.22	Lin28a
	40S ribosomal protein S3	IPI00134599	ipi.MOUSE.v3.57.fasta	26656.5	1	14	14	21	0.328	0.605	RPS3	18617508
	Proteasome subunit alpha type-4	IPI00277001	ipi.MOUSE.v3.57.fasta	29453.6	0.998	2	2	2	0.0312	0.0881	Psma4
