# Supplementary material for: Elevated O‐GlcNAc Levels Activate Epigenetically Repressed Genes and Delay Mouse ESC Differentiation Without Affecting Naïve to Primed Cell Transition
Source: Stem Cells. 2014 Sep 15;32(10):2605–15. doi: 10.1002/stem.1761 (PMC4737245; doi:10.1002/stem.1761)
Supplement: Supplementary file 5 — Supporting Information Table 5 [file STEM-32-2605-s005.xls]

## Sheet: Sheet1
PRC	PRCa	PRCi	PRCo	PRCr	Active	Inactive	Mikkelsen_Bivalent	Bivalent_PRC1+	Bivalent_PRC1-	Sox2	Oct4	Klf4	Rex1	Myc	ClassI	ClassII	ClassIII	ClassIV	ClassV	Plurinet	Plurinetwork	2C	2C-Mervl+	TET1 regulated	Tet1 bound and regulated	Tet1 bound and upregulated in Tet1KD	Tet1 bound and downregulated in Tet1KD	Up in Tet1KD not bound by Tet1	Down in Tet1 KD not bound by Tet1
PRC (H2Aub1+ and/or K27me3+) according to Brookes et al 2012	PRC active genes according to Brookes et al 2012	PRC intermediate genes according to Brookes et al 2012	PRC only genes according to Brookes et al 2012	PRC repressed genes according to Brookes et al 2012	Active genes according to Brookes et al 2012	Inactive genes according to Brookes et al 2012	Bivalent according to Mikkelsen et al 2007	PRC1+ According to Ku et al 2008	PRC1- According to Ku et al 2008	Sox2 targets according to Kim et al 2008	Oct4 targets according to Kim et al 2008	Klf4 targets according to Kim et al 2008	Rex1 targets according to Kim et al 2008	Myc targets according to Kim et al 2008	Class I genes according to Chen et al 2008	Class II genes according to Chen et al 2008	Class III genes according to Chen et al 2008	Class IV genes according to Chen et al 2008	Class V genes according to Chen et al 2008	Plurinet	Plurinetwork	2C genes according to Macfarlan et al 2012	2C genes with Melv+/chimeric transcript according to Macfarlan et al 2012	Wu et al, 2011	Wu et al, 2011	Wu et al, 2011	Wu et al, 2011	Wu et al, 2011	Wu et al, 2011
TRAM1	RGS20	A830018L16RIK	OPRK1	MKIAA1889,XKR4	MRPL15	RP1,RP1H	AK051424,INPP4A	GAS1	AK051424,INPP4A	APOC1	APOC1	APOC1	APOC1	APOC1	GLI2	FVT1	COPS5	CDH20	C230078M14RIK	AATF	ACVR1	0610008F07RIK	4732471D19RIK	CBX4	KRT8	KRT8	LRIT2	CSN3	TMEM27
TMEM70	RRS1	EYA1	SNTG1	SOX17	LYPLA1	ST18	ICA1L	THPO	ICA1L	5730559C18RIK	5730559C18RIK	5730559C18RIK	5730559C18RIK	5730559C18RIK	INHBB	TSN	CSPP1	RNF152	CPA6	ACTA1	ACVR1B	1110012D08RIK	AF067063	LDB1	CRYAB	CRYAB	MEOX2	ANXA1	CST8
ZFP451	ADHFE1	UBE2W	3110035E14RIK	JPH1	TCEA1	4930418G15RIK	CCDC38	1700003F12RIK	CCDC38	TRIB3	TRIB3	TRIB3	ZBTB40	TRIB3	DBI	MKI67IP	PIGN	TNFRSF11A	SERPINB5	AIMP2	PARP1	1700018F24RIK	ABCB5	CBX8	THBS1	THBS1	FIBCD1	TAF7L	SAMD7
BC050210	SGK3	4921533L14RIK	TRPA1	CRISPLD1	ATP6V1H	CPA6	TMEM102	EPHA7	TMEM102	TRIB3	TRIB3	TRIB3	SURF6	TRIB3	3110009E18RIK	CLASP1	2310035C23RIK	BCL2	SERPINB12	ANAPC1	NR0B1	1700019N12RIK	APOL7E	PITX1	KRT18	KRT18	CPNE4	MACC1	1700067P10RIK
AK051424,INPP4A	SLCO5A1	B230209C24RIK	TCFAP2D	TCFAP2B	RB1CC1,CC1	DEPDC2,C030045D06RIK,P-REX2	SKAP1	4931406I20RIK	SKAP1	ZBTB40	ZBTB40	ZBTB40	RPL7A	ZBTB40	SLC41A1	TMEM185B	VPS4B	CDH7	SERPINB13	ANP32A	LOC100047666	1700023I07RIK	ARIH2	KDM6B	RNF128	RNF128	CREB3L4	TMCC3	XLR5A
MARS2	PRDM14	PTPN18	IL17A	KCNQ5	PCMTD1	XKR9	P140	CPEB2,CPEB2	AXIN2	ANKRD37	SURF6	SURF6	2610101N10RIK	SURF6	RAB7L1	DDX18	DSEL	C1QL2	SERPINB3D	ANXA2	AKT1	1700029P11RIK	ARSK	TNRC18	ANXA3	ANXA3	GNG7	TMCC3	EMR4
ICA1L	MSC	MFSD9	RIM,RIMS1,MKIAA0340	B3GAT2	MYBL1	KCNB2	AXIN2	FLNC	PTPRG	NOTCH1	RPL7A	RPL7A	ANKRD37	RPL7A	NUCKS1	UBXD2	PTPN4	EN1	SERPINB11	ANXA3	LOC100048863	1700034F02RIK	ATXN3	TCFAP2A	TAGLN	TAGLN	GNG7	MORC4	E130114P18RIK
2310038H17RIK	PAQR8	GULP1	BAI3	COL19A1	AK031819,VCPIP1	GM106	NXNL2	ZFP579	AI836003	RND2	2610101N10RIK	2610101N10RIK	NOTCH1	2610101N10RIK	RBBP5	MCM6	TMEM177	HTR5B	SERPINB7	APEX1	APC	1700067P10RIK	ATXN7	LDB1	PHLDB2	PHLDB2	SLC6A7	RBM46	PRG4
RHBDD1	SMAP1	TMEFF2,TMEFF2	4931428L18RIK	4931408C20RIK	SULF1	STAU2	GAS1	NPHS2	GP5	H2AFX	ANKRD37	ANKRD37	GAPDH	ANKRD37	TMEM81	DARS	STEAP3	DPP10	SERPINB2	APOE	LOC100046044	1700123I01RIK	B020004J07RIK	LHX5	CLDN7	CLDN7	IRGM2	3830417A13RIK	OAS1D
TMEM16G	BAG2	2810022L02RIK	LYG2	SLM1,KHDRBS2	NCOA2	GDAP1	PTPRG	CADM3	LRRC33	VAT1	NOTCH1	NOTCH1	LOC380687	NOTCH1	REN2,REN1	DYRK3	CCDC93	LYPD1	SERPINB10	ARID3B	NR2F2	2010106G01RIK	BEX6	DLX2	SLC25A24	SLC25A24	ARRDC2	MAL2	OIT3
TMEM185B	PLEKHB2	KLF7	LYG1	9430069J07RIK	TRAM1	PI15	SHAG1,DDEF1	USP44	SRF	SLC26A2	RND2	RND2	SOCS2	RND2	ETNK2	SRGAP2	ACTR3	TMEM163	SERPINB8	ARL4A	LOC100047997	2010107H07RIK	BOLA1	ZFP467	SRGN	SRGN	THADA	NOSTRIN	XKRX
PCTK3	ARID5A	ACADL	PARD3B	NPAS2	LACTB2	CRISP4	AI836003	CACNA1G	PTGIS	PER2	H2AFX	H2AFX	LOC14433	H2AFX	SOX13	2700049P18RIK	MGAT5	CXCR4	CDH19	ARMC6	ATF2	2210408I21RIK	C130026I21RIK	IRX3	JUN	JUN	OLFM2	POF1B	MC2R
RIPK5	4632411B12RIK	CYP27A1	CRYGC	CREG2	TERF1	DEFB18	THPO	MFLJ00128,E130112L23RIK	4930526D03RIK	CDK5RAP1	VAT1	VAT1	AVPI1	VAT1	RABIF	ELK4	ZRANB3	THSD7B	CNTNAP5A	ATIC	LOC100047927	2210409E12RIK	C1D	RARG	KRT19	KRT19	ZNFX1	FHIT	SLC7A9
BTG2	AK044901,CNNM4	CDK5R2	CRYGB	IL1RL2	TCEB1	OTTMUSG00000020946,DEFB41	GP5	ADRA1A	DFNA5H	CCBL1	GAPDH	GAPDH	ADAMTS4	GAPDH	4931440L10RIK	PPP1R15B	R3HDM1	KLHDC8A	RALB	AURKA	AXIN1	2310001A20RIK	CAB39	HRK	GSN	GSN	PIP5K1B	PPBP	SLC38A5
5730559C18RIK	MGAT4A	MKIAA1435,WDFY1	PTHR2	SLC9A2	TMEM70	PKHD1	LRRC33	HR	PODXL2,AK087743	SLIT2	LOC380687	LOC380687	PER2	LOC380687	JARID1B	SNRPE	YOD1	ADORA1	EPB4.1L5	AURKB	BMP4	2410076I21RIK	CENPP	DLX1AS	PHLDA1	PHLDA1	SYNE2	CUBN	TXLNB
IVNS1ABP	CHST10	AK141842,IRS1	RUFY4	POU3F3	LY96	IL17F	SRF	TMEM181	RERG	FOXRED2	SOCS2	SOCS2	CDK5RAP1	SOCS2	ZFP281	BTG2	LGTN	SYT2	SCTR	BAK1	BMPR2	2410089E03RIK	D5ERTD577E	ERBB3	RASEF	RASEF	DPYSL5	CYSLTR1	1700011I03RIK
ACBD6	MYO1B	5033414K04RIK	PRKAG3	GPR45	MCM3	GSTA3	PTPRS	TMEM181,LOC547127	TTC9B	ATF7IP	LOC14433	LOC14433	CCBL1	LOC14433	NR5A2	ADIPOR1	RASSF5	PKP1	MARCO	BAT3	BRCA1	2610008E11RIK	DDIT4L	ZBTB7B	TMCC3	TMCC3	ALDH1A2	FGFBP1	C1S
ABL2	STAT1	NPPC	CCDC108,B230363K08RIK	FHL2	TRAM2	NDG1	ZEB1,ZFHX1A	TULP1,BC038073	FFAR3	REFBP2	NEK2	NEK2	COX5A	NEK2	DARS2	LACTB2	NCOA2	LHX9	INSIG2	BCCIP	KLF5	2700089E24RIK	E330014E10RIK	CTDSP1	COL4A2	COL4A2	ATCAY	LPHN2	C1S
KIAA0859,5630401D24RIK	SATB2	LRRFIP1	RESP18	SLC40A1	TMEM14A	BC099381	FRAT2	LOC545291	SLC17A7	NIF3L1	SLC12A7	SLC12A7	TSEN34	SLC12A7	CENPL	TIMM17A	PCTK3	RGS2	SLC35F5	BCL2	CASP3	2810474O19RIK	EI24	PAX9	PERP	PERP	OAS1C	CCL20	1700026D08RIK
ARHGAP30,MFLJ00267	BMPR2	ESPNL	GPR55	NAB1	OGFRL1	4933415F23RIK	RBM43	KCNK15	PCNXL2	1810031K17RIK	NUP50	NUP50	ZFP655	NUP50	GPA33	PHLDA3	NUAK2	MSC	E030049G20RIK	BIK	CTNNB1	2900064A13RIK	FBXO15	TCFAP2A	CYR61	CYR61	PAX8	PLA2G4A	CCDC81
CABC1	NRP2	TMEM157	NMUR1	2210010L05RIK	1110058L19RIK	COL9A1	1700003F12RIK	CLDN11	GM106	PPIL3	SET	SET	LENG4	SET	MAEL	ASPM	TMCC2	GLT25D2	ACMSD	BIRC5	CCND1	3110052M02RIK	GM10696	SIX3OS1	SFN	SFN	CISD2	PROM1	HEMT1
PSEN2	CREB1	D1ERTD622E	NEU2	INPP1	LMBRD1	GM597	PTGIS	NHLH2	KISS1	PPIL3	AVPI1	AVPI1	HOOK2	AVPI1	LEFTY2	CDC73	MDM4	RGL1	RAB3GAP1	BLM	CD44	4632427E13RIK	GM16367	SIX3OS1	HMGA2	HMGA2	CBLN1	VNN1	ABCA12
EPHX1	CCNYL1	PAM	TRPM8	NEDL2,HECW2	PTP4A1	MKIAA0244,PHF3	4930526D03RIK	RBM35A	OLFML2B	ADIPOR1	NDUFS2	NDUFS2	SLC25A3	NDUFS2	PYCR2	GLRX2	TRAM1	NMNAT2	LCT	BRIX1	CDH1	4632434I11RIK	GM4340	LOC100034739	TINAGL1	TINAGL1	NCAM1	FNDC3C1	PPP1R3A
TRP53BP2	IGFBP2	LEMD1	ASB18	ANKRD44	PRIM2	GLULD1	EPHA7	ARID3C	KCNJ10	BC038286	ADAMTS4	SLC26A2	2410015M20RIK	ADAMTS4	LEFTY1	TPR	TMEM183A	CACNA1E	ZP3R	BUB1B	CDK2	4732471D19RIK	GM4858	SIX3	TINAGL1	TINAGL1	EIF2AK4	IL33	DMGDH
MOSC2	PNKD	ETNK2,TUC1	COL6A3	BOLL	RAB23	4930521A18RIK	4931406I20RIK	EPHA10	6330403A02RIK	VDAC1	SLC26A2	CDK5RAP1	VDAC1	SLC26A2	TMEM63A	BC003331	CYB5R1	IER5	C4BP	BYSL	CDKN1A	4930503E14RIK	GNPNAT1	FOXF1A	KRT7	KRT7	EIF2AK4	RHOX6	TAS2R105
BB146404	EPHA4	AK192563,TMEM58	KLHL30	CRYGE	ZFP451	TESP1	CPEB2,CPEB2	GRIN2B	GPR6	ADPGK	PER2	CCBL1	ADPGK	PER2	LBR	IVNS1ABP	PPP1R12B	A230106N23RIK	PFKFB2	C1ORF103	CDKN2A	4932415M13RIK	GPBP1L1	PAX2	SOX17	SOX17	MYCL1	LOR	MCM9
PREP	ITM2C	RGS2	OLFR1411	ERBB4,ERBB4	DST,BPAG1-N,BPAG1	CFC1	FLNC	DUSP26	CHST3	PIP5K1B	CDK5RAP1	SLIT2	MAP2K3	CDK5RAP1	ENAH	DHX9	UBE2T	NPHS2	AA986860	CASP6	CDX2	4933406J08RIK	GUCA1A	BCL11A	TACSTD2	TACSTD2	KIF5A	GPX8	OBOX6
P4HA1	B3GNT7	HMCN1	OLFR1410	MARCH4	HS6ST1	TESP2	DFNA5H	EDG8	FLRG,FSTL3	VPS72	CCBL1	PIM1	COX5B	CCBL1	SRP9	TOR1AIP1	LGR6	6430517E21RIK	FCAMR	CASP9	CER1	4933411G11RIK	LCLAT1	BCL11A	CAR4	CAR4	TCFAP2A	SLC23A1	HAVCR2
GGT1	NCL	NIBAN	OLFR12	IGFBP5	UGCGL1	LINCR	PODXL2,AK087743	GRAMD1B	MSRB3	TAF15	SLIT2	ATP5J	SSSCA1	SLIT2	MCM3	IFRG15	ARL8A	DNM3	PIGR	CCNA2	CREB1	4933437F05RIK	MBD5	MIR96	DUSP4	DUSP4	TCFAP2A	DYNLT3	CD2
GSTT3	6430706D22RIK,A730008H23RIK	1700025G04RIK	AQP12	WNT6	LMAN2L	ZAP70	RERG	NCAM1	COL23A1	PCDHGA10	COX5A	RPL36	A030009H04RIK	COX5A	PAQR8	RPL7	ELF3	PRRX1	FAIM3	CCNB1	CREBBP	5730590G19RIK	NAALAD2	MIR183	S100A6	S100A6	PLD1	ST7	GM11487
PCBP3	ARL4C	LAMC2,AF106279	AGXT	WNT10A	CNNM3	A230074B11RIK	ZFP579	1810031K17RIK	1700016K19RIK	CAMK2N1	GABPA	TSEN34	MTVR2	GABPA	A230074B11RIK	RDH10	RNPEP	RCSD1	IL24	CCNB2	DPYSL2	9530077C05RIK	OCM	GATA2	2200002D01RIK	2200002D01RIK	MGAT5B	TCFEC	EHHADH
ILVBL	GBX2	RNASEL	NEU4	FEV	ANKRD23	4921511C04RIK	TTC9B	RASL10A	EPN3	AMOTL2	PIM1	LENG4	GTLF3A	PIM1	TCEA1	CACYBP	TMEM58	C030014K22RIK	IL20	CCND1	LOC100045360	A230107C01RIK	PDE6A	PITX2	AP1M2	AP1M2	TRIM28	FAM134B	NAP1L3
CCDC38	SCLY	IER5	PDCD1	CRYBA2	ANKRD39	CNGA3	FFAR3	EMID1	TCAP	ETV4	MT1	HOOK2	MTVR2	MT1	GLS	5630401D24RIK	IPO9	RXRG	IL19	CCNE1	CTBP1	A430089I19RIK	PEMT	PITX2	LGALS1	LGALS1	ADAMTS20	DAB2	FXYD4
METAP2	HES6	QSOX1,QSCN6	C230078M14RIK	IHH	BC050210	LONRF2	SLC17A7	AEBP1	PYY	LEFTY1	ATP5J	SLC25A3	CMTM1	ATP5J	EEF1B2	BAT2D	NAV1	LMX1A	IL10	CDA	CTBP2	A630001G21RIK	PRAMEL5	TGIF1	PROCR	PROCR	IRF9	2310009B15RIK	MYOM2
AK033206,SOCS2	TRAF3IP1	MKIAA0471,RABGAP1L	MARCO	DES	LOC100040340	NMS	TMC7	9530066K23RIK	FR1,FMNL1	CMTM1	RPL36	2410015M20RIK	CEND1	RPL36	GPR1	SLC19A2	LAD1	CADM3	MAPKAPK2	CDC25C	CTCF	A930001N09RIK	RFPL4B	TGIF1	9130008F23RIK	9130008F23RIK	IRF9	LY6A	CPS1
TMTC3	GPC1	C030014K22RIK	E030049G20RIK	PAX3	ACTR1B	IL1R2	PCNXL2	A030009H04RIK	PAPLN	CMTM1	TSEN34	ADPGK	EDN2	TSEN34	ADAM23	TMCO1	TMEM9	PLD5	IKBKE	CDC45	DGKA	AA415398	RNPC3	TGIF1	ITGA8	ITGA8	SIX5	CASP8	PLD1
EG368203	RNPEPL1	REFBP2	FCAMR	SGPP2	TMEM131	IL1R1	9030425E11RIK	CHD3	ACOT3	ZWINT	TMEM70	MAP2K3	ANKRD6	TMEM70	MREG	ATF6	5730559C18RIK	D230039L06RIK	AVPR1B	CDC7	DAZL	AF067063	SLC19A3	TGIF1	GALNT3	GALNT3	LIPE	MFAP3L	KLRA3
MKIAA0946,ZDHHC17	CAPN10,CAPN8	FMN2	PIGR	MOGAT1	AK051424,INPP4A	IL1RL1	GM106	PITPNM3	TMEM90A	NRARP	ZFP655	LMBR1	HIST3H2BB	ZFP655	PECR	DUSP12	CAMSAP1L1	ITPKB	CTSE	CDK1	DDB1	AI606181	SP110	MIR132	SERPINH1	SERPINH1	CHMP4C	MFAP3L	SMYD1
4921506J03RIK	SNED1,SNEP	SCCPDH	IL10	AP1S3	TSGA10	IL18R1	DNER	CCR10	HECW1	1500001A10RIK	LENG4	SSSCA1	LAPTM5	LENG4	TMEM169	UFC1	DDX59	EG277333	5430435G22RIK	CDK7	GADD45A	AI747699	TBC1D12	TRIM8	CRLF1	CRLF1	FAM110B	TCEAL7	IFNA5
USP15	BOK	CNIH3	AVPR1B	SERPINE2	REV1	IL18RAP	KISS1	CNTNAP1	CARTPT	H2AFY2	HOOK2	A030009H04RIK	SYNGR4	HOOK2	XRCC5	DEDD	NEK7	MIXL1	SLC26A9	CDT1	DHX9	AU015228	TCFCP2	CAMK2N1	PMAIP1	PMAIP1	P2RX2	SERPINB9B	KRT79
IL23A	GLI2	DUSP10	RAB7B,RAB42,5430435G22RIK	4930544G21RIK	PDCL3	SLC9A4	NPHS2	MAPT	ZFP488	FUNDC1	SLC25A3	MTVR2	1700029M20RIK	SLC25A3	CUL3	IGSF9	BC042698	CNIH3	SLC45A3	CEBPZ	DFFA	AU019990	TCSTV3	KCTD1	DUSP6	DUSP6	LIX1L	CRLF2	LIPC
LIF	INHBB	LYPLAL1	SLC26A9	SLC16A14	D1BWG0212E	TMEM182	OLFML2B	SPHK1,SPHK1A	SYT XV-A,SYT15	TRIM34	2410015M20RIK	GTLF3A	TMEM143	2410015M20RIK	FBXO36	2310005N03RIK	KCNT2	4922505E12RIK	MFSD4	CENPE	DKK1	AV320801	TDPOZ1	MEIS2	PRSS8	PRSS8	RDH1	SQSTM1	ZFP353
ZNRF3	RALB	ATF3	KLHDC8A	A530032D15RIK,C130026I21RIK	AK040602,RNF149	1500015O10RIK	KCNJ10	ARG2	REM2	TSSK3	VDAC1	ATP5E	PPTC7	VDAC1	SLC16A14	SMYD3	TROVE2	HLX1	CNTN2	CHAF1A	DNMT1	ABCB5	TDPOZ2	MEIS2	AGPAT9	AGPAT9	COL5A3	IFI202B	LIPE
RNF145	TMEM37	NENF	OPTC	SP110	MAP4K4	A530098C11RIK	CADM3	BMP6	5830406J20RIK	PDE6A	ADPGK	G430002G23RIK	GNA13	ADPGK	B3GNT7	TFB2M	UCHL5	MOSC1	NFASC	CHEK1	DNMT3A	ABHD6	TDPOZ4	2310014H01RIK	2010002N04RIK	2010002N04RIK	DAK	CALML4	SERPINB1A
SCGB3A1	STEAP3	HHAT	MYBPH	ECEL1	MRPS9	4832428D23RIK	6330403A02RIK	CHAT	RIP3,RIPK3	HIST3H2A	MAP2K3	FTSJ1	2310042E22RIK	MAP2K3	PDE6D	9630058J23RIK	EG545370	C130074G19RIK	PLEKHA6	CHEK2	DNMT3B	ACAD9	TDPOZ5	2310014H01RIK	TTC9	TTC9	TTYH1	TSPAN7	CHN1
PPP2CA	CCDC93	SYT14,SYTXIV	CACNA1S	EFHD1	RPL29	COL3A1,MKIAA4231	GPR6	SLC18A3	PCDH20	RIC8B	COX5B	CAMK2N1	INTS3	COX5B	COPS7B	CABC1	1200016B10RIK	MARK1	GOLT1A	CKS1B	CDK2AP1	ACBD5	TMEM41B	2310014H01RIK	CD44	CD44	VAMP2	SBSN	CHN1
ZFP692	SLC35F5	G0S2	ATP6V1G3	NGEF	NCK2	COL5A2	CHST3	BMP4	MCHR1	ZFP64	LMBR1	CCHCR1	GDF3	LMBR1	CHRNG	PARP1	1190005F20RIK	SLC30A10	ATP2B4	CKS2	GM12184	ACER2	TRAK2	CTDSP2	CADPS2	CADPS2	F2	IGFBP3	KNG1
B9D1	CXCR4	PLXNA2	RGL1	DNAJB3	UXS1	EG212225	FLRG,FSTL3	CERK	LRRK2	SEMA6C	SSSCA1	ETV4	YWHAG	SSSCA1	EIF4E2	H3F3A	RNF2	TGFB2	OPTC	COIL	DVL1	ACOT6	TSEN2	SIX2	B2M	B2M	CHN1	FLRT3	ELMO1
MYH10,MKIAA3005	MAPKAPK2	SYNE1,MKIAA1756	APOBEC4	UGT1A10,UGT1A6B,UGT1A6A,UGT1A7C,UGT1A9,UGT1A5,UGT1A1,UGT1A2	TPP2	C230029F24RIK	USP44	BC038822	TMEM117	HNRPU	A030009H04RIK	LEFTY1	MLLT11	A030009H04RIK	DCTN2	NVL	EDEM3	TCFAP2D	PRELP	COPS3	LEFTY1	ACOX1	UBTFL1	ETV6	HSPA1A	HSPA1A	HAS3	2610018G03RIK	ELMO1
DBIL5	RASSF5	MKIAA4253,STXBP5	5830403L16RIK,AK044033	RAMP1	AK163166,ERCC5	SDPR	MSRB3	GP1BB	AQP2	IL17RD	MTVR2	FOXH1	RIPK3	MTVR2	BAZ2A	CNIH4	5730449L18RIK	KCNK2	FMOD	COPS6	PHC1	ACYP1	ZFP352	CXXC5	CRCT1	CRCT1	SPATS1	POGK	2210010C17RIK
DDX52	RAB7L1,RAB29	PHACTR2	TNN	PER2	WDR75	MSTN	IKZF4	SEPT5	IGFBP6	RIC8B	GTLF3A	HOXB4	CKB	GTLF3A	SPRYD4	DEGS1	ARPC5	PTPN14	CHIT1	CTBP2	EED	ADAM4	ZFP54	LHX2	ACTA1	ACTA1	NAIF1	5730469M10RIK	BCAS1
BC022224	NUAK2	PERP	FASL	TWIST2	SLC39A10	RFTN2	COL23A1	CASKIN1	GPR84	EDN2	ATP5E	KCNH3	MESDC1	ATP5E	MIP	TRP53BP2	LAMC1	PROX1	CHI3L1	CXADR	NR2F6	ADRBK2	ZFP809	HIC1	MARVELD2	MARVELD2	SLC37A1	BCL2L15	TMPRSS5
ITGA3	TMCC2	TNFAIP3	MAEL	GPR35	OBFC2A,5830411E10RIK,NABP1	HSFY2	KCNAB3	DLK2	MFI2	MIA1	SNX11	1700001C19RIK	PTGES2	SNX11	STAT2	IARS2	GLUL	TCFAP2B	MYOG	DAXX	NR2F1	AFF1		HIC1	MARVELD2	MARVELD2	TXNDC16	FHL1	NLRP4A
TAC4	NFASC	IFNGR1	RGS5	KIF1A	STAT4	AOX3	1700016K19RIK	GNAL	PACSIN1	RAB4B	G430002G23RIK	PPP1R16A	DOCK1	G430002G23RIK	MBC2	EPRS	ACBD6	VASH2	4933406M09RIK	DAZAP1	SMARCAD1	AGPAT9		MIR212	COL4A1	COL4A1	PDE8A	FHL1	TTC29
SKAP1	LRRN2	MAP3K5	SLAMF7,CS1	2310007B03RIK	GLS	AOX4	SLFN5	TSHZ1	SCUBE3	ANKRD6	FTSJ1	FUNDC1	TK1	FTSJ1	RPL41,ZC3H10	CENPF	TERF1	9130211I03RIK	XKR9	DCTPP1	GM6627	AKAP11		TRERF1	BMPER	BMPER	UBXN11	FHL1	PRAMEL4
PNPO	SOX13,SOX-13	AHI-1,AHI1	CD48	ST8SIA4,ST8SIAIV	HIBCH	AOX3L1	CACNA1G	INA	PRRT1	C230093N12RIK	C79407	TRIM34	PIP5K3	C79407	RPS26	RPS6KC1	SOAT1	ATF3	PTPRV	DDX11	EWSR1	ALG2		ZIC2	CLU	CLU	DPF1	AMOT	RBM44
NR1D1	ARL8A	MYB	ATP1A2	CDH20	1700019D03RIK,AK217058	ALS2CR12	EPN3	LRRC26	LTB	D18ERTD653E	MTVR2	PDE6A	SLC2A3	MTVR2	IKZF4	ANGEL2	ABL2	TRAF5	PTPN7	DHCR24	EZH1	ALS2		SIX3OS1	PIK3CD	PIK3CD	QDPR	INADL	CRXOS1
COASY	RNPEP	TCBA1	SLAMF9	RNF152	OSGEPL1	CASP8	TCAP	ITPKA	PARC	HIST3H2BB	CAMK2N1	APOE	RPS14	CAMK2N1	CRSP3	NSL1	TOR3A	SERTAD4	GPR37L1	DHFR	EZH2	ANPEP		SALL1	PIK3CD	PIK3CD	H2-KE6	CYP4F14	CC2D2A
IRE1 ALPHA,ERN1	NAV1,MKIAA1151	A330019N05RIK,RLBP1L2	DARC	TNFRSF11A,RANK	ASNSD1	ALS2CR11	PYY	LTK	BC027072	CDX4	TCF19	RAP2IP	NFATC4	TCF19	TSPYL1	PPP2R5A	C530043G21RIK	PLXNA2	LMOD1	DIAPH1	FGF4	AP1S2		PURA	PIK3CD	PIK3CD	CHRNA7	SOAT1	FRMD4A
CDR2L	PHLDA3	A630077B13RIK	LAMB3,AK005414	BCL2	STK17B	MDLG6A,MPP4	FR1,FMNL1	DUOX2	ABHD3	TCF7	CCHCR1	ITPKA	HAGH	CCHCR1	MICAL1	DTL	RASAL2	CD34	EG215714	DNMT3B	FGF5	APOC1		NAB2	PIK3CD	PIK3CD	MSH6	TUSC1	TNFRSF23
MGAT5B	LAD1	FYN	CAMK1G	CDH7	4930511H11RIK	GM973	PAPLN	DUOXA2	WNT8A	EBF3	ETV4	MIA1	2310016E02RIK	ETV4	1700021F05RIK	INTS7	RABGAP1L	KCNQ5	TNNI1	DPPA2	FGFR1	APOC2		MAML3	TMEM30B	TMEM30B	ZFP27	AKT3	ZFP438
1110057K04RIK	ARPC5	SLC16A10	CR2	SCTR	GTF3C3	CD28	ACOT3	B430119L13RIK	ZFP608,AK155149,MKIAA1281	IL10	LEFTY1	C230093N12RIK	BZW2	LEFTY1	DDIT4	AA408296	RC3H1	RIMS1	TNNT2	DSCC1	FOS	APOL7B		SMAD6	OCLN	OCLN	PRR12	1600014K23RIK	AW551984
HS1BP3	1700012A16RIK	SOBP	MYCT1	C1QL2	SF3B1	CTLA4,CTLA-4	TMEM90A	EMILIN3	KCNT1,MKIAA1422	PAX9	CMTM1	D18ERTD653E	ARV1	CMTM1	ASCC1	PTP4A1	KLHL20	B3GAT2	CACNA1S	ELAC2	FZD1	APOL7E		ZFP467	USP27X	USP27X	SMARCD3	LPP	MYO3B
TTC32	RGS16	MAN1A	ESR1	EN1	COQ10B	ICOS	NGB	CYP24A1	SYT13	ODZ4	CMTM1	BEST3	TCAM1	CMTM1	D10ERTD641E	ZFP451	PRDX6	COL19A1	KIF21B	EPPK1	GAB1	AQP3		SSPO	DSC2	DSC2	LPAR1	LPP	JAKMIP2
MYCN	TOR3A	D630037F22RIK	IYD	HTR5B	AK165532,MOBKL3	DYTN	HECW1	PFDN4	1110018M03RIK	NDUFB3	FOXH1	HIVEP1	2010315L10RIK	FOXH1	X99384	IMP4	VAMP4	PTPN18	PTPRC	ERBB3	GATA6	ARIH2		HOXA6	CYBA	CYBA	LPAR1	RHOX9	SPIC
TMEM18	PRDX6,AOP2	DUX	GRM1	DPP10	MARS2	OTTMUSG00000013918	HRH2	9030418K01RIK	1600015H20RIK	2700062C07RIK	HOXB4	TCF3	EMILIN1	HOXB4	EIF4EBP2	MITD1	SCYL3	NPAS2	ATP6V1G3	ERCC5	GBX2	ARL4D		EPHB4	SLC40A1	SLC40A1	BMF	1810011O10RIK	C330019L16RIK
DNAJB9	CREG1	4632428N05RIK	IL20RA	LYPD1	KCTD18	4921521F21RIK	FGFR4	NEXN	PDYN	BC049806	KCNH3	RARB	ZFP3	KCNH3	DNA2L	MRPL30	UBE2W	CREG2	2310009B15RIK	EWSR1	GDF9	ARMCX5		AHNAK	AMN	AMN	SLC5A11	LY96	BLNK
TXNDC1	TADA1L	4932409I22RIK	TAAR3	TMEM163	SGOL2	CRYGD	SLC9A3	AK5	PCSK2	PLEKHA7	1700001C19RIK	GCAT	RHEBL1	1700001C19RIK	REEP3	TXNDC9	4930455F23RIK	SLC9A2	CRB1	EXO1	GM12791	ARSK		PRDM12	MLKL	MLKL	TRIM34	SALL2	AKAP2
RPS6KA5	CD244,2B4	EFNA2	LAMA2	THSD7B	AOX1	CRYGA	CARTPT	CLSTN1	COX4I2	PTMA	PPP1R16A	CHRNA4	2310003L22RIK	PPP1R16A	GM867	EIF5B	TCEB1	FHL2	CFHR1	EXOSC3	GRB2	ASCL2		SGPL1	HS3ST1	HS3ST1	ZFYVE28	TSPAN6	PRAMEL6
GPR68	VANGL2	6330514A18RIK	6330407J23RIK	SLC45A3	BZW1	D630023F18RIK	ZFP488	DD57,WDR8	GGTL3	GNA13	FUNDC1	ATP10D	1700030J22RIK	FUNDC1	VPREB3	CHST10	TMEM70	SOX17	CFH	EXOSC7	AES	ASTE1		HIVEP2	F3	F3	KLHL10	GHR	APOD
ITPK1	CASQ1	EEA1	GRIK2	MFSD4	CLK1	CRYGF	SYT XV-A,SYT15	WDR86	VSTM2L	HSPA9A	TRIM34	PPM1K	PGM2	TRIM34	EG333669	RPL31	LY96	TMEFF2	B3GALT2	EXOSC8	GM3835	ATF2		SIX4	SOS2	SOS2	RNF17	TC2N	FCGRT
MDCR,DICER1	MIXL1	KITL	FABP7	ADORA1	CFLAR	MYL1	PELI2	UCN	TGM2	CBX3	TSSK3	UGT1A5	CCNT2	TSSK3	SUHW2	TGFBRAP1	SFT2D2	NAB1	RGS13	EXOSC9	GM12950	ATF7IP2		SOX9	TNFRSF12A	TNFRSF12A	ATP1B2	TEAD1	FGD4
MKIAA4205,ZFP386	LEFTY2	TMTC2	EG245263	SYT II,SYT2	ALS2CR4	CPS1	MFLJ00128,E130112L23RIK	NSG1	3110045G13RIK,MEGF12	HNRPA2B1	PDE6A	PKM2	ABCB8	PDE6A	ABCA7	AI597479	TIPRL	2210010L05RIK	RGS1	FAM136A	GM6817	ATM		EGR3	CALD1	CALD1	CAPN5	PLAC1	FGD4
MTB,NCAPG2	LEFTY1	KCNC2	PLA2G12B	LGR6	ALS2	IKZF2	REM2	9630031F12RIK	LOR	HNRPA2B1	HIST3H2A	HNRPH1	CACNB1	HIST3H2A	HMHA1	WDR75	BRP44	HECW2	RGS18	FBL	GM14383	ATP5L		SLC35D3	CAPN2	CAPN2	BC028528	TTC39A	FGD4
MKIAA0281,ELMO1	TMEM63A	DYRK2	1700021K02RIK,SPATIAL	EG215714	FZD7	SPAG16	5830406J20RIK	HRK	5330417C22RIK	GDF3	ATOH1	HSPA9A	ATP6V0B	ATOH1	POLR2E	ATP6V1H	MPZL1	BOLL	B830045N13RIK	FBP1	GM6186	ATXN3		MEX3B	CLDN6	CLDN6	GFRA1	TEX16	ARHGEF3
D130043K22RIK	SUSD4	B4GALNT1	PBLD	PKP1	SUMO1	A830006F12RIK	LTB4R2	VGF	COL9A2	SLC3A2	APOE	CAPNS1	SLC19A2	APOE	GPX4	OBFC2A	POU2F1	SATB2	TRPA1	FEN1	GM12657	ATXN7		ZMIZ1	GSTT2	GSTT2	UPK3B	GRIP1	CNOT3
ALDH5A1	D1PAS1	OSBP2	GGTLA1	KIF21B	NOL5	ANKAR	RIP3,RIPK3	6330503C03RIK	TLR12	SCD2	RAP2IP	SLC3A2	CACNB1	RAP2IP	SBNO2	HSPD1	ALDH9A1	2810022L02RIK	PLA2G4A	FKBP3	GM7179	AVPI1		PHF15	PTGS2	PTGS2	STK11IP	CHIC1	GM4981
RREB1	PTPN14	SLC35E4	FTCD	LHX9	ALS2CR13	TNP1	ADRA1A	PMUR10F,TLX2	BC013712	YWHAG	CEND1	SCD2	RABIF	CEND1	ATP5D	HSPE1	MGST3	CASP8	PTGS2	FOXO4	LOC677395	B020004J07RIK		GM672	CITED1	CITED1	PPFIA3	NFU1	SCHIP1
KIF13A	SMYD2	HORMAD2	C330046G03RIK	B830045N13RIK,AK140520	ICA1L	IL8RB	SORBS3	LRIG1	SEPN1	STMN1	ITPKA	STMN1	GATAD2A	ITPKA	MIDN	PPIL3	NUF2	NRP2	PDC	FUBP1	H3F3A	B430203M17RIK		LMO4	BAZ1A	BAZ1A	MUM1	CCDC122	SCHIP1
NXNL2	FLVCR1,9630055N22RIK	ADCY1	PAH	PTGS2	AK041465,NBEAL1	IL8RA	HR	NPAS1	HTR1D	MLLT11	EDN2	ENO1	THRAP3	EDN2	RKHD1	ORC2L	UAP1	PTHR2	NIBAN	FUS	GM8029	BB287469		LMO4	FOSL1	FOSL1	MUTYH	BC030336	POLRMT
H2AFY	LPGAT1	ZPBP	SLC17A8	GLT25D2	CYP20A1	GM216	ENOX1	RGS9BP	GABRD	RIPK3	MIA1	4733401H18RIK	ZCSL2	MIA1	MBD3	ALS2CR4	UHMK1	C030018G13RIK	1700025G04RIK	GADD45A	H3F3C	BC013712		NR4A3	PARVA	PARVA	DAPP1	KLB	TTN
TERT	IRF6	EGFR	EG215472	NMNAT2	ABI2	SLC11A1	LECT1	PHOX2A	DOK7	CKB	RAB4B	MESDC2	SAMD4B	RAB4B	UQCR	SUMO1	1700009P17RIK	IGFBP5	APOBEC4	GAR1	GM6421	BC027231		ZFP503	SYCP2	SYCP2	ITGA5	DAGLB	CLPS
SLC12A7,KCC4	CD46	MKIAA0903,EHBP1	CSL	RGS8	RAPH1	VIL1	PCDH20	GPRC5B	NSUN7	ENO1	ANKRD6	RAF1	2310022A10RIK	ANKRD6	TCFE2A	NOL5	SDHC	WNT6	NCF2	GDF9	GM7900	BC055111		NCOA2	CMTM3	CMTM3	KBTBD8	CLCA6	PRX
CETN3	UST	4930430E16RIK	MKIAA4112,PPFIA2	CACNA1E	A430093A21RIK	SLC23A3	NOV	NKX6-2	SGCB	4733401H18RIK	C230093N12RIK	APOBEC1	C430004E15RIK	C230093N12RIK	AMH	WDR12	MPZ	WNT10A	NPL	GEMIN6	LOC630737	BC059842		BAHD1	PLAUR	PLAUR	PRKCA	BSPRY	ZFP352
HMGCR	FUCA2	REL	MYF6	LHX4	GPR1	SPEG	MCHR1	COL4A1	SPINK2	MESDC2	D18ERTD653E	ADCY4	TMEM16F	D18ERTD653E	MAP2K2	CARF	TOMM40L	CDK5R2	RGS8	GEMIN7	GM9511	BC061212		PCDH1	DUSP1	DUSP1	TEKT1	ANUBL1	ZC4H2
MCCC2	CITED2	CCDC85A	GLIPR1L2	A230106N23RIK	ADAM23	KCNE4	LRRK2	COL4A2	CXCL5	DALRD3	HIST3H2BB	ANKMY2	NDOR1	HIST3H2BB	ZBTB7A	CREB1	NDUFS2	FEV	RGS16	GMNN	GM6132	BC080695		PPARGC1B	CRB3	CRB3	COL8A2	EPS15	SPN
AK037026,9130023D20RIK	3110003A17RIK	GPR75	PTPRR	MKIAA1747,6430517E21RIK	2310038H17RIK	SCG2	TMEM117	GPR124	EREG	RAF1	BEST3	FBXL19	IQCG	BEST3	DAPK3	ATIC	B4GALT3	IHH	RNASEL	GMPS	GM7227	BCAS3		PPP1R9B	GPR124	GPR124	PIP5KL1	SYT16	OAS1A
PELO,PELOTA	RAET1A,RAET1C,RAET1E,RAET1D	4930524B15RIK	LYZS	ASTN1	FZD5	A830043J08RIK	AQP2	COMP	AREG	MESDC1	HIVEP1	CCBL2	AI662250	HIVEP1	TCP11L2	IGFBP2	PPOX	DES	5830403L16RIK	GNL3	GM2198	BCOR		NKX2-2AS	SYCP1	SYCP1	FRMD4A	PLCH1	TMEM45A
ATXN7	ENPP1	SH3PXD2B	LYZ	DNM3	9430067K14RIK	9430031J16RIK,MKIAA1486	IGFBP6	CRLM3,CRLF1	ASPHD2	APOBEC1	TCF3	6720458F09RIK	TMC6	TCF3	RIC8B	RQCD1	USP21	AW822216	EG433365	GOT2	LOC100047823	BEX6		DAB1	VAMP8	VAMP8	FRMD4A	NETO2	TNIP1
SLC4A7	MD53,TPD52L1	TLX3	TAC2	PRRX1,AK038736	IDH1	TM4SF20	GPR84	PLLP	3110032G18RIK	ADCY4	LAPTM5	D830050J10RIK	TMC8	LAPTM5	ELK3	1810031K17RIK	NIT1	INHA	TEDDM1	GPRIN2	LOC676337	BOLA1		DAB1	CDCP1	CDCP1	RASA4	AA467197	TXNRD3
OXSM	TSPYL4	SOX30	METTL7B	AK020768,RCSD1	PIP5K3,MKIAA0981	CCL20,CHEMOKINE LARC	MFI2	CAR7	ACTL6B	PTGES2	LAPTM5	WDR34	KLHL21	LAPTM5	UBE2N	ABCB6	PFDN2	PAX3	MR1	GRB7	GM1986	BRP44L		HOXA5	EFEMP1	EFEMP1	PPM1M	FAT1	ZFP229
GNG2	HDAC2	CYFIP2	SEC14L3	MKIAA1513,POGK	MTAP2	4930563E19RIK,WDR69	TMEM181	SLC9A5	B230342M21RIK	LYPLA3	RARB	CRKL	EHD1	RARB	NUDT4	D1ERTD161E	ARHGAP30	SGPP2	STX6	GTF2H2	GM4938	C130026I21RIK		COL4A1	PCDH8	PCDH8	PPM1M	AADAC	ZMAT4
ERC2,MKIAA0378,D14ERTD171E	AK017779,MARCKS	ZFP354B	OSM	RXRG	RPE	DNER	TMEM181,LOC547127	OLFM2	PTN	ANKMY2	GCAT	RAD23A	RPL17	GCAT	HAP1	STK16	F11R	MOGAT1	XPR1	HAUS1	LOC100044525	C130073F10RIK		COL4A2	ETS1	ETS1	FBXO15	ASH1L	4931406C07RIK
ERCC6	SMPD2	SLC22A5	NPC1L1	LMX1A	1110028C15RIK	CSPRS	EG240055	NRGN	IL12RB2	FBXL19	CHRNA4	CCT4	LGR6	CHRNA4	JUP	FARSB	REFBP2	SERPINE2	LHX4	HDAC1	GM6485	C1D		WNT10B	2410006H16RIK	2410006H16RIK	CDCA7L	F5	MGST1
MAPK8,JNK1	FOXO3A,FKHR2	SLC22A21	IGFBP1	DDR2	LANCL1	EG665378,CSPRS	PACSIN1	DNAJA4	PRICKLE2	CCBL2	SYNGR4	PRDX2	PICK1	SYNGR4	1110036O03RIK	NCL	NCSTN	IRS1	QSCN6	HDAC2	GM12271	C1S		EMX1	SFMBT2	SFMBT2	ARHGEF1	TUFT1	BDH1
WAPAL	CD24A	ACSL6	ABCA13	RGS7,RGS7	BARD1	CSPRS,M55219	SCUBE3	XTRP3S1	CNTN4	6720458F09RIK	CNN3	TUBA2	PRDX3	CNN3	FKBP10	TNRC15	COPA	NPPC	TOR1AIP2	HIST1H2BC	GM6749	C2CD2L		HOXC6	CTSC	CTSC	ARHGEF1	RASSF9	KCTD12B
SLC1A3	PRDM1	CCDC69	IL9R	PLD5	ATIC	SP140	TULP1,BC038073	CCR9,AK038272	MLSTD1	D830050J10RIK	1700029M20RIK	FAHD1	ARF1	1700029M20RIK	NBR1	6430706D22RIK	WDR42A	ECEL1	9430070O13RIK	HMGA1	LOC100045490	C330006K01RIK		CCND2	RHOB	RHOB	PNMA2	BTLA	HDAC6
D15ERTD621E	DCBLD1	HIST3H2BA	F830116E18RIK	D230039L06RIK	FN1	SP100	PRRT1	RGS20	IL11	SERTAD2	TMEM143	ACTR6	CHRM4	TMEM143	DHX8	ILKAP	IGSF8	EFHD1	ANGPTL1	HMGB1	GM9014	C330019L16RIK		DLL4	KLF6	KLF6	CELSR3	RGS20	GM8300
JRK	SEPT10	WNT9A	HBQ1	ITPKB	MREG	SPATA3,TSARG1	LTB	PRDM14	PTGIR	SFXN1	ATP10D	2010315L10RIK	PGK1	ATP10D	2010008E23RIK	HDLBP	PIGM	NGEF	GM106	HMMR	GM2099	CAB39		GM14207	PROM1	PROM1	TBC1D10C	NRG1	SUSD2
ZFP707	DDIT4	KCNJ12	KCNIP1	CALP80,CAPN2	XRCC5	HTR2B	PARC	MSC	LYPD3	CENPL	PPM1K	2310003F16RIK	SHMT1	PPM1K	HIGD1B	Sep-02	TAGLN2	ARL4C	1700057K13RIK	HNRNPAB	LOC640877	CALCOCO2		BCORL1	CSRP1	CSRP1	MPPE1	TDRD7	BC032203
AA409316	UNC5B	SLC47A2	FOXI1	4922505E12RIK	SMARCAL1	AKP5	BC027072	SATB2	C330005M16RIK	2810030E01RIK	PPTC7	RNASEH2A	SNAP23	PPTC7	GM885	ADHFE1	DUSP23	SNTG1	LZTR2	HNRNPK	LOC100045290	CAPSL		NKX2-3	HBEGF	HBEGF	GSTT1	ANKRD1	PIWIL4
PDXP	ADAMTS14	2310040C09RIK	GABRA1	TLR5	RPL37A	ALPI	QPCT	NRP2	LRFN3	GGA2	UGT1A5	AFMID	CDH1	UGT1A5	PSMD12	THAP4	FH1	TWIST2	ASTN1	HPRT1	GM7194	CAR6		DAP3	PMP22	PMP22	ACAT2	ZCCHC13	BHMT
NAGA	LRRC20	HS3ST3B1	C1QTNF2	HLX	ARPC2	AKP3	ABHD3	EPHA4	SULT2B1	DARS2	PKM2	2610110G12RIK	INHA	PKM2	ARSG	ATG4B	OPN3	GPC1	RFWD2	HSP90AB1	LOC674507	CCDC116		HOXD12	MT1	MT1	DIDO1	ACTA2	GM4850
TRABD	2010107G23RIK	ZKSCAN6	IL12B	MOSC1	TMBIM1	CHRND	LIMS2	GPC1	KCNJ11	6030490I01RIK	HNRPH1	OCEL1	RUVBL2	HNRPH1	D11WSU47E	DTYMK	SDCCAG8	KIF1A	TNR	HSPA14	GM6128	CCR4		POU5F1	REEP5	REEP5	DIDO1	TMSB15A	CCRL1
PFKM	TSPAN15	FGF11	ITK	C130074G19RIK	CTDSP1	CHRNG	WNT8A	INHBB	OTUD7A	ST8SIA1	GNA13	SUMO2	SH2B1	GNA13	D11ERTD636E	ING5	ADSS	SNED1	TNN	HSPA2	GM4028	CD52		A930004D18RIK	SGPL1	SGPL1	ARRB1	STAT5B	GM15698
AI836003	HK1	KCTD11	OTTMUSG00000005491	MARK1	TTLL4,MKIAA0173	SAG	ZFP608,AK155149,MKIAA1281	CXCR4	RHCG	IHPK1	HSPA9A	OXNAD1	ZFP106	HSPA9A	CDC42EP4	ZH2C2	EFCAB2	ST8SIA4	MRPS14	HSPA8	GM10257	CD97		MECOM	CRYM	CRYM	FAH	COL4A5	PLEKHG1
RHEBL1	SUPV3L1	PLD2	BC053393	SLC30A10	NHEJ1	SPP2	SPNB3	LRRN2	P4HA3	PDIA5	CAPNS1	CDKL3	PTDSS2	CAPNS1	SAP30BP	BC067068	SCCPDH	SGK3	SERPINC1	HSPA9	GM13529	CDC5L		SOCS3	LPGAT1	LPGAT1	FTO	TGM2	UBTFL1
TCFCP2	RUFY2	WSCD1,BC030477	IFI47	TGFB2	DNPEP	GLRP1	NPAS4	1700012A16RIK	SCNN1B	RAB34	2310042E22RIK	ARL15	SULT4A1	2310042E22RIK	H3F3B	CCDC59	AHCTF1	CART1	TNFSF4	HSPD1	GM8095	CDKN3		LEF1	LPGAT1	LPGAT1	MAP4K1	CREM	LIMA1
ZFP174	ZFP365	SLC13A5,NACT	OLFR1396	ESRRG	SPEG	MLPH	LOC545291	MIXL1	PRSS36	SESN2	INTS3	PPP1R10	TIMM8B	INTS3	UNK	FBXO30	LIN9	PPFIA2	TNFSF18	HSPE1	H3F3B	CEBPA		FEV	IL33	IL33	SEMA4D	CREM	CEACAM1
NMRAL1	SLC16A9	LOC628100	OLFR1395	KCNK2	GMPPA	RAB17	KCNT1,MKIAA1422	UST	PLVAP	ABCC5	GDF3	GSTP2	MYBPH	GDF3	WBP2	E2F7	ACBD3	LIN7A	STAU2	HSPH1	GM7100	CENPL		2700086A05RIK	MPZL3	MPZL3	DMRTC2	RASSF8	A2M
BC024814	UBE2D1	ATP2A3	GRM6,BC021919	PROX1	STK11IP	RBM44	GSN	ENPP1	BEST2	9630033F20RIK	SLC3A2	RHEBL1	NXPH3	SLC3A2	TRIM47	PHLDA1	EPHX1	KCNC2	FASL	ITGB3BP	HAND2	CENPP		TEAD4	MPZL3	MPZL3	ZKSCAN5	TXNDC11	ACY1
LITAF	BCR,MKIAA3017	RTN4RL1	PROP1	VASH2	SLC4A3	OLFR1416	SYT13	CD24A	AI427515	RPL23A	SCD2	2310003L22RIK	1110014K08RIK	SCD2	TRIM65	KRR1	WDR26	LGR5	PIGC	KIT	LOC100046048	CHIC1		SIRPA	NEFM	NEFM	DDX11		BCKDHB
ZC3H7A	GSTT2	2010305C02RIK	CSF2	9130211I03RIK	FARSB,FARSLB	OLFR1415	1110018M03RIK	UNC5B	ACTA1	THOC6	YWHAG	1700030J22RIK	ISLR2	YWHAG	SOCS3	TBC1D15	CAPN2	KCNMB4	MYOC	KPNA2	HCFC1	CHIT1		SIRPA	BHLHE22	BHLHE22	CASQ1		CABP4
ABCC1	ADARB1	CPD	SLC36A2	TRAF5	UTP14B	OLFR1414	1600015H20RIK	SLC16A9	SLC35F3	2310073E15RIK	STMN1	DDX54	SAMM50	STMN1	PGS1	CNOT2	MOSC2	GRIP1	FMO4	KPNB1	HCK	CIDEA		ERF	TMEM54	TMEM54	RRAGD		AOAH
2610318N02RIK	LRRC3	SSH2,MSSH-2L	FAT2	KCNH1	ACSL3	OLFR1413	PDYN	BTBD11	EPOR	RHOB	MLLT11	NDUFV2	RUSC2	MLLT11	DDC	CCT2	BPNT1	HMGA2	FMO1	LCK	HDAC2	CLP1		SOX14	AHNAK	AHNAK	PAK4		MORC1
AIFL,AIFM3	1810043G02RIK	1300007F04RIK,AK040172	NMUR2	SERTAD4	MRPL44	OLFR1412	OXT	HMGA2	IL10RA	LAPTM4A	RIPK3	CCNT2	BDNF	RIPK3	PCYT2	IRAK3	LYPLAL1	D930020B18RIK	FMO2	LSM1	HELLS	CNNM2		TTC9	RIN1	RIN1	IGSF21		DUB1
CAR15	ICOSL	SLC13A2	GRIA1	CD34	CUL3	OTOS	PCSK2	D930020B18RIK	APOA5	HIRA	CKB	ABCB8	ACADS	CKB	SIRT7	1190005P17RIK	RRP15	AVPR1A	FMO3	LSM3	FOXD3	COCH		BAI2	IER5	IER5	KANK4		GM13043
GNB1L,WDVCF	TMEM1	ACCN1	OTTMUSG00000005737	RGS17	RHBDD1	ANKMY1	COX4I2	PPM1H	CSPG4	MLLT10	ENO1	1110008J03RIK	SLC25A4	ENO1	MAFG	XPOT	D1PAS1	PPM1H	SCYL1BP1	LSM4	HIF1A	COMMD6		TBX1	TPBG	TPBG	ANKRD27		MITF
HES1	PDXK	GDPD1	OLFR324	AK047607,KEPI,PPP1R14C	5230400G24RIK	GAL3ST2	GGTL3	CYP27B1	STRA6	MNT	4733401H18RIK	CACNB1	ASS1	4733401H18RIK	PYCR1	BC048403	SPATA17	AI851790	KIFAP3	LSM5	HIRA	CPEB2		WNT7B	TPBG	TPBG	SMPD4		MITF
GP5	PPAP2C	RSAD1	OLFR323	ZC3H12D	HRB	EG619597	VSTM2L	P4HA2	ISLR	MRPL40	MESDC2	ATP6V0B	BAK1	MESDC2	5730593N15RIK	USP15	GPATCH2	CENTG1	BC055324	LSM6	HRAS1	CPN1		WNT7B	GNG12	GNG12	TBL3		ZP3
UMPS	MIER2	CHAD	TRIM58	SAMD5	SLC19A3	SLCO6B1	TGM2	NTN1	PAQR5	CXCL12	DALRD3	SLC19A2	BTG2	DALRD3	ASPSCR1	XRCC6BP1	KCTD3	B4GALNT1	2810422O20RIK	LSM7	ICAM1	CREM		WNT7B	GNG12	GNG12	E2F8		XLR3A
LRRC58	GZMM,MMET-1	NXPH3	OLFR317	RAB32	CAB39	SLCO6C1	KCNK15	CAMKK1	RASL12	CLDN6	RAF1	FBXO31	CAR5A	RAF1	STRA13	TSFM	SMYD2	NXPH4	SELE	LUC7L3	ID1	CSPP1		EHMT2	ARHGEF16	ARHGEF16	KLK10		ZSCAN4C
CCDC52	PALM	HOXB9	OLFR315	PLAGL1,ZAC1	PSMD1	SERPINB5	MMP9	B4GALNT2	AA407270	DNAJB1	MESDC1	SATB2	ACTG1	MESDC1	GABRP	METTL1	NENF	PLAGL1	SELL	MATK	IGFBP3	CSRNP1		EHMT2	RASSF1	RASSF1	JUP		VWF
2610528E23RIK	ARID3A	ZPBP2	OLFR222	AIG1	ARMC9	SERPINB12	CLDN11	STAC2	CTSH	ARL2	APOBEC1	RABIF	CCRN4L	APOBEC1	ZMAT5	CDK4	LPGAT1	HIVEP2	SELP	MBD2	IL6ST	CSRNP3		6430527G18RIK	GATM	GATM	KDM5B		ESRRB
CPOX	CNN2	IGFBP4	OLFR225	HIVEP2	PTMA	SERPINB13	3110045G13RIK,MEGF12	PTRF	GNAT1	LRRC40	ADCY4	USP1	CDC7	ADCY4	C330016O10RIK	MBD6	NEK2	GPR126	F5	MCM10	KPNB1	CTHRC1		RARA	STARD10	STARD10	TTC30B		NXF3
CHMP2B	ADAMTSL5	HSD17B1	GRAP	GPR126	PDE6D	SERPINB3A	LOR	C1QL1	MST1R	CCDC53	PTGES2	LMLN	GNA11	PTGES2	0610009B22RIK	DDIT3	SLC30A1	NMBR	BLZF1	MCM2	INHBB	CTSC		GAD1	KLHDC5	KLHDC5	PHF20		RFX2
BACH1	MEX3D	PLEKHH3	SLC5A10	NMBR	COPS7B,COPS7B	SERPINB3D	NHLH2	GPRC5C	BSN	TMBIM4	LYPLA3	4833401D15RIK	HOXC12	LYPLA3	SMCR8	MARS	SYT14	D10BWG1379E	NME7	MCM3	INS1	CTSK		CDX2	APP	APP	KATNB1		DPYSL3
ZFP54	BC072620	RAMP2	TEKT3	HEBP2	DIS3L2	SERPINB3B	5330417C22RIK	NOTUM	CCK	2600003E23RIK	ANKMY2	2310022A10RIK	PHYH	ANKMY2	PIGL	INHBE	IRF6	OLIG3	DPT	MCM4	INSR	CYCS		SEMA3F	PON2	PON2	EIF2B5		PEG3
BTBD9	GADD45B	MPP3,DLGH3	MYH3	MKIAA1244,D10BWG1379E	EIF4E2	SERPINB3C	RBM35A	SOX11	COL4A3	HMHA1	FBXL19	C430004E15RIK	ZFP36	FBXL19	UBB	SHMT2	A130010J15RIK	SLC35D3	XCL1	MCM5	IRS1	CYP2T4		NKX2-2	ELOVL4	ELOVL4	ACLY		DDC
GLO1	GNG7	ITGA2B,GPALPHA IIB	OPPO 1,ODF4	OLIG3	TNRC15	SERPINB11	ARID3C	SIX1	2310028N02RIK	ZFP131	CCBL2	TMEM16F	HIST1H3A	CCBL2	TRPV2	NACA	G0S2	MAP3K5	TBX19	MCM6	ITGB1	D230025D16RIK		BIN1	ELOVL4	ELOVL4	SACS		D14ERTD668E
RSPH1	DIRAS1	4933400C05RIK	ALOX8	SLC35D3	SHIP,INPP5D	SERPINB7	PCSK9	PRKCH	HCN2	IRAK3	6720458F09RIK	GEMIN4	ACTG	6720458F09RIK	BC046404	PTGES3	CRRY	TCF21	GPR161	MNAT1	JAK1	D4WSU53E		PDIA3	ANXA2	ANXA2	STMN2		SPINK3
ZFP472	EEF2	MRC2	SHBG	TCF21	ATG16L1,APG16L	SERPINB2	COL9A2	LTBP2	BC005764	RPL31	D830050J10RIK	NDOR1	PLK3	D830050J10RIK	A730055C05RIK	USP52	TMEM14A	EYA4	SACY	MPP6	JARID2	D5ERTD577E		CATSPER2	RIPK4	RIPK4	ANXA11		GM13251
RCAN2	DAPK3	CYB561	AIPL1	EYA4	USP40	SERPINB10	EPHA10	DIO3	KISS1R	SFRS7	WDR34	IQCG	USP21	WDR34	PIK3R5	TMEM4	SMAP1	MOXD1	CREG1	MRE11A	KLF2	DBR1		CDK5R2	CLDN4	CLDN4	HELB		KLK1
SUPT3H	EDG6	CCDC44	SPNS3	MOXD1	SH3BP4	SERPINB8	TLR12	SOX4	MATK	ZFP553	DOCK1	TMC6	FBXO6	DOCK1	EFNB3	PA2G4	1110058L19RIK	ENPP1	CD247	MRPS12	KLF4	DBT		TBX4	2310030G06RIK	2310030G06RIK	CIRBP		XLR4B
MFKHLA,FOXP4	GNA11	TCAM1	P2RX1	C030003D03RIK	CENTG2	CDH19	BC039093	3110004L20RIK	AB182283	ZFP263	CRKL	TMC8	BANP	CRKL	WDR79	CD63	PRIM2	C030003D03RIK	TADA1L	MSH2	GM7379	DDIT4L		PROX1	COMMD3	COMMD3	FZR1		GM11758
MLLT1	HCFC2	CACNG5	TRPV1	L3MBTL3	CXCR7	CNTNAP5A	BC013712	ID4	SUNC1	FEM1C	RAD23A	TRIM46	ZFP99	RAD23A	TRP53	LTV1	RAB23	L3MBTL3	POGK	MSH3	GM7123	DDR2		SEMA5B	CLIC1	CLIC1	AP2A1		GM11758
EPB4.1L3	NUAK1	PRKCA	OLFR412	RSPO3	COPS8	ACMSD	SEPN1	GADD45G	OTTMUSG00000005148	E430028B21RIK	SOS1	2410002I01RIK	TMEM77	SOS1	ATP1B2	CITED2	BAG2	RSPO3	4831428F09RIK	MSH6	GM13020	DENND5B		LPHN1	PDLIM2	PDLIM2	CCBL2		GM11758
ARL6IP2	CRY1	ABCA5,ABCA5	SERPINF2	HEY2	UBE2F	DAF2	HTR1D	RGNEF,MKIAA1998	RASD1	GM1019	TK1	1110034C04RIK	SDRO	TK1	SHBG	MTAP7	DST	GPR6	PBX1	MT1G	LOC674727	DEPDC1A		EPB4.9	MEX3B	MEX3B	RASA3		RPL39L
MCFD2	BTBD11	KCNJ2	TUSC5	HS3ST5	MKIAA1146,ASB1	ZP3R	GABRD	OTX2	CXCL16	KLHL21	UBE2B	ZMYND12	PRKCDBP	UBE2B	SAT2	BCLAF1	BC043098	NR2E1	JPH1	MTHFD1	GM10259	DIAP2		ZBTB12	DUSP5	DUSP5	KRT42		SLC47A1
2610044O15RIK	NT5DC3	DNAIC2	CCL11	LAMA4	HDAC4	C4BP	DOK7	TMEM46	ZMYND15,CXCL16	LOC192758	CCT4	NDUFB6	4930404H21RIK	CCT4	FXR2	AHI1	PLEKHB2	SOBP	GDAP1	MUTYH	RPL38	DIAP3		LHX1	9930012K11RIK	9930012K11RIK	SCHIP1		AURKC
ZFP438	ARL1	RAB37	CCL12	AI317395	NDUFA10	AA986860	HTRA3	SOX21	A830091I15RIK,SARM1	EHD1	PIP5K3	1110020P15RIK	HIST1H1A	PIP5K3	SOX15	RPS12	UGCGL1	POPDC3	RGS5	MYB	GM4991	DNAJB9		FOSL2	CPEB2	CPEB2	RAB27A		GM428
THOC1	GAS2L3	BC050213,FADS6	CCL1	9030224M15RIK	DUSP28	IL20	NSUN7	ZIC2	CDK5R1	RHOA	SLC2A3	ACO1	CYP4F13	SLC2A3	MPDU1	TRMT11	4632411B12RIK	BVES	RGS4	MYBBP1A	KPNA2	DPM1		TBKBP1	MARVELD3	MARVELD3	RAVER1		RYR3
STARD4	ELK3	C630004H02RIK	SLFN2	NR2E1	MTERFD2	IL19	SGCB	PTGER4	ABCC3	DSCR1	PRDX2	PRDX6	STEAP3	PRDX2	CD68	RWDD1	CNNM3	SIM1	1700084C01RIK	MYBL2	GM5832	DPPA2		HOXC5	NRK	NRK	TMEFF1		TTPA
EPB4.1L4A	SLC6A15	TRIM65	OTTMUSG00000000934	POPDC3	TMEM16G	IKBKE	SPINK2	5730557B15RIK	PHOSPHO1	4931417G12RIK	TUBA2	SLC29A2	SERTAD3	TUBA2	EIF4A1	A630077B13RIK	ANKRD39	VGLL2	HSD17B7	MYC	GM8129	DPPA4		MIR615	CTSL	CTSL	SMPD2		2410076I21RIK
2810012G03RIK	PHLDA1	FOXJ1	CCL4	BVES	DTYMK	CTSE	CXCL5	GRHL2	PNMT	METT5D1	RPS14	PICK1	CEPT1	RPS14	TNFSF12-TNFSF13,TNFSF12	HDAC2	BC050210	SLC35F1	DDR2	MYST2	GM9028	DRD3		TCF7L1	1810019J16RIK	1810019J16RIK	GNA14		CAPN3
5133400G04RIK	RAB21	PSCD1,CLM1-A	LPO	SIM1	ING5	PLEKHA6,AK020645	EREG	NCALD	STAT5A,STAT5A	6720456B07RIK	FAHD1	TCF15	SLC44A2	FAHD1	POLR2A	BXDC1	COX5B	MAN1A	SH2D1B2	NACC1	GM10184	DUB1		PDGFA	HS6ST2	HS6ST2	LMNB2		CRISP1
0610010O12RIK	LRRC10	TIMP2	OLFR462	VGLL2	D2HGDH	GOLT1A,KISS1	AREG	ZHX1	PRKWNK4,WNK4	KIF18A	NFATC4	OGDH	SOX30	NFATC4	AMAC1	AMD2,AMD1	ACTR1B	SH3MD4	1700015E13RIK	NANOG	LEF1	DUB1A		CUX1	HS6ST2	HS6ST2	GDF3		CLCA4
CSNK1G3	IRAK3	C1QTNF1	OLFR463	ZFA	SLCO4C1	KISS1	ASPHD2	PDGFB	BC025575	PBXIP1	HAGH	RAB18	HIST1H4A	HAGH	ZBTB4	WASF1	6330578E17RIK	SPOCK2	NOS1AP	NCL	LIF	DUB2A		CUX1	CPEB1	CPEB1	3632451O06RIK		TIAM1
SLC26A2	HMGA2	NPTX1	ANKFN1	SLC35F1	FVT1	REN1	3110032G18RIK	MAPK12	1500005I02RIK	PDDC1	2310016E02RIK	TESK1	JAKMIP1	2310016E02RIK	CHRNB1	CD164	UNC50	UNC5B	OLFML2B	NFKBIB	LIFR	DUSP28		HOXD11	ZC3H12C	ZC3H12C	ANP32A		CDH9
SMAD4	GNS,AK081796	BC032265	TMEM100	4930589M24RIK	VPS4B	LAX1	ACTL6B	MAPK11	USH1G	SMG7	BZW2	HCST	CALU	BZW2	FGF11	2410017P07RIK	TSGA10	COL13A1	FCRLB	NLE1	LRP5	DUXBL		HOXC9	SORD	SORD	LAMA3		PCYT1B
ZFP516	RASSF3	METRNL	KIF2B	PKIB	DSEL	ATP2B4	C130038G02RIK	SHANK3	EVPL	NTRK2	ACTR6	NACA	UNC84B	ACTR6	0610025P10RIK	FOXO3A	EG623661	NEUROG3	FCRLA	NME1	LYAR	E330014E10RIK		BUB3	LMO4	LMO4	PLCD1		PCYT1B
NUDT8	D930020B18RIK	MATN3	SPATA20	SMPDL3A	TSN	PRELP	B230342M21RIK	C1QL4	CCDC40	FASN	2010315L10RIK	FBXL6	2310044H10RIK	2010315L10RIK	GGT6	SNX3	REV1	EGR2	FCGR3A	NME1-NME2	SMAD1	EU599041		HOXC11	LMO4	LMO4	MYST4		MCF2
BC021614	SRGAP1	KCNS3	GSDM2	SH3MD4,4831416G18RIK	MKI67IP	FMOD	PTN	AQP5	BAIAP2	IMPACT	2310003F16RIK	SIVA	AU023871	2310003F16RIK	MSI2	PDSS2	PDCL3	TMEM26	FCGR3	NOC2L	SMAD2	EAPP		2700081O15RIK	LMO4	LMO4	KIT		PDCL2
CAPN1	PPM1H	HPCAL1	KRT40	TESTICAN-2,SPOCK2	CLASP1	CHIT1	IL12RB2	GALNT6	AATK,MKIAA0641	LY6E	ARV1	MYBPH	SORBS1	ARV1	AKAP1	LIN28B	D1BWG0212E	SLC16A9	NR1I3	NOLC1	SMAD3	ECM2		MIR26B	KCNK1	KCNK1	KIT		ACCSL
TMEM109	LRIG3	SNTG2	KRTAP17-1	COL13A1	CRTR-1,TCFCP2L1	CHI3L1	PRICKLE2	ADCY9	RPS6KL1	NTRK2	RNASEH2A	NXPH3	ANG1	RNASEH2A	TRIM25	FBXO5	RNF149	PPP1R14C	APOA2	NOP56	LOC100048076	EI24		MEX3A	TUBB6	TUBB6	CHD1L
4632417K18RIK	CYP27B1	BCAP29	KRT13	NEUROG3	TMEM185B	MYOG	CNTN4	SOCS1	DEGS2	VAV2	AFMID	1110014K08RIK	MRAS	AFMID	DGKE	RANBP2	MRPS9	ADORA2A	FCER1G	NOP58	SMAD4	EIF2AK3		ZCCHC11	KDELR3	KDELR3	NARF
2900009I07RIK	D10ERTD610E	PRKAR2B	KRT15	ATOH7,AK005214	EPB4.1L5	PTPRV	GRIN2B	SEMA5B	DNAHC11	INSM1	2610110G12RIK	ISLR2	CYR61	2610110G12RIK	GM525	AKAP12	NCK2	AI646023	ADAMTS4	NPM1	SMAD7	ELL2		GRID1	CEBPD	CEBPD	TTYH3
MINPP1	MBC2	TWIST1	KRT9	EGR2	PTPN4	PTPN7	MLSTD1	BOC	HIST1H2BA	RNF25	TCAM1	SAMM50	JAK3	TCAM1	NGFR	PPA1	UXS1	ADARB1	1190002J23RIK	NPPB	MBD2	ENG		ANKRD34A	CXCL16	CXCL16	FBLN1
CCNJ	PA2G4	AHR	GAST	TMEM26	TMEM177	GPR37L1	IL11	ABCA3	HIST1H2AA	ABCB6	2010315L10RIK	RUSC2	EIF1	2010315L10RIK	GIP	SUPV3L1	TPP2	SLC1A6	PVRL4	NTHL1	MBD3	EPC2		NRM	ANKRD56	ANKRD56	PRR11
SCD3	GDF11	4930579E17RIK	G6PC	RHOBTB1	INSIG2	LMOD1	PTGIR	SOX8	GPRIN1	RBM4B	OCEL1	FBXO39	CPT1A	OCEL1	SNF8	DDX21	KDELC1	ONECUT3	ITLNA	NUDT1	MDM2	EPM2A		HOXB6	PDRG1	PDRG1	HAUS5
HPS6	CD63	DGKB	MEOX1	BICC1	DDX18	TNNI1	LYPD3	KCNG3	PFN3	PLXDC1	SUMO2	BDNF	LY6G6C	SUMO2	UBE2Z	CCAR1	BIVM	GIPC3	CD244	NUP153	MEF2C	ERC1		PAX7	FAM107B	FAM107B	ZBTB8B
PDCD4	SFI1,BC049259	STXBP6	GH	RAB36	ACTR3	TNNT2	CNFN	TTC7	DBN1	KCNN2	EMILIN1	ACADS	2700038C09RIK	EMILIN1	TTLL6	HNRPH3	ERCC5	UST	LY9	NUP50	MEF2D	ETV3		MYC	HIPK3	HIPK3	PNPLA3
A630007B06RIK	SEC14L2	WDR20B	SCN4A	ADORA2A	MGAT5	KIF14	C330005M16RIK	FZD8	BHMT2	RPP40	OXNAD1	SLC25A4	PNRC2	OXNAD1	HOXB13	3110049J23RIK	GULP1	SLC41A2	SLAMF7	ORC1L	MITF	FAM178A		EPB4.1L4A	TWIST1	TWIST1	SRBD1
9630050M13RIK	MYL7	KLHDC1	ICAM2	UPB1	CCNT2	PTPRC	LRFN3	RAX	DMGDH	STK36	DHX35	ASS1	PDCL3	DHX35	CBX1	HERC4	MRPL15	BTBD11	SLAMF1	ORC2L	PIAS2	FAM83D		KRT18	TCHH	TCHH	FGD1
USP6NL	CAMK2B	NIN,MKIAA1565	RGS9,RGS9	AI646023	RAB3GAP1	CRB1	SULT2B1	NRXN2	NDST2	TNPO1	CDKL3	BAK1	THA1	CDKL3	E130012A19RIK	SIRT1	5330401P04RIK	ASCL1	CD84	ORC6L	MPL	FANCM		CASKIN2	PDGFRA	PDGFRA	WNT5A
PSD4	DDX56	TRIM9	MAIR-IIA,CD300D	TRPM2	UBXD2	F13B	KCNJ11	DMRT1	IL17RB,EVI27	ZFP184	ARL15	CALU	BRWD1	ARL15	MLLT6	CTNNA3	HIBCH	1200002N14RIK	SLAMF6	OTX2	MTF2	FBLN1		LHX4	PDGFRA	PDGFRA	CCNE1
PHPT1	OGDH,MKIAA4192	GPR135	CD300LF	SLC1A6	LCT	CFHR1	OTUD7A	KAZALD1	LGALS3	BC003885	PPP1R10	CAR5A	CABLES2	PPP1R10	PCGF2	MTHFD1L	PMS1	SLC5A8	VANGL2	PA2G4	MYBL2	FBXO15		TYRO3	RAB32	RAB32	CPNE5
NOTCH1,NOTCH1	RAMP3	RTN-1A,RTN1	OTOP3	ONECUT3	MCM6	EG214403	RHCG	CASP7	LTB4R1	MPZL1	ZCCHC7	CDKN1A	CABLES2	ZCCHC7	CCDC49	GM237	ORMDL1	NTN4	NHLH1	PAK1	MYC	FBXO33		GPRC5C	FAM134B	FAM134B	EYA1
MKIAA1308,RALGDS	IGFBP3	LRRC9	4933422H20RIK	GIPC3	DARS	CFHRB_4/2,BC026782,CFH	P4HA3	CAMK1D	ADCY4	G630016D24RIK	ZFP3	FOLR1	SLCO5A1	ZFP3	1700001P01RIK	TFAM	ASNSD1	E130306M17RIK	PEX19	PAK3	MYOD1	FBXO47		GPRC5C	SAT1	SAT1	TTF2
LRRC8A	COBL	TMEM30B	CD7	CHST11	AK030285,CD55	CFH	SCNN1B	SFMBT2	SLC16A8	EPHA4	GSTP2	GAD1	RNASE4	GSTP2	D230037D09RIK	UBE2D1	SF3B1	TMCC3	PEA15A	PARP1	NCL	FBXO8		ARHGEF19	ARAP2	ARAP2	ABCG1
PTGES	1110067D22RIK	SGPP1	SECTM1B	SLC41A2	DYRK3	B3GALT2	PRSS36	ST8SIA6	KDELR3	FOXD3	PHF15	MMP11	HSPA2	PHF15	5730410I19RIK	ZCD1	COQ10B	PLXNC1	CASQ1	PASK	NCOA1	FBXW9		EVX1	ST14	ST14	ZEB1
ASS1	STC2	HSPA2	SECTM1A	RFX4	LGTN	RGS13	DUSP26	2810030E01RIK	CSDC2	BMF	ST8SIA1	ACTG1	PLEKHG5	ST8SIA1	MOAP1	IPMK	MARS2	STXBP5	ATP1A2	PBX1	LOC100044566	FGF15		LBXCOR1	DAB2	DAB2	LRMP
2010311D03RIK	UBTD2	GPHN	4921530G04RIK	TIMP3	4732466D17RIK	RGS1	PLVAP	1700001O22RIK	CELSR1	GTF2I	IHPK1	CCRN4L	SMCR7	IHPK1	WDR20A	PCMT1	1110034B05RIK	PTRF	KCNJ9	PCNA	NFKB1	FGF5		LBXCOR1	DOK2	DOK2	ITGA9
RBM43	STK10,MKIAA4026	6330442E10RIK	COLEC11	ASCL1	SLC41A1	RGS18	BEST2	FREQ	ECGF1	TMEM40	PDIA5	CDC7	ZFYVE28	PDIA5	UBXD4	PPIL4	KCTD18	CCR10	KCNJ10	PCYT1B	NME2	FKBP6		RREB1	HSPA1B	HSPA1B	ITGA9
PLA2R1	FGF18	TTC9	PIK3CG	IGF1	NUCKS1	PLA2G4A	AI427515	A130092J06RIK	AMIGO2	SP3	RAB34	GNA11	METT11D1	RAB34	2600011C06RIK	1110038D17RIK	SGOL2	WNK4	SLAMF9	PELP1	GM7730	FOLR2		RREB1	ARF2	ARF2	ATF7IP
OLA1	SLIT3	ACOT2	1110049B09RIK	1200002N14RIK	ELK4	PDC	ACTA1	LRP2	PDE1B	UNC13A	SESN2	HOXC12	LOC432870	SESN2	PSEN1	SNRPD3	BZW1	NAGS	EG240916	PFDN6	GM5566	FOXA1		RREB1	PRSS23	PRSS23	RNF138
WIPF1	CCNJL	FOS	AGR2	SLC5A8	PCTK3	EG433365	SLC35F3	FJX1	MAP6D1	SRC	ABCC5	PHYH	9030025P20RIK	ABCC5	2310044G17RIK	GSTT2	BC049806	C1QL1	SLAMF8	PFN1	GM5425	FRAT1		DMRT3	FAM46A	FAM46A	SIN3A
MTX2	RNF130	1700019E19RIK	1700108M19RIK	NTN4	RIPK5	TEDDM1	EDG8	ABTB2	2900046G09RIK	PSEN2	9630033F20RIK	ZFP36	GOLPH2	9630033F20RIK	SPTLC2	MIF	ALS2CR2	RPRML	CRP	PHB	LOC675017	FRS2		HOXA9	FAM46A	FAM46A	SIN3A
ZC3H15	MGAT4B	TMEM63C	SCIN	TMCC3	RBBP5	MR1	EPOR	AK080416,PAX6	CCDC64B	SIX2	RPL23A	TCP11	GM867	RPL23A	HIST1H3H,HIST1H2AI	MCM3AP	ALS2	WNT9B	APCS	PHC1	MYCN	FTHL17		VAX2OS2	BBX	BBX	POLD2
NUP160,GTL-13	HNRPH1	PRIMA1	CDKL1	PLXNC1	MDMX,MDM4	NPHS2	GRAMD1B	BAHD1	RGS11	SP3	RTEL1	ACTG	ACADM	RTEL1	HIST1H2BM	A130042E20RIK	BMPR2	WNT3	OLFR16	PHF10	NODAL	FXYD5		BHLHE40	ITPRIPL2	ITPRIPL2	PLEKHA2
COMMD9	RP23-292E3.5-003,ZFP454	8430415E04RIK	SYT16	4921510H08RIK	PPP1R15B	9430070O13RIK	IL10RA	SIRPA	PSMB9	TBXAS1	NOS3AS	PLK3	ACTB	NOS3AS	HIST1H4J	SLC19A1	ALS2CR13	CRHR1	OLFR1408	PHGDH	NOTCH1	GABARAPL2		LRP2	PTPN14	PTPN14	ATG2A
HIPK3	ZFP354A	4831426I19RIK	BATF	ALX1	SNRPE	ANGPTL1	APOA5	JAG1	TAP1	LY75	CLTC	FBXO6	CRYGE	CLTC	HIST1H4K	SUMO3	ICA1L	MAPT	OLFR1406	PIAS2	UHRF1	GAL3ST2		NPTX1	PDE5A	PDE5A	D230025D16RIK
PRRG4	TCF7	1600002O04RIK	TGFB3	LIN7A	ZC3H11A	1700057K13RIK	NCAM1	TCFAP2C	TRIM15	HS6ST1	MAN1B1	ZFP95	ATN1	MAN1B1	HIST1H2AK	UBE2G2	CYP20A1	ITGB3	OLFR218	PLSCR1	LOC100047319	GBA		PTPN9	DUSP14	DUSP14	GPD1L
BUB1B	RAD50	CYP46A1	SERPINA6	SYT1	BTG2	SEC16B	CSPG4	BMP7	DAAM2	MYBPH	9530048O09RIK	BANP	EZH1	9530048O09RIK	HIST1H2BN	PFKL	ABI2	CACNG4	OLFR1404	PMAIP1	GM5648	GBGT1		PTPN14	NBEA	NBEA	GPKOW
SPINT1	P4HA2	EML1	A730018C14RIK	TRHDE	TMEM183A	PAPPA2	STRA6	HEY1	ST8SIA5	NXPH3	GCN5L2	ZFP99	FGF18	GCN5L2	HIST1H1B	D10JHU81E	RB1CC1	BC029169	FCER1A	PMF1	NPPB	GCNT1		TCEA3	VGLL3	VGLL3	LMO7
SORD	FNIP1	ADSSL1	A530016L24RIK	LGR5	4933406M09RIK	TNR	ISLR	CAR2	PITPNM1	1110014K08RIK	GMFG	TMEM77	FRAT1	GMFG	HIST1H3I	PWP2	MDH1B	VWC2	OLFR1403	PNN	NPR1	GLA		RAB20	WNT4	WNT4	CHGA
PLDN,PA	ANXA6	PTPRN2,MKIAA0387	CALML3	PTPRB	CYB5R1	SERPINC1	PAQR5	SIAH2	CCDC87	ISLR2	RKHD2	4930578I06RIK	GUCA2A	RKHD2	HIST1H2AN	PDXK	FASTKD2	SOX9	DARC	PNP	OCLN	GLB1		ISLR2	HSF5	HSF5	PIF1
ZC3H8	SLC36A1	RYR2,AK159010	UCN3	KCNMB4	ADIPOR1	TNFSF4	RASL12	SFRP2	EFEMP2	SAMM50	TRIM46	SDRO	HSPA2	TRIM46	HIST1H2BP	GTRGEO22	2310038H17RIK	SDK2	AIM2	POLD1	NOBOX	GLB1L		ISLR2	AMFR	AMFR	XPNPEP1
PYGB	MFLJ00205,GALNT10	ERO1LB	OLFR1361	GRIP1	KLHL12	TNFSF18	AA407270	EFNA3	PDZD7	TPM4	ZCSL2	PRKCDBP	ITGAV	ZCSL2	ZFP184	CDC34	FZD5	GRIN2C	IFI202B,IFI205	POLD2	OTX2	GLRX2		ISLR2	LHFP	LHFP	NEUROG3
NSFL1C	SAP30L	LYST	SLC17A2	WIF1	RABIF	MYOC	CTSH	SHE	PSD	RTN3	ACP5	4930404H21RIK	MPZ	ACP5	HIST1H2BK	RNF126	9430067K14RIK	IKZF1	PI15	POLG2	P4HA1	GLT25D2		ISLR2	SUMF1	SUMF1	TTC25
TCF15	TRIM11	GLI3	SCGN	AVPR1A	JARID1B	FMO4	GNAT1	IL6RA	GRIN1	ARNT	PARP1	CYP2S1	MTAP2	PARP1	HIST1H4I,HIST1H2AG	PTBP1	IDH1	SPHK1	OLFR433	POLQ	PIK3CD	GM10069		ISLR2	SLC25A31	SLC25A31	5730590G19RIK
1700003F12RIK	4933433K01RIK	NKAPL	DCDC2A,DCDC2	AI851790	PPP1R12B	FMO1	MST1R	NPR1	1110008P14RIK	ARNT	CALR	HIST1H1A	MTNR1A	CALR	HIST1H2BJ	ORF61	PIP5K3	D11BWG0517E	OLFR432	POLR1C	PIM1	GM10439		ISLR2	CASP8	CASP8	EVC2
AHCY	ADORA2B	OTTMUSG00000000421	AGTR1A	CENTG1	UBE2T	FMO2	BSN	PLEKHO1	GCHFR	JUP	ID3	TRIM7	NKX2-3	ID3	HIST1H4H	CIRBP	RPE	CBX8	OLFR430	POLR1D	PRKACA	GM10696		1600029O15RIK	GDPD1	GDPD1	IFT74
TRP53INP2	ZFP286	DUSP22	SERPINB1B	NXPH4	ELF3	FMO3	CCK	ANKRD34	SHF	MTF2	ISGF3G	CYP4F13	PCOLCE	ISGF3G	HIST1H3G,HIST1H2AF	1600002K03RIK	ACADL	CBX4	OLFR429	POP1	PRKCC	GM11487		LMO4	AI314180	AI314180	IFIT2
DLGAP4	TRIM16	ELOVL2	GCM2	ITGA7	TIMM17A	SELE	RGAG4	6530418L21RIK	A530057A03RIK	WSB1	JUNB	STEAP3	PIP5K1C	JUNB	HIST1H1D	NDUFS7	SPAG16	NPTX1	OLFR426,OLFR427	POP5	PML	GM12794		FBLIM1	RAB25	RAB25	UNG
ZFP334	A730055C05RIK	NEDD9	CNTNAP3	VWC2	IMPORTIN9,IPO9	SELL	1810031K17RIK	NEGR1	HSPA12B	FOXB1	PLCB3	SERTAD3	PPOX	PLCB3	HIST1H2AE	DAZAP1	BARD1	GRB10	OLFR244	POP7	POU2F1	GM12824		PRDM16	BMP2	BMP2	UNG
BC067047,SETD6	NTN1	EDN1	OLFR466	IKZF1	CSRP1	SELP	ACCN4	RRAGD,AK081204	MMP24	4930430E16RIK	PPP1R14B	SLC44A2	SGPL1	PPP1R14B	HIST1H3D,HIST1H2AD	RPS15	SMARCAL1	AATK	OLFR424	POU5F1	POU5F1	GM13040		RAI1	MFAP3L	MFAP3L	ZFP28
PTGIS	ARHGEF15	RNF182	ADCY2	GRB10	TMEM9	F5	COL4A4	MLLT3	ADA	RTN3	RPL19	JAKMIP1	TLX2	RPL19	HIST1H4D	KLF16	ARPC2	EGFR	OLFR421	PPAN	PSEN1	GM13119		NTNG2	RBP7	RBP7	GPA33
BC050777	EFNB3	AW456874,PTPDC1	AK134523,ADAMTS16	VSTM2A	5730559C18RIK	DPT	COL4A3	FOXD3	COL9A3	ABHD9	STMN3	CALU	USP10	STMN3	HIST1H4C	SCAMP4	AAMP	OTX1	OLFR420	PPAP2C	PTEN	GM13154		FGF17	CAMK1D	CAMK1D	KANK2
PCMTD2	ATP1B2	1110007C09RIK	SLC6A18	MEIS1	CAMSAP1L1	XCL1	2310028N02RIK	DMRTA2	KCNAB1	AU023871	SEPHS2	2310044H10RIK	AQP5	SEPHS2	HFE	DOT1L	PNKD	BCL11A	SPNA1	PPID	PTPN11	GM13242		RIMS2	HSPB2	HSPB2	NFATC2IP
POLR3K	NLGN2	BICD2	SLC6A19	OTX1	DDX59	TBX19	HCN2	GRIK3	CAR14	SORBS1	CXCR4	ABHD9	NEUROG2	CXCR4	HIST1H1C	PLEKHJ1	TMBIM1	C230094A16RIK	OLFR419	PPM1B	PTPRS	GM1527		LMX1B	CPE	CPE	POLD1
PXMP3	BCL6B	EDG3	ZDHHC11	BCL11A	ZFP281	GPR161	BC005764	EXTL1	4833436C18RIK	ANG1	GSTT2	SORBS1	RB1CC1	GSTT2	HIST1H3C	BC072620	CTDSP1	TLX3	OLFR417	PRMT5	RBBP4	GM1564		A930011G23RIK	B230206F22RIK	B230206F22RIK	TUBA3A
LRRCC1	MKIAA0909,CAMTA2	NFIL3	HAPLN1	4931440F15RIK	NR5A2	SACY	KISS1R	ID3	TPM2	MRAS	ICAM1	ANG1	CKMT1	ICAM1	HIST1H2BB	LSM7	ZFP142	KCNIP1	OLFR415	PRNP	RBL2	GM16367		GPRC5C	CYTSB	CYTSB	XRCC5
MTFR1	6330403K07RIK	NNA1,AGTPBP1	THBS4	4930505A04RIK	NEK7	CD247,CD3 [ZETA]/[ETA]	MATK	KIF17,MMKIF17	SLC46A2	EPHB3	PLTP	MRAS	DPYSL2	PLTP	HIST1H2AB,HIST1H3B	3110056O03RIK	BCS1L	SLIT3	OLFR414	PSIP1	RBPJ	GM166		NR2E1	MBNL3	MBNL3	PRODH
GYG	FBXO39	DAPK1	PDE8B	AI595406	2310009B15RIK	FMO9	TLE2	CAMK2N1	BMP8B	CYR61	RAD9	EPHB3	CD55	RAD9	HIST1H4B	PIAS4	NHEJ1	AI595406	FMN2	PSMA3	REL	GM428		TGIF1	SDC4	SDC4	AOC3
CCDC39	CAMKK1	APO,2010111I01RIK	CRHBP	GABRB2	DENND1B	LRRC52	NAB2	SPSB1	TMEM54	JAK3	RNF4	CYR61	EPHA2	RNF4	HIST1H3A,HIST1H4A	9130206N08RIK	BC038286	OSBP2	GREM2	PSMA6	RELA	GM4340		CCND1	PODXL	PODXL	MOV10
EG381438	P2RX5	ZFP457	S100Z	ADRA1B	ZBTB41	RGS4	CABP7	HES5	TSSK3	NFATC3	RPA2	JAK3	EPHB4	RPA2	HIST1H1A	MRPL54	ZFAND2B	GABRA1	CRISPLD1	PSMD11	RELB	GM4787		HMX2	FAM171B	FAM171B	MOV10
RAP2B	E130309D14RIK	IRX2	TMEM174	EBF,EBF1	ASPM,ASP	1700084C01RIK	NEFH	SMARCD3	FBXO2	EIF1	SNCG	NFATC3	FAAH	SNCG	TRIM38	APBA3	ATG9A	GABRB2	RGS7	PSME3	REST	GM4858		MTAP1A	FGFBP3	FGFBP3	PCOLCE2
SLC33A1	SLC43A2,SLC43A2	MASS1,GPR98	TMEM171	SGCD	KCNT2	SH2D1B2	RASL10A	PRKAG2	ESPN	CPT1A	SYNGR3	EIF1	FBLN1	SYNGR3	SLC17A2	DOHH	TUBA4A	ADRA1B	KMO	PTMA	RNF2	GM4971		B4GALNT1	ESD	ESD	ZFP59
TMEM144	NXN	CSPG2,VCAN	4933425L06RIK	TRIM7	CDC73	SH2D1B1	EMID1	DPYSL5,CRMP5	GPR153	PEG12	TFRC	PEG12	FGF1	TFRC	TUBB2B	TLE6	DNAJB10	EBF1	CHML	PTPN6	ROCK1	GM5128		B4GALNT1	MYLPF	MYLPF	MAPT
KIRREL	ABR	ZFYVE16	RNF180	IRGM	IVNS1ABP	1700015E13RIK	AEBP1	D830007B15RIK	RNF207	B4GALT6	TRP53	B4GALT6	HOXA2	TRP53	GM806	BC025920	DNPEP	SOX30	EXO1	PXN	ROCK2	GM52		PCDH7	IRS1	IRS1	ASPSCR1
MEF2D	ANKRD13B,RP23-81E16.2-005	ARSB	RAB3C	BTNL9	RNF2	NOS1AP	AB182283	CDS1	KCNAB2	RNASE4	ASH2L	RNASE4	MAFB	ASH2L	HRH2	SIRT6	SPEG	CABP7	AKT3	RAD51	RRAS	GM5595		4932441J04RIK	YAF2	YAF2	ASPSCR1
RXFP4	KSR1	IQGAP2	C030011J08RIK,ANKRD55	FLT4	EDEM3,EDEM3	OLFML2B	SUNC1	FZD10	4930420K17RIK,AK160408	DPYS	MRPS12	DPYS	LASP1	MRPS12	NSD1	ANKRD24	D1BWG1363E	RASL10A	ZFP238	RAD54L	SATB1	GM5622		ST3GAL4	IGF2	IGF2	ABCB1A
CLK2	WSB1	OCLN	UBE2E2	RASGEF1C	5730449L18RIK	FCRLB	OTTMUSG00000005148	LFNG	FNDC4	LY6G6C	WHSC2	LY6G6C	OXT	WHSC2	C330011K17RIK	TXNRD1	A230078I05RIK	ADAMTS2	1700016C15RIK	RAD9A	SGK1	GM5635		4930581F22RIK	IGF2	IGF2	SEMA4A
UBE2Q1	RAB11FIP4	MARVELD2	DUSP13	LTC4S	LAMC1	FCRLA	C230094A16RIK	ZFP469	RASAL1	2700038C09RIK	EMG1	2700038C09RIK	SIX3	EMG1	F2R	D10WSU102E	STK11IP	ZFP354B	KIF26B	RASL11B	SHH	GM8994		LRP1	IGF2	IGF2	SEMA4A
SNX27	CENTA2	ELOVL7	E130203B14RIK	ADAMTS2	DHX9	FCGR2B	9530066K23RIK	SMO,AK053708	NFE2L3	PNRC2	LIFR	PNRC2	NCOR2	LIFR	ENC1	A230046K03RIK	SLC4A3	FSTL4	CRISP4	RBM14	SIN3A	GM9		GM6320	HDGFRP3	HDGFRP3	SEMA4A
TTF2	TMEM98	CCNO	PTPN20	FSTL4	NPL	FCGR4	RASD1	PODXL	DOK1	ECHDC2	ATP5L	ECHDC2	DEDD	ATP5L	IL17RD	POLR3B	UTP14B,ACSL3	ANKRD43	EG654460	RBPMS	SMARCA4	GNPNAT1		HOXC12	TAX1BP3	TAX1BP3	SEMA4A
PTGFRN	DUSP14	MOCS2	GDF10	SHROOM1,RP23-188H3.7	GLUL	FCGR3	A030009H04RIK	ZC3HAV1,AK167137	LOXL3	PDCL3	HMGA1	PDCL3	UCHL1	HMGA1	SNCG	CRY1	WDFY1	SLC22A21	6330403A02RIK	RCHY1	SMARCC1	GPBP1L1		BMF	ERRFI1	ERRFI1	AGTRAP
SLC16A1	AATF	ISL1,ISL1-BETA	GDF2	ANKRD43	STX6	1700009P17RIK	CHD3	ST8SIA1	RTKN	THA1	ATP5B	THA1	CD97	ATP5B	MMRN2	PWP1	MRPL44	HAND1	DEFB17,DEFB41	RECQL4	GM7004	GPX1		GFRA2	PLEK2	PLEK2	ITPKA
AMPD2	MRM1	CADPS	RBP3	SEPT8	XPR1	APOA2	SLC16A11,RP23-198E14.4	BC023818,TMTC1	WDR54	BRWD1	CD164	CABLES2	RAGE	CD164	TSPAN14	SASH1	5230400G24RIK	TRIM58	9130409I23RIK	RFC2	KDM5C	GRHL2		NAV1	CLDN9	CLDN9	RADIL
BCAR3	0610013E23RIK	NGLY1	EG432838	SLC22A4	ACBD6	PVRL4	CXCL16	ATP1A3	ALOX5	CABLES2	MKRN1	CABLES2	KCNH2	MKRN1	ZFP219	C630002B14RIK	HRB	WNT3A	FBXO28	RFC3	SOS1	GRK5		POLR3GL	HOXA1	HOXA1	MSRB2
ELOVL6,FAE	DHX40	RARB	ANXA8	PDLIM4	SOAT1	ITLN1	ZMYND15,CXCL16	TGFB1	PLEKHG6	CABLES2	SETDB1	SLCO5A1	MMP9	SETDB1	OLFR1514,OLFR221	GNPTAB	DNER	CAMK2B	CAPN8	RFC4	SOX2	GSS		IRX2	GADD45A	GADD45A	MAP2K6
LMO4	CUEDC1	5730469M10RIK	DYDC2	GLRA1	ABL2	LY9	PITPNM3	CHST8	DMRTC2	SLCO5A1	PFKP	TMEM177	TXNRD2	PFKP	TOX4	SLC25A3	PSMD1	RAI1	SUSD4	RFC5	SP1	GTF3C6		D430050G20	SERTAD4	SERTAD4	USP21
CTH	TRIM25	TXNDC16	PTGDR	HAND1	C530043G21RIK	SLAMF1	A830091I15RIK,SARM1	DMN	GGN	TMEM177	AKAP8	GPRC5A	X99384	AKAP8	SLC7A7	TMPO	4930429A22RIK	PMP22	TLR5	RMND5B	SP3	GUCA1A		FEZF2	SERTAD4	SERTAD4	IGF2BP3
1110037F02RIK	BC018371	GCH1	RNASE12	WNT3A	RALGPS2	CD84	CDK5R1	PDE8A	RHPN2	GPRC5A	TIMM22	RNASE4	TJP3	TIMM22	LRP10	SOCS2	ATG16L1	HS3ST3A1	9630028B13RIK	RND1	SALL3	GULO		SEMA4C	BHLHE40	BHLHE40	SLC29A4
EPHA7	PPP1R9B	MMP14	OLFR750	SLC47A1,RP23-451A6.3	RASAL2	SLAMF6	MMP28	ODZ4,TEN-M4	POLG,POL GAMMA	RNASE4	PSRC1	HSPA2	CABP1	PSRC1	ZFHX2	EIF1	USP40	GM879	ESRRG	RNMTL1	SPP1	H2-BL		MSX1	ZFP36	ZFP36	AK7
DNAJB5	SPOP	CDH24	SLC39A2	PMP22	BC026585	NHLH1	ABCC3	ARHGEF17	ASPHD1	AA388235	GCN5L2	SMCR7	AQP3	GCN5L2	THTPA	TTC25	SH3BP4	GUCY2E	USH2A	RPA1	SSRP1	H2AFX		PVRL2	PLK2	PLK2	NR5A2
GNE	NGFR	CRYL1	OLFR1514	HS3ST3A1	RFWD2	KCNJ10	SAMD14	HTRA1	SEZ6L2	CALB2	GMNN	ZFYVE28	DDAH2	GMNN	AP1G2	DNAJC7	CENTG2	A030009H04RIK	2310028N02RIK	RPA2	ZFP143	H47		KLF9	JUNB	JUNB	NR5A2
ACTL7B	B4GALNT2	EFHA1	CEBPE	BSAC2A,MYOCD	RC3H1	VSIG8	PHOSPHO1	MKIAA4256,BRSK2	SPRN	MTAP1B	SRD5A2L	METT11D1	IRF6	SRD5A2L	MTMR9	GCN5L2	GBX2	SLC16A11	3322402L07RIK	RPA3	LOC100045296	HDC		CDK3	DIAP2	DIAP2	SMTNL1
LTB4DH	SP6	6330409N04RIK	MYH6	DNAHC9	ZBTB37	SLAMF8	PNMT	CDKN1C	ALG11	PDE8A	DBIL5	LOC432870	RDH7	DBIL5	PIWIL2	STAT3	CXCR7	ALOX12	RCOR3	RPP40	STAT3	HEXIM1		SOCS2	ERMP1	ERMP1	BDH1
ROD1,AK088920	TBKBP1	DLEU7	CPNE6	GM879	KLHL20	CRP	ERBB2	FGF3	BC030500	TIAM1	2400006H24RIK	GOLPH2	BRP44L	2400006H24RIK	FGF17	PSME3	COPS8	ZMYND15	KCNH1	RUVBL1	TBX3	HIST1H2BC		SOCS2	4930550C14RIK	4930550C14RIK	ENPP4
ALAD	SOCS7	FZD3	NRL	PIK3R5	PIGC	APCS	STAT5A,STAT5A	EFNB2	ABHD8	AP2M1	BCL11B	AKAP1	TMEM37	BCL11B	CSAD	RPL27	LRRFIP1	CXCL16	HHAT	SALL4	TCF7	HIST1H2BG		SOCS2	CAPG	CAPG	NME7
RGS3	PLXDC1	CLU	CMA1	HES7	KIAA0859,5630401D24RIK	OLFR16	CCR10	GAS6	PTGER1	ZFP27	AK1	ACADM	ENSA	AK1	ZFP740	G6PC3	UBE2F	IGFBP3	TRAF3IP3	SEPHS1	TCF7L1	HMGN2		SOCS2	CAPG	CAPG	DNMT3A
ORM2	CACNB1	PTK2B	CTSG	GUCY2E	VAMP4	OLFR1408	CNTNAP1	SFRP1	IL27RA	UBL3	GMFG	ACTB	CXCL14	GMFG	ITGB7	SLC25A39	HES6	BC030477	HSD11B1	SET	TCFAP2A	HMMR		DPF3	ACADL	ACADL	DNMT3A
ADFP	STAC2	NKX3-1	GZMB	ALOX12	BAT2D	OLFR1406	PRKWNK4,WNK4	HTRA4	ZFP319	TNFRSF12A	MYL7	CCNE1	SYNCRIP	MYL7	RARG	GRN	ASB1	PITPNM3	LAMB3	SFRS1	TCFAP2C	HORMAD1		ZFHX3	SETD7	SETD7	ANXA6
HOOK1	RAPGEFL1	PPP3CC	GJB6	ALOX12E	SCYL1BP1	OLFR218	BC025575	DUSP4	C76566	DKK3	PGAM1	CNGA1	FMNL1	PGAM1	PPP1R1A	EFTUD2	NDUFA10	SPATA22	CAMK1G	SFRS2	TCFEB	HOXC13		GPC6	SHROOM2	SHROOM2	NOVA2
INADL	GJC1	MKIAA1016,LRCH1	ATP8A2	ALOX15	KIFAP3	OLFR1404	MAPT	D8ERTD82E	NOL3	DYNLL1	SARS2	COMT	RASSF1	SARS2	MTMR12	CCDC103	ANKMY1	HIC1	CD46	SFRS3	TCL1	HOXD11		HOXB5	PEG10	PEG10	WDR6
CDCP2	KRT42	MKIAA0858,LMO7	DEFB30	TM4SF5	SLC19A2	FCER1A	BC029169	HAPLN4	RBM35B	IVD	GRPEL1	ATN1	TLE2	GRPEL1	EG432939	DCAKD	DUSP28	RTN4RL1	CR2	SIGLEC12	TERF2	IDUA		AI464131	TNFRSF10B	TNFRSF10B	SLC29A3
STIL	STAT5B,AK088966	KCTD12	BC065085	C730027E14RIK	4930455F23RIK	OLFR1403	1500005I02RIK	MMP15	SMPD3	RPRM	PGLS	EFNB3	BCAM	PGLS	MYO10	HEXIM1	RNPEPL1	DOC2B	PKHD1	SIP1	TERT	IGF2R		SATB2	LEMD1	LEMD1	EPB4.1L4A
MKNK1	PTRF	POU4F1	4930578I06RIK	TEKT1	SFT2D2	CADM3	USH1G	HSF4	BC060632	ZCCHC18	SERBP1	EZH1	FLIIH	SERBP1	1810015C04RIK	HEXIM2	CAPN10	A830053O21RIK	IL17A	SIRT1	TGFB1	IGFBP2		9130024F11RIK	PEA15A	PEA15A	BCL3
PIK3R3	NAGLU	GPR180	4933401F05RIK	SPATA22	TIPRL	AIM2	EVPL	CDH3	HSDL1	PLLP	PAICS	FGF18	TNFSF13	PAICS	TM7SF4	NSF	MTERFD2	SLC6A4	TRAM2	SLC19A1	TGFBR1	IGLL1		CECR2	SLC39A8	SLC39A8	TWF2
PTCH2	DUSP3	EG328479	SCARA3	MKIAA1039,GARNL4	AK008044,BRP44	BC094916	SPHK1,SPHK1A	EFCBP2	SPATA2L	HEXIM2	SPBC24	FRAT1	PANK1	SPBC24	DPYS	ARF2	FARP2	SEZ6	GSTA3	SMARCAD1	TRIM24	IKBKG		ICAM5	SLC39A8	SLC39A8	FAM63A
4931406I20RIK	C1QL1	ZIC5	STMN4	DOC2B	MPZL1	PYHIN1	D11BWG0517E	ZFPM1	DBNDD1	ZSWIM1	HEMK2	HAND1	UNC84A	HEMK2	ABRA	1700081L11RIK	STK25	ACCN1	OGFRL1	SMARCC1	TRIM28	IL6RA		VAX2	SLC39A8	SLC39A8	1700037H04RIK
FHL3	MAP3K14	VGCNL1,NALCN	STC1	A830053O21RIK	OCT-1,POU2F1	MNDA,IFI204	CCDC40	ADAMTS8	DDX25	PHOSPHO2	SLC25A39	MMP14	SDHC	SLC25A39	4732495E13RIK	METTL2	BOK	TMEM132E	4921533L14RIK	SMN1	TLE2	IMPDH2		VAX2OS1	SENP7	SENP7	GCDH
MTAP7D1	TANC2	1810015C04RIK	D930020E02RIK	SLC6A4	DUSP27	IFI203	BAIAP2	MCAM	TMEM25	AFF4	PAK1IP1	MOV10	GRTP1	PAK1IP1	CSNK1E	2610204L23RIK	D2HGDH	SLFN5	COL9A1	SMNDC1	TLE4	INPP4B		DCAF5	GATA6	GATA6	NINL
CLSPN	TTYH2	MARCH11	1700081D17RIK	CORO6	GPA33	IFI202B	AATK,MKIAA0641	CHRNA5	SNX22	NUMA1	PHF5A	MTNR1A	ATG10	PHF5A	CBX7	DDX42	TMEM157	TCF2	BAI3	SNRPA	TPO	IRAK2		EPB4.1	FLYWCH2	FLYWCH2	TSPAN17
ADC	GPRC5C	BC052328	PHYHIP	SEZ6	UCK2	IFI205	RAC3	ISLR2	PLCD1	ARHGAP28	UBE2C	NBL1	1700022L09RIK	UBE2C	ZBED4	FTSJ3	VCPIP1	LHX1	4931408C20RIK	SNRPB	NR2C1	KBTBD10		DDN	PDLIM7	PDLIM7	DHTKD1
AK2	GALR2	CTNND2	MKIAA4159,BMP1	VRHO,RHBDL3	TMCO1	OLFR433	ADCY3	SMAD6	LYZL4	SLC38A2	RHEBL1	PADI2	DZIP1	MYBPH	ALG12	POLG2	PPP1R12A	TBX2	GM597	SNRPC	TRP53	KCNK5		RUNX2	NENF	NENF	PDGFC
EPB4.1	ST6GALNAC2	TSPYL5	LGI3	TMEM132E	ALDH9A1	OLFR432	ATP6V1C2,ATP6C2	MEGF11,MKIAA1781	SGK3	PKN2	2310003L22RIK	PIP5K1C	RNASEH2B	NXPH3	CHKB	DDX5	SHPRH	TBX4	PHF3	SNRPD1	CTR9	KCTD12B		NFATC1	WNT9A	WNT9A	NF2
STX12	MXRA7	FBXO43	HTR2A	RASL10B	MGST3	OLFR430	PLEKHG3,MKIAA0599	TPM1,PERQ1	SLCO5A1	RFX4	1700030J22RIK	PPOX	ANKRD39	1110014K08RIK	MAPK8IP2	CCDC45	EPM2A	NOG	GLULD1	SNRPE	TSIX	KIF18B		NFATC1	SYCP3	SYCP3	FZD5
CCDC21	LOC546519	FZD6	5031414D18RIK	HNF1B	PBX1A,PBX1	OLFR429	ARG2	ELOVL4	ARID5A	SLC16A6	DDX54	SGPL1	NDUFB4	ISLR2	ARSA	KPNA2	OSBPL8	HLF	4931428L18RIK	SNRPF	TWIST1	KLF8		EBF3	FAM129A	FAM129A	WIBG
D4WSU53E	THA1	SAMD12	SPERT	LHX1	NUF2	OLFR427	RPS6KL1	CACNA2D2	AK044901,CNNM4	BGLAP2	PGM2	SOX15	2310046K01RIK	SAMM50	SHANK3	NOL11	NAP1L1	CAR10	4930521A18RIK	SNRPN	GM14176	KLF9		CAMK2N2	GABRA5	GABRA5	WIBG
GRHL3	CBX2	FBXO32	GM1587	CAR4	HSD17B7	OLFR244	DEGS2	MKIAA1575,BCOR	HES6	HK3	NDUFV2	USP10	GOLPH2	RUSC2	TUBA1C	HELZ	4921506J03RIK	CACNA1G	KHDRBS2	SNURF	LOC100044900	KNG1		ZFP574	ZFP326	ZFP326	ALDH3A1
E2F2	GAA	KCNQ3	EPSTI1	TBX2	UAP1	OLFR424	DNAHC11	PTPN18	BOK	PCDH8	CCNT2	WNT11	LY6G6E	FBXO39	RRN3	GNA13	RAB21	PPP1R9B	B230209C24RIK	SOCS1	GM5931	KRTAP4-13		ZFP574	GKAP1	GKAP1	TUBB2B
ZBTB40	1810073N04RIK	ST3GAL1,AK169958	AU017455	TBX4	UHMK1	OLFR421	HIST1H2BA	2810022L02RIK	STEAP3	CAR3	ABCB8	AQP5	DCAMKL2	BDNF	NTAN1	WIPI1	THAP2	DLX3	TESP1	SP1	UBE2I	L3MBTL2		WNT1	FGF5	FGF5	SFRP1
OTTMUSG00000010105	PYCR1	ETOILE,KHDRBS3	1190002H23RIK	PPM1E	ATF6	OLFR420	HIST1H2AA	CDK5R2	MAPKAPK2	SCARB2	1110008J03RIK	CKMT1	NUDT4	ACADS	VPREB1	PRKAR1A	CCDC131	DLX4	CFC1	SPAG5	LOC100045388	LASS4		RAX	DAB1	DAB1	WDTC1
OTTMUSG00000010673	NOTUM	MAFA	EG629734	HSF5	DUSP12	SPNA1	BMP6	AK141842,IRS1	RASSF5	ONECUT1	CACNB1	DPYSL2	NOXO1	SLC25A4	TOP3B	RPL38	RAB3IP	B4GALNT2	TESP2	SSB	SUMO1	LAT2		MYCN	DAB1	DAB1	COBL
KLHL17	SLC16A3	SCRT1	1700110M21RIK	NOG	FCER1G	OLFR419	GPRIN1	IER5	NFASC	LAMA1	ATP6V0B	CD55	RNF135	ASS1	PPM1F	CDR2L	FRS2	HOXB9	9430069J07RIK	STIP1	UTF1	LCLAT1		8430427H17RIK	RAP2B	RAP2B	IFITM2
AI847670	TEX19	MFNG	SLITRK1	HLF	NDUFS2	1810030J14RIK	UNC5A	CNIH3	RGS16	MME	SLC19A2	EPHB4	DUSP3	BAK1	NCBP2	ICT1	YEATS4	HOXB8	ARHGEF4	STRBP	KDM6A	LEMD3		LBX1	S100A10	S100A10	NDRG4
CENTG3	FN3K	KCNJ4	ITGBL1	CAR10	ADAMTS4	OLFR417	PFN3	MYB	CREG1	ABCG1	ACO2	FAAH	SGOL1	BTG2	TRAP1	NT5C	CPSF6	HOXB7	LINCR	STX3	WNT3A	LMBRD1		MYO1B	ZXDB	ZXDB	CAMKV
RHEB	KIF3C	CCDC134	GHR	DLX3	USP21	OLFR415	DBN1	SOBP	LEFTY1	FOS	FBXO31	FGF1	LRPPRC	CALU	DPPA2	HN1	MDM2	HOXB6	ARID5A	STXBP2	WNT5A	LNP		SPSB4	IL10RB	IL10RB	B4GALNT4
INSIG1	NCOA1	AW049604	DAB2	DLX4	UFC1	OLFR414	BHMT2	6330514A18RIK	SUSD4	COX4NB	SATB2	HOXA9	CXX1C	CAR5A	MORC1	SUMO2	SLC35E3	HOXB4	LMAN2L	STXBP3	ATRX	LONRF3		CRMP1	ABCA3	ABCA3	DLL1
C330019G07RIK	GM1964	PANX2	IL7R	HOXB13	ARHGAP30,MFLJ00267	GREM2	DMGDH	KITL	FOXO3A,FKHR2	NUMBL	CACNB1	MAFB	4932438H23RIK	CDKN1A	JAM2	NUP85	NUP107	HOXB3	CNNM4	SUMO1	ERCC5	LPHN1		TUBB6	BIN1	BIN1	GPRASP2
HDH	RHOB	CPNE8	ADAMTS12	HOXB8	USF1	KMO	NDST2	KCNC2	BCR,MKIAA3017	STAT5A	TMC6	LASP1	NDUFS7	FOLR1	GABPA	GGA3	RAP1B	HOXB2	ANKRD23	SUPT3H	YY1	LRRC15		ATOH1	PLCL2	PLCL2	GCAT
KLF3	SDC1	SLC2A13	CDH18	HOXB7	F11R	CHML	IL17RB,EVI27	B4GALNT1	ADARB1	SEMA4G	RABIF	LY6C	ACYP2	GAD1	ATP5J	MRPS7	TMBIM4	TBX21	XKR4	SYNCRIP	SF1	LRRN1		TSEN54	AXL	AXL	FHOD3
UGDH	WDR35	RND1	HLS2,PGCP	HOXB6	PEX19	B020018G12RIK	CHAT	ADCY1	ADAMTSL5	DUSP1	GATAD2A	OXT	4930402H24RIK	MMP11	ZFP206	SLC25A19	LEMD3	NEUROD2	ZAP70	TARBP2	ZFP42	LRRN4		DLGAP3	DUSP8	DUSP8	ACAA2
CDC7	D12ERTD553E	2810451A06RIK	BC030476	HOXB5	PIGM	CEP170,MKIAA0470	SLC18A3	TLX3	BC072620	TAGLN3	USP1	NCOR2	MSRB2	ACTG1	HMGA1	MRPL38	GNS	PPP1R1B	4921511C04RIK	TCERG1	ZFP57	LUZP4		MIR196A-2	MAPK4	MAPK4	PLCB3
IDUA	E2F6	AQP6	4631426E05RIK	HOXB4	IGSF9	1700016C15RIK	BMP4	WNT9A	IRAK3	PCDH8	THRAP3	DEDD	1700127D06RIK	CCRN4L	AI413582	PTDSR	RASSF3	IKZF3	CNGA3	TCOF1	LOC100044547	LY96		SMAD7	ARTN	ARTN	FAM82A1
CRYBB3	ID2	SCN8A	MKIAA0003,ANGPT1	HOXB3	TAGLN2	EG545391	LGALS3	HS3ST3B1	GDF11	TRP53INP1	PDXK	TUFT1	LY6G6D	CDC7	NUDT3	1110005A03RIK	TBK1	GJC1	INPP4A	TDGF1	ZFX	MAD2L1BP		ENC1	GADD45B	GADD45B	FAM169B
PEBP1	SOX11	HOXC13	PKHD1L1	HOXB2	DUSP23	KIF26B	LTB4R1	RTN4RL1	SEC14L2	TXNDC12	BNIP1	UCHL1	PCDHB12	GNA11	RPS10	SFRS2	SRGAP1	IGFBP4	MGAT4A	TGIF1	ZIC2	MAEL		MDK	CRLS1	CRLS1	1700001L05RIK
AK153427,P2RX4	LAMB1-1	ZDHHC8	BC030396	HOXB1	FH1	6330403A02RIK	ADCY4	1300007F04RIK,AK040172	MYL7	E130307M08RIK	ZCSL2	SLC30A3	PCDHB13	HOXC12	PIM1	MFSD11	TMEM5	KRT19	GM776	TK1	ZIC3	MALAT1		MDK	CRLS1	CRLS1	SLC25A12
BCL7A	CBLL1	CHRD	PSCA	TBX21	OPN3	9130409I23RIK	TIGD5	ACCN1	IGFBP3	GSTM7	LMLN	CD97	RCOR2	PHYH	GLO1	FIGNL1	MON2	KCNK13	2300002O18RIK	TMPO	MTA2	MAP3K2		MDK	5430417L22RIK	5430417L22RIK	PTCH2
OGFOD2	ATXN7L4,ATXN7L1	EHHADH	LYPD2	PPP1R1B	EXO1	A230079K17RIK	CDC42EP1	HOXB9	RNF130	BTF3L4	SAMD4B	RAGE	RDH1	ZFP36	SLC37A1	TMC6	LRIG3	SLC24A4	AFF3	TMSB4Y	PIN1L	MARVELD1		HOXB2	SLC35D3	SLC35D3	TYRO3
STX2	EGLN3	IL1RAP	LY6D	IKZF3	ZFP238	CAPN8	SLC16A8	PLEKHH3	ATP1B2	BRF1	4833401D15RIK	KCNH2	MVP	HIST1H3A	PDE9A	SYNGR2	UTRN	RIN3	LONRF2	TNFRSF8	PIN1	MASP2		LUZP1	GALNT7	GALNT7	RMND5B
TPST1	CTAGE5	PDIA5	LY6K	KRT19	ADSS	USH2A,USH2A	KDELR3	MPP3,DLGH3	BCL6B	TMEM180	2310022A10RIK	MMP9	MEF2D	TCP11	4921501E09RIK	EIF4A3	Mar-09	PRIMA1	NMS	TNNI3	ESRRB	MBD5		FOXF2	EMP3	EMP3	SOX12
HRBL	GM527	STXBP5L	9030619P08RIK	MPP2	5830417C01RIK	3322402L07RIK	CSDC2	BC050213,FADS6	P2RX5	CRISPLD2	C430004E15RIK	MT3	PAFAH2	ACTG	ZFP563	A730011L01RIK	C78409	GSC	TBC1D8	TOE1	MAP2K1	MBLAC2		HK2	EMP3	EMP3	ZRANB3
RNF6	RPS29	B4GALT4	EPPK1	NAGS	2310005N03RIK	HSD11B1	CELSR1	NPTX1	ANKRD13B,RP23-81E16.2-005	TLR3	TMEM16F	X99384	SLC6A8	PLK3	MSH5	4932417H02RIK	DTX3	BCL11B	IL1R2	TP53	MAPK1	MBNL2		PIP4K2A	CDKN1A	CDKN1A	STAT4
ALOX5AP	DACT1	CD47,AK018679	PVALB	ADAM11	HNRNPU	A130090K04RIK	CERK	METRNL	RAB11FIP4	BSDC1	ASCC3L1	TJP3	AKR1C14	USP21	TCF19	1810049H13RIK	PIP5K2C	DLK1	IL1R1	TPX2	MAPK3	MCF2		4930426L09RIK	CDKN1A	CDKN1A	AMPD3
BC020002	DAAM1,MKIAA0666	TMEM45A	NCF4	GFAP	EFCAB2	MOR,OPRM1,OPRM	ECGF1	KCNS3	SPOP	SLC16A6	GEMIN4	CABP1	PLEKHG2	FBXO6	CCHCR1	3110023B02RIK	ARHGAP9	KCNS3	IL1RL2	TRAIP	NR5A2	MDN1		TRAPPC3	PTPN9	PTPN9	SMTNL2
TMEM106B	SIX6OS1	NSUN3	CSF2RB2	RPRML	SMYD3	VIP	AMIGO2	STXBP6	RAPGEFL1	AA536743	NDOR1	AQP3	BC021614	ZFP95	PSORS1C2	MRPL12	STAT6	TNFAIP2	IL1RL1	TRIM28	RCN2	MEX3B		GALNTL1	GNG10	GNG10	PRUNE
POT1A	SIX1	NRIP1	MPPED1	WNT9B	AHCTF1	SYNE1	BC038822	NIN,MKIAA1565	TANC2	AW049765	IQCG	DDAH2	MALL	BANP	MDC1	DYSFIP1,BC003940	NAB2	SP8	IL18R1	TRIP13	FBXO15	MFSD7C		ZBTB25	TPM1	TPM1	TST
BPGM	PRKCH	USP25,AK030906	PNPLA5	WNT3	CABC1	PLEKHG1	CACNB3	TRIM9	GM1964	SULF1	AI662250	IRF6	HADHB	ZFP99	ZNRD1	P4HB	CS	ITGB8	IL18RAP	TTRAP	PPP2R1A	MLH3		ZBTB25	TPM1	TPM1	DBP
DENND2A	SYNE2,NUA	APP	UPK3A	CRHR1	PSEN2	9130014G24RIK	KCNH3	TMEM30B	E2F6	PHTF2	TMC6	BRP44L	PDIK1L	TMEM77	1700022C21RIK	ARHGDIA	COQ10A	AW125753	SLC9A4	TUBA3C	HNRNPU	MLL3		ZBTB1	MEF2A	MEF2A	PLEKHG1
D330028D13RIK	RAB15	ADAMTS1	ZDHHC25	ITGB3	PARP1	UTRN	PDE1B	SGPP1	RAB15	1700013E18RIK	TMC8	GPR56	RPS6KA3	4930578I06RIK	2410137M14RIK	THOC4	ANKRD52	TRIB2	MFSD9	U2AF1	RIF1	MME		9530059O14RIK	CSTB	CSTB	LIMA1
DFNA5H	MPP5,PALS1	IL10R2,IL10RB	MLC1	ACE	BARA,LIN9	EG237300	PPL	HSPA2	FLVCR2	B630005N14RIK	TRIM46	TMEM37	OPLAH	SDRO	ZFP57	ANAPC11	OBFC2B	NTSR2	TMEM182	UNC119	TET1	MOBKL1A		RARA	DDAH1	DDAH1	ALDOC
A030007L17RIK	MAP3K9	RUNX1	SYT10	CACNG4	ACBD3	IL22RA2	SNN	PRIMA1	SLC25A29	SLC26A9	2410002I01RIK	UBC	AXUD1	PRKCDBP	MOG	FASN	RNF41	KCNF1	POU3F3	UNG	SUZ12	MOV10L1		RARA	ARHGEF5	ARHGEF5	ZSCAN10
PIGY	2410016O06RIK	5830404H04RIK,MKIAA4045	ABCD2	SOX9	H3F3B,H3F3A	PDE7B	GP1BB	RYR2,AK159010	2610204M08RIK	TMEM60	BC051227	SYNCRIP	BC030867	4930404H21RIK	GABBR1	1110031I02RIK	MYL6	ATP6V1C2	GPR45	VAMP8	DNMT3L	MPP7		IGF2BP1	AP1S3	AP1S3	NR1H2
PRDM5	ACOT1	ZDHHC14	DBX2	SSTR2	BC031781	ALDH8A1	SEPT5	EDN1	TMEM121	E030013G06RIK	1810024B03RIK	FMNL1	ARHGAP22	CYP2S1	OLFR90	NARF	RAB5B	HPCAL1	RP1H	VASP	LOC100048887	MRPS17		DPF1	COLEC12	COLEC12	EPAS1
RPIA	LTBP2	AK163710,AK161948,TULP4,2210038L17RIK	OLFR288,AK039376	SDK2	PYCR2	EG432436	MAP6D1	NFIL3	AMPH	CDH24	1110034C04RIK	RASSF1	A130022J15RIK	HIST1H1A	OLFR91	WDR45L	CDK2	SOX11	1500015O10RIK	WDR33	PAF1	MRPS28		BCL9L	ABTB2	ABTB2	SYT4
CAPG	JUNDM2	TMEM181	FAIM2,LFG	GRIN2C	EPHX1	VNN3	2900046G09RIK	IRX2	SFRP4	TACC2	GM1019	TLE2	A230106M15RIK	TRIM7	AARS2	ZFP750	DGKA	PXDN	A530098C11RIK	WDR77	RYBP	MYBL1		SETD2	EOMES	EOMES	FNTB
PODXL2,AK087743	FLVCR2	RPS6KA2,RSK3	ANKRD33	TRIM47	NVL	VNN1	ST3GAL6	CSPG2,VCAN	NHLRC1	EAR4	KLHL21	PVRL1	PIGV	CYP4F13	TCTE1	B3GNTL1	WIBG	9030611O19RIK	4832428D23RIK	WDR8	ARID3B	MYO9A		ADCY6	ASRGL1	ASRGL1	TM7SF2
TRNT1	VASH1	DLL1	KRT81,KRT83,KRT86	CYGB	CNIH4	TAAR1	CCDC64B	ARSB	CDC14B	NRP2	LOC192758	ISL1	HADHA	STEAP3	GM323	A630050E13RIK	1110012D08RIK	SLC26A4	COL3A1	WDYHV1	GSK3B	MYSM1		ATN1	NUDT18	NUDT18	ANO9
JAGN1	2310044G17RIK,MKIAA1737	4932442K08RIK	1700011A15RIK	CBX8	WDR26	TAAR2	PAQR4	OCLN	NKD2	NRP2	EHD1	FLIIH	KCNS2	SERTAD3	NFKBIE	PNO1	DNAJC14	TWIST1	COL5A2	WEE1	MTOR	NAALAD2		FGFR1	PTRF	PTRF	CPSF4L
PEX26	RIN3	BC018101	KRT82	CBX4	LBR	TAAR4	CASKIN1	CCNO	PLK2	NRP2	RHOA	TMEPAI	NFKBIL2	CEPT1	SLC29A1	AI553587	ORMDL2	MEOX2	SLC40A1	WRN	XPO4	NCOA1		GABBR1	CDH2	CDH2	CPSF4L
COPS7A	CHGA	GLP1R	4732456N10RIK	GCGR	ENAH	TAAR5	RGS11	NKX3-1	FARP1	NRP2	DSCR1	GFER	2610203E10RIK	SLC44A2	MRPL2	SPRED2	1110005A23RIK	C030014M07RIK	C230029F24RIK	XRCC5	BCAM	NDUFA11		DPH1	TMEM45B	TMEM45B	RPP25
PARP11	BTBD7	EG630499	KRT71	RAB40B	SRP9	TAAR6	PSMB9	KCTD12	MATN2	ANG2	4931417G12RIK	TNFSF13	ENPP4	SOX30	KLHDC3	RAB1	BLOC1S1	ADCY3	RGS20	ZFP42	SALL1	NETO2		RTN4RL1	KLF7	KLF7	ALDH6A1
FKBP4	TCL1	COL11A2	KRT74	C030014M07RIK	DEGS1	TAAR7A	TAP1	EG328479	DPYS	CTNNB1	METT5D1	PANK1	C230071H18RIK	HIST1H4A	MEA1	SLC1A4	PEX3	C130076O07RIK	SDPR	ZNF165	PIAS4	NPL		PODXL	ITGA3	ITGA3	EVC
HIST4H4	BDKRB2	BC051142	KRT72	GDF7	FBXO28	TAAR7B	TRIM15	CTNND2	AARD	GNA14	6720456B07RIK	1200015N20RIK	RFX4	JAKMIP1	PPP2R5D	SERTAD2	DEADC1	STXBP6	STAT4	ZNF281	THAP11	NUP210L		FST	DDIT4L	DDIT4L	RCOR2
ZFP579	SLC25A29	MSH5	KRT73	OSR1	TRP53BP2	TAAR7D	DLK2	FBXO32	4930572J05RIK	SMAD6	KIF18A	MGST3	BGLAP2	CALU	PEX6	CCT4	AIG1	FOXG1	INPP1	ZNF593	MED12	NXF2		MTAP7D1	RHOX13	RHOX13	MAZ
ZIK1	DIO3	H2-D1,H2-B2	KRT2	VSNL1	MOSC2	TAAR7E	DAAM2	ST3GAL1,AK169958	NRBP2	PRIM2	PBXIP1	GRTP1	PCDH8	UNC84B	GNMT	XPO1	1110059P08RIK	PRKCM	GDF8		FAM129A	OBFC2A		TMUB1	AMOTL1	AMOTL1	TTC27
SAE1	PP2A B56 GAMMA 3,PPP2R5C	PLA2G7	KRT76	AW125753	IARS2	TAAR7F	GNAL	MAFA	SEPT3	ABCD4	PDDC1	1700022L09RIK	SCARB2	2310044H10RIK	2310039H08RIK	FANCL	CCDC28A	COCH	OSGEPL1		PERP	OBOX3		4930412O13RIK	SLC4A11	SLC4A11	ANKRD35
ZFP94	DYNC1H1	KCNH8	KRT78	TRIB2	BPNT1	TAAR8A	EG639653	SCRT1	SMC1B	TECTA	BC031181	RNASEH2B	MME	ABHD9	RPL7L1	2010316F05RIK	HEBP2	NPAS3	STK17B		RTN4R	OBOX6		SP5	YPEL5	YPEL5	RSPH1
LIPE	ANKRD9	FERT2	A2BP1	NTSR2	RRP15	TAAR8B	ST8SIA5	KCNJ4	2010001J22RIK	UGDH	RPL17	WFDC2	ABCG1	AU023871	TCFEB	RPS27A	PERP	EGLN3	4930511H11RIK		CUBN	OCM		GSX1	FOXQ1	FOXQ1	TAGLN3
TTC9B	TRAF3	MAN2A1	TNP2	GREB1,KIAA0575	KCTD3	TAAR8C	TSHZ1	PANX2	MAPK8IP2	GFRA1	RSAD1	CDC42EP3	FOS	SORBS1	MDFI	RTN4	IFNGR1	1810011O16RIK	ANKRD44		WDR61	OLFR153		INHA	SIX6OS1	SIX6OS1	PDE1B
FFAR3	CKB	CLIP4	PRM1	KCNF1	CENPF	TAAR9	PITPNM1	RND1	RAPGEF3	NHLH1	ZMYND12	NDUFB4	E130307M08RIK	ANG1	FOXP4	PSME4	PEX7	INSM2	RFTN2		NACC1	OLFR328		OBSL1	FAM176A	FAM176A	SLC6A6
FFAR1	A530050D06RIK	LBH	SST	CYS1	RPS6KC1	AK076839,AKAP7	CCDC87	HOXC13	LRRC15	NRP2	NDUFB6	MOCOS	BTF3L4	MRAS	AW061290	STC2	TBPL1	TITF1	OPRK1		WWP2	OLFR330		GATA3	CGREF1	CGREF1	SMARCD1
LSR	BC115444,KIF26A	LTBP1	CLDN1	RNF144A	ANGEL2	E430004N04RIK	EFEMP2	CHRD	TMEM44	CCL1	LGR6	2310046K01RIK	TLR3	EPHB3	1700106N22RIK	DRG1	ECHDC1	NKX2-9	HSFY2		PBRM1	OLFR331		CDK6	CGREF1	CGREF1	EPHA4
SLC17A7	2610204M08RIK	PLEKHH2	GM1968	TYKI	NSL1	2310057J18RIK	LTBP-3,LTBP3	APP	BC022623	DMTF1	PICK1	GOLPH2	BSDC1	CYR61	FBXO11	PATZ1	RNF146	PAX9	AOX1		SMARCA2	OLFR815		CCR10	C1QTNF4	C1QTNF4	IGF2BP2
BC050196	SIVA1,SIVA	PRKCE	MUC4	MKIAA0230,PXDN	NEK2	SULT3A1	2700081O15RIK	ADAMTS1	HUNK	ACOT1	1110020P15RIK	LY6G6E	AW049765	JAK3	REEP5	NPM1	HINT3	SLC25A21	AOX3		CAD	OSBPL8		CNTNAP1	ATXN1L	ATXN1L	TTC30A1
DHDH	AKT1	BAMBI	ROPN1	9030611O19RIK	SLC30A1	4732454E20RIK	PDZD7	RUNX1	CBR3	ANXA11	ACO1	DCAMKL2	SLC26A9	NFATC3	REEP2	LIMK2	NCOA7	FOXA1	AOX4		ZFP219	OSTM1		PLEKHH3	NUAK1	NUAK1	KIF14
SPTY2D1	BC022687	SVIL	MYLK,MLYK	SLC26A4	RCOR3	COL10A1	PSD	ZDHHC14	RGMB	MUC1	PRDX3	NUDT4	CDH24	EIF1	EGR1	RARS	HDDC2	SSTR1	AOX3L1		NANOG	OTT		C1QL4	SNHG1	SNHG1	FIG4
GAS2	CRIP2	CABLES1	GPR156	MEOX2	AA408296	FRK	INA	TMEM181	TBC1D24	JAG1	PRDX6	NOXO1	A230052G05RIK	CPT1A	1700066B19RIK	PES1	TPD52L1	CLEC14A	NIF3L1		NANOGPD	OVOL1		6530402F18RIK	RERG	RERG	MITF
KLHL25	CRIP1	6030446N20RIK	CD200R1	NRCAM,NRCAM,C130076O07RIK	CRRY	BC021785	LRRC26	DLL1	NTN2L	EAR14	AP1G2	RNF135	BC057022	PEG12	UBE2D2	MAT2B	TCBA1	LRFN5	CFLAR		GM5501	OXCT2A		ONECUT2	RERG	RERG	USP28
ABHD2	TMEM121	MOCOS	CCDC80	FOXG1,AK019435,AK042354	CNKSR3	SLC22A16	GRIN1	LBH	ARHGDIG	FABP1	ARF1	DUSP3	SLC28A1	B4GALT6	CXXC5	HMMR	2700019D07RIK	MAMDC1	TRAK2		DPPA4	P4HA2		GM996	PPARGC1B	PPARGC1B	SHISA2
NDUFC2	AK215297,ZMYND11	CD14	COL8A1,AK051864	PRKCM	MTRF1L	DDO,DDO	GPSM1	PRKCE	CDKN1A	ARC	CHRM4	4932438H23RIK	YPEL2	RNASE4	PCDHGC4	NUDCD2	BB146404	NIN	ALS2CR11		STK40	PAPOLB		PHPT1	ZFAND3	ZFAND3	RPAP1
OMP	ACTN2	CENTD3	RBM11	COCH	FBXO5	GPR6	1110008P14RIK	CABLES1	CBS	CYP39A1	DDIT3	SPPL3	ENPP7	DPYS	EG545253	SF3A1	NT5DC1	SIX6	MPP4		YIPF2	PDCL		NPHS1	RHOD	RHOD	SCD2
USP47	AMPH	FGF1	CHODL	NPAS3	ZBTB2	5033413D22RIK	PHF19	ADAMTS19	SHD	PBK	SLC29A2	4930546H06RIK	GRAMD2	LY6G6C	FGF1	LIF	1700025K23RIK	SIX1	GM973		EP400	PDE6A		BARHL2	SEMA3C	SEMA3C	KANK3
TMC7	EPDR2,EPDR1	ARHGAP26,MKIAA0621	NCAM2	INSM2	AKAP12	ARMC2	TSPAN18	PSTPIP2	CDC42EP3	MAGEH1	GPI1	ACYP2	NET1	2700038C09RIK	ATG12	3732413I11RIK	FYN	TMEM30B	CD28		SMURF1	PDK4		CILP2	FJX1	FJX1	RSPH4A
QPRT	SFRP4	NR3C1	KCNE1	TITF1	MTHFD1L	SCML4	GCHFR	CLCF1	9430020K01RIK	CRIP2	KCNU1	PCDH1	ADFP	PNRC2	AP3S1	LSM11	REV3L	PRKCH	CTLA4		ZMYM2	PEMT		TBX5	1700086O06RIK	1700086O06RIK	REEP6
2410015N17RIK	SOX4	DPYSL3	ERG	NKX2-9	LRP11	GP49A	ITPKA	TMEM151	FHOD3,FHOS2	1110059P08RIK	LRMP	4930402H24RIK	AP1S1	ECHDC2	GM949	THG1L	SESN1	SYT16	ICOS		1600029D21RIK	PGLYRP1		ARID1A	1700086O06RIK	1700086O06RIK	NOTCH4
9130019O22RIK	3110004L20RIK	SNX24	SH3BGR	PAX9	PCMT1	LILRB4	LTK	VLDLR	EGR1	1810021J13RIK	MEN1	MSRB2	C1QA	PDCL3	CXXC1	NF2	LACE1	KCNH5	PARD3B		KDM4C	PHF11		FBXO2	CDKN2B	CDKN2B	ZFP74
MKIAA0326,ZFP629	GFOD1	GRAMD3	IGSF5,PCP4	SLC25A21	NUP43	GPRC6A	DUOX2	BMI1	TRIM36	ETAA1	PAFAH1B3	1700127D06RIK	ENTPD5	THA1	FBXO15	NIPSNAP1	OSTM1	SGPP1	A430093A21RIK		LASS2	PHF20L1		MIR196B	INADL	INADL	PRDM1
STX4A	MYLIP	ADAMTS19	CCR6	FOXA1	KATNA1	RFXDC1	DUOXA2	PBX3,PBX3	SLC12A2	1110007C09RIK	PGK1	2900092E17RIK	CDC25A	BRWD1	1700034H14RIK	GNB2L1	SEC63	ESR2	GM215		LOC100044324	PHKG2		PATZ1	OTUD1	OTUD1	ESRRB
TGFB1I1	GMPR	NDST1	SLC22A2	SSTR1	BC013529	ROS1	SHF	BDNF	CD248	DUS1L	PICK1	SMARCD2	DHCR7	CABLES2	4430402I18RIK	ZFP62	CD24A	HSPA2	OTTMUSG00000013918		EHMT1	PI4KB		WNT11	PLEKHH1	PLEKHH1	ST8SIA1
2310057M21RIK	NHLRC1	PDGFRB	FPR-RS2	CLEC14A	PPIL4	NEPN	A530057A03RIK	GPR176	FOSL1	PIN4	PTRF	PCDHB12	EVL	CABLES2	CDC37L1	GFPT2	QRSL1	ARG2	CRYGE		ELP4	PISD-PS1		RARA	SLC25A40	SLC25A40	CPNE9
TOLLIP	ID4	PPARGC1B	FPRL1	LRFN5	MAP3K7IP2	PLN	HSPA12B	FBN1	RPS6KA4	BBS5	SHMT1	PCDHB13	GRN	SLCO5A1	AK3	EWSR1	RTN4IP1	GALNTL1	CRYGD		KAT5	PLBD1		NFIX	ZFYVE16	ZFYVE16	SLC4A5
TNFRSF23,TNFRH1	PHF2	IL17B,ZCYTO7	1520401A03RIK	AK033000,MDGA2	SASH1,SASH1	EDAR	B430119L13RIK	EBF4,O/E-4S	AHNAK	SLC25A27	SNAP23	RCOR2	H1F0	TMEM177	ARL3	RHBDD3	ATG5	GM1568	CRYGC		TCFCP2L1	PLEKHH2		NKX6-1	RNF217	RNF217	BNIP3
LASS4	NINJ1	SH3TC2	PRSS21	PYGL	SHPRH	OIT3	MMP24	MKIAA0168,RASSF2	RAB3IL1	PAQR8	TCF15	1110032E23RIK	HMX3	GPRC5A	SFXN2	3010026O09RIK	PREP	SLC8A3	CRYGB		NEDD4L	PLEKHM3		PKP1	LPIN1	LPIN1	CSAD
AP3M2	GADD45G	ADRB2	SBP	SIX6	FBXO30	AK166044,CCDC109A	EMILIN3	CDH4	SLC1A1	LRRC15	ASPM	MEF2D	GZMM	RNASE4	D19WSU162E	CANX	HACE1	GDF7	CRYGA		SMARCA5	PLIN2		ODZ4	KCTD12	KCTD12	CD1D1
LONRF1	ROR2	APCDD1	SBPL	KCNH5	AK041609,EPM2A	CHST3	ADA	HRH3	NIRF,UHRF2	NT5C2	CDH1	PAFAH2	AMACR	HSPA2	PCGF6	HNRPH1	GOPC	RGS6	D630023F18RIK		GM13034	PLK3		CRMP1	ARL4C	ARL4C	IGFBP2
DLC1	SFXN1	MC5R	TMPRSS8	RHOJ	SF3B5	PCBD1	SLC12A5	SRMS	CRTAC1	4930511H11RIK	GOT2	SLC6A8	MAPKAPK2	PLEKHG5	CCDC87	BC049762	D10ERTD438E	DPF3	CRYGF		NKD1	PLS3		MLL1	ETHE1	ETHE1	TMEM2
AI429214	5133401N09RIK	ELAC1	PRSS28	ESR2	LTV1	PRF1	CYP24A1	ZBTB46	GSTO1	VANGL2	INHA	AKR1C14	PGLYRP1	SMCR7	CTSF	CLK4	ASF1A	ACOT3	MTAP2		LOC634379	PNP2		SLC25A23	CNKSR1	CNKSR1	DPYSL3
4933411K20RIK	GKAP1	PSTPIP2	PRSS29	GPX2	VTA1	ASS1	PFDN4	PAG1	CCDC3	PCDHGA1	OGDH	PLEKHG2	TRH	ZFYVE28	ACTN3	AGXT2L2	MCMDC1	CHX10	1110028C15RIK		TRIM33	POLR2A		CRB3	CACHD1	CACHD1	KDM3A
SLC25A4	HABP4	MTL5	TPSAB1	GALNTL1	TXLNB	TACR2	9030418K01RIK	FREM2	VIM	OLIG3	RAB18	BC021614	TTK	METT11D1	ZDHHC24	NOLA2	HSF2	LTBP2	MYL1		SALL4	PPP1R16B		PTPRG	CPNE8	CPNE8	KDM3A
GALNT7	CDC14B	ACY3	TPSB2	GM1568	HECA	HKDC1	COL9A3	P2RY1	LRP4	DPF3	RUVBL2	MALL	VCL	LOC432870	BBS1	SEC24A	SERINC1	OSR1	LANCL1		KDM1A	PRAMEL1		FZD10	PCDH1	PCDH1	PFKL
D10627	NKD2	CLCF1	C230078M08RIK	SLC8A3	REPS1	SRGN	KCNAB1	PPM1L,AK031097	CPXM1	PPAP2B	SH2B1	AHDC1	ADCY1	9030025P20RIK	DPP3	SKP1A	LIMS1	FLRT2	CPS1		LOC100046934	PRAMEL3		5930412G12RIK	CLCN5	CLCN5	SCAF1
TM6SF2	TPPP	MSSH-3L,SSH3	CRYAA	RGS6	CCDC28A	LRRTM3	CAR14	GOLIM4	ACSS1	GSH2	TESK1	RPS6KA3	ATP2A2	GOLPH2	BRMS1	VDAC1	Sep-10	1700024D23RIK	ST18		GADD45GIP1	PRAMEL5		ELFN1	HSPB8	HSPB8	RCN3
SCOC	ARTS1	GM960	OLFR63	DPF3	5730409E15RIK,AK041760,NHSL1	1700040L02RIK	NEXN	NES	4930519N13RIK	TMED4	ZFP106	OPLAH	EBF2	GM867	VTI1A	9530068E07RIK	CBARA1	SERF1	IKZF2		E130012A19RIK	PRAMEL6		HAND1	P4HA2	P4HA2	MANBA
DNAJB1	HSPG2,RHOBTB3	TMEM151	H2-EB1	ACOT5	PEX7	ETV5	AK5	CAMK2D,MKIAA4163	HCK	HIP1R	HCST	AXUD1	EPHB2	AKAP1	CDCA5	HSPA4	1700052N19RIK	OCLN	A830006F12RIK		ETV5	PRAMEL7		UNC5B	PHLDA3	PHLDA3	LDHB
SP1,DAND5	SERINC5	DAGLA,NSDDR	H2-EB2	ACOT6,4632408A20RIK	MTAP7	PCDH15,DQ354407,AV	4833436C18RIK	IGFBPL1	MKIAA0338,EPB4.1L1	BC008155	PSMD13	BC030867	FABP3	ACADM	MARK2	RAD50	RMND1	CHRM3	Mar-04		CABIN1	PRNP		FOXA2	EPHA1	EPHA1	MSC
SETD6	ZBED3	SYT7	H2-EA	VSX2	BCLAF1,MKIAA0164	GNAZ	TPM2	CDKN2A	SNAI1	BC005471	MMP23	ARHGAP22	FGR	ACTB	GPIAP1	XBP1	ZBTB2	RGS7BP	ANKAR		KDM3A	PRR11		MYB	ESAM	ESAM	TUBB3
1110019N10RIK	F2R	DTX4	BTNL2	7420416P09RIK	2610016C23RIK	GSTT1	SLC46A2	JUN	ZMAT3	CPNE2	NACA	PPP1R9B	GPD1	ADMR	EXDL1	FNIP1	PSAP	HTR1A	RPL37A		RCOR2	PRR19		FAM84B	ESRP1	ESRP1	FGF17
2310066E14RIK	RGNEF,MKIAA1998	CHAC,VPS13A	TNF	PGF	MKIAA1038,HBS1L	GSTT4	BMP8B	CDKN2C	MFSD1	ZSWIM4	PTDSS2	D730001G18RIK	AES	CCNE1	TYRO3	RAPGEF6	4632428N05RIK	PLK2	TNP1		CHD4	PSAP		9930014A18RIK	HMGN3	HMGN3	MYO1F
TMED6	CCDC125	VLDLR	H2-Q8	TSHR	SGK	VPREB3	TMEM54	FOXO6	AMIGO1	PCYOX1L	SULT4A1	LBXCOR1	HMG20B	CNGA1	SLC20A1	LYRM7	SLC29A3	CCNU	RUFY4		OGT	PSD4		8430427H17RIK	STK19	STK19	CCND2
CYB5B	SLC30A5	JAK2	H2-M10.6	FLRT2	RPS12	EG333669	SYNC	CITED4	CELSR2	YTHDF1	TIMM8B	AV312086	PDGFB	COMT	A730036I17RIK	HINT1	SGPL1	EG622408	IL8RB		EHMT2	PTGER4		JUN	RAB6B	RAB6B	ARMCX1
ADAT1	PLK2	LIPA	TRIM40	KCNK10	STX7	SLC5A4B	TSSK3	DHRS3	F3	KLHL5	FBXL6	AMDHD2	POU2F3	CRYGE	DNMT3B	G3BP	LRRC20	FST	IL8RA		RAF1	PTPN2		PRDM6	MT2	MT2	CCND1
MON1B	SNAG1	HECTD2	H2-M3	KCNK13	CTGF	SLC5A4A	FBXO2	HES2	TSPAN5	PDZD7	SIVA	FBXO44	POU3F1	ATN1	CBFA2T2	MRPS24	SAR1A	ISL1	GPBAR1		LOC100044001	PTPN4		PCGF2	DSG2	DSG2	GFPT2
USP10	PAIP1	PPP1R3C	OLFR117	TC2N	ENPP3	S100B	CLSTN1	FOSL2	MOS	KLHL2	HSPA14	KCNS3	PSAP	EFNB3	2410116G06RIK	2010005J08RIK	TSPAN15	PARP8	GM216		LOC100047235	QPCTL		PCGF2	TMED3	TMED3	DNAJC6
5830416A07RIK	FLNB	SEC31B	GPR116	FBLN5	EPB4.1L2	1700027D21RIK	ESPN	PROM1	AQP3	TRIM36	PBX2	NDG2	RNF2	EZH1	CTSA	DBNL	VPS26A	HCN1	SLC11A1		MTA1	QSOX2		PCGF2	TDRKH	TDRKH	DNAJC6
BC021611	ABHD6	2010012O05RIK	CLIC5	SLC24A4	ARHGAP18	COL6A2	GPR153	KDR	TRIM14	4930479M11RIK	SLC23A2	CORO2B	SERF2	FGF18	NEURL2	1810073G14RIK	2510003E04RIK	RYR2	VIL1		HDAC4	RAB30		FOXO3	FAM84A	FAM84A	DNAJC6
MC1R	ARHGEF3,AK036749	CYT19,AS3MT	1700067P10RIK	COX8C	PTPRK	COL6A1	RNF207	ANKRD56	KLF4	TACC2	WWOX	FBXO2	SOX7	FRAT1	ZFP335	MFAP3	RUFY2	EDARADD	PLCD4		TCFE3	RABGAP1		KCTD15	PTH1R	PTH1R	ACTN3
PCNXL2	TKT	AK158196,MKIAA1914,AFAP1L2	TREM2	GSC	TRMT11	ITGB2	CHD5,MKIAA0444	A230097K15RIK	ASAH3L,AK010770	HDAC4	STUB1	C230013L11RIK	STK11	GGT1	NCOA3	GEMIN5	NRBF2	GNG4	USP37		SATB2	RAD54L2		NTRK3	PTH1R	PTH1R	TCL1
TMEM123	SFMBT1	RAB11FIP2	TREML1	BCL11B	HINT3	KRTAP12-1	KCNAB2	MPP-GALNAC-T17(O6),WBSCR17	ANKRD38	LOC433801	ATP5C1	CNTN2	TNNT3	GUCA2A	SULF2	MRPL22	ZFP365	6330500D04RIK	RNF25		XIST	RB1		ST5	PTH1R	PTH1R	NT5DC2
ACP5	ARHGAP22	3110001A13RIK	SLC5A7	DLK1	NCOA7	EG544710	DD57,WDR8	CLDN3	FAAH	OTTMUSG00000010673	MIDN	B330016D10RIK	TSC2	HAND1	AI481105	SH3BP5L	CDC2A	DCDC2A	STK36		CDC73	RBBP6		SLC6A9	LPP	LPP	LY75
NFRKB	OTX2	OPTN	TNFSF14	AMN	HDDC2	AGPAT3	4930420K17RIK,AK160408	BC004044	BC057371	MGC117846	TBN	SFMBT2	VEGFB	HSPA2	DPM1	TRIM11	1200015N20RIK	SOX4	TTLL4		GM8000	RBMX		IRS1	VAMP4	VAMP4	PTCH1
1810021J13RIK	NDRG2	5430407P10RIK	VAV1	1200009I06RIK	2700019D07RIK	OLFR1357	WDR86	D330017J20RIK	BMP8A	KLF9	NIBAN	PARP16	WIZ	ITGAV	KCNG1	A230051G13RIK	PHYHIPL	FOXQ1	CYP27A1		SOCS2	RBP7		SCRT1	SFXN1	SFXN1	JAM2
UPK2	MBOCT,SLC22A17	ECHDC3	CNTNAP5C	TNFAIP2	RWDD1	CASP14	UCN	PARP12	2300002D11RIK	DIDO1	SIRT3	EPHA10	C1QL1	MMP14	SALL4	FLCN	ZWINT	FOXF2	PRKAG3		KDM6B	RCAN1		SCUBE3	1500012F01RIK	1500012F01RIK	LRRC2
MPZL2	EFS	PLXDC2	LRRC30	GM266	BB146404	OLFR1356	FNDC4	E330009J07RIK	SLC30A2	SLC20A1	SLC29A1	ZFP469	RNASEL	MOV10	LAMA5	COPS3	LRP11	FOXC1	CRYBA2		PIM3	RDM1		KIRREL	MAPKAPK2	MAPKAPK2	SLC15A1
SLC35F2	PCK2	COMMD3	MYOM1	TMEM179	DSE	OLFR1355	NSG1	LBX2	IL28RA	2310003C23RIK	TSC22D4	AI467606	PTGER1	MPZ	RPS21	ATPAF2	NUP43	3110004L20RIK	CCDC108		IPO9	RETSAT		RNF220	PRTG	PRTG	PFKP
CD276	NFATC4	BMI1	4632412N22RIK	VIPR2	TSPYL1	OLFR8	9630031F12RIK	KLHDC6	EPHB2	ZFP704	ZFP593	PLD4	NR2E3	MTAP2	2310003C23RIK	4933439F18RIK	BCR	1300014I06RIK	SLC23A3		ZFP281	RFPL4B		SHANK3	TRAM1L1	TRAM1L1	SLC16A3
UACA	TMEM46	ALPHA1B,CACNA1B	HAAO	SP8	NT5DC1	OLFR1353	HRK	GPR27	MKIAA0474,RAP1GAP	PPP1R15B	KIN	ATPAF1	TTPA	MTNR1A	1700019H03RIK	SHMT1	SUSD2	ASB13	PTPRN		GATAD2B	RIC3		LRRTM1	FAM55C	FAM55C	SLC16A3
PIF1	NEIL2	NELF	9430022F06RIK	ITGB8	TRAF3IP2	OLFR1352	RASAL1	RET	ECE1	1700019D03RIK	TMEM14C	PCGF1	SALL2	NBL1	RTEL1	DHRS7B	CABIN1	NRN1	RESP18		GRSF1	RIF1		DMBX1	FAM55C	FAM55C	AIRE
2810417H13RIK	PNMA2	BTBD14A	DSC3,DSC3	ASB13	SEZ4,REV3L	OLFR1351	DTX1	CEBPA	TNIP2	RHOF	UQCRC1	AI646023	OAT	NKX2-3	ZGPAT	TMEM11	DDT	BMP6	GMPPA		IPO7	RINT1		SLCO4A1	PARD6B	PARD6B	NANOG
SUHW4	NUDT18	OLFM1	DSC2	ADAR3,ADARB2	BXDC1	OLFR57	VGF	PEG12	CCDC96	DIDO1	ALKBH7	E130006D01RIK	B230317C12RIK	PCOLCE	ARFRP1	MAP2K3	DERL3	TCFAP2A	ACCN4		GATAD2A	RMND5A		LBXCOR1	KDELC2	KDELC2	EFHD1
MNS1	FGF17	1700101E01RIK	GPR17	CHRM3	GTF3C6	VMN2R81	ACHE	FZD4	P2RX2	6030445D17RIK	SDHD	CAR3	CTSF	PADI2	LIME1	ALDH3A2	SMARCB1	EDN1	KCNE4		LOC100047029	RNF160		MXI1	GAS5	GAS5	CALCOCO2
TMOD3	GTF2F2	CSTAD	MYO7B	EDARADD	AMD2	THEG	6330503C03RIK	A830059I20RIK	MMP17	DIDO1	ZMAT5	LAMA1	CLCF1	PIP5K1C	CEL	TTC19	MMP11	CD83	SCG2		LEO1	RNPC3		EBF1	CDIPT	CDIPT	SLCO4C1
LRRC1	BC099544,TRIM52	CHAT,SH2D3C	PSD2	GNG4	CDC2L6,MKIAA1028	GM1157	NFE2L3	DGAT2	GUSB	UBB	UBE2T	COX4NB	DNAJC4	PPOX	GTF3C5	ZFP286	PRMT2	ATXN1	AP1S3		GM6382	RPGRIP1		CCDC48	CDIPT	CDIPT	PAX6
IRAK1BP1,MMIP	SOX21	MFLJ00022,2610528K11RIK	PCDHB1	BTN1A1	WASF1	FLRG,FSTL3	DOK1	GDPD5	MLXIPL	ZFP206	UNC50	NUMBL	2900083I11RIK	SGPL1	GFI1B	FAM18B	DIP2A	RBM24	9430031J16RIK		RBBP7	RPL10L		RFX4	SSBP2	SSBP2	IFITM1
CEP70	UGCGL2	PBX3,PBX3	PCDHB13	6330500D04RIK	FIG4	PRSSL1	LOXL3	PRKCDBP	GAL3ST4	RARG	RETSAT	STAT5A	MLXIPL	SOX15	TSC1	PPIA	PCNT	CAP2	RHBDD1		USP7	RPL22L1		SPNB1	GPHN	GPHN	IFITM1
ALAS1	RAP2A	STOM	PCDHB15	HDGFL1	ZBTB24	9130017N09RIK	PMUR10F,TLX2	4632411J06RIK	NPTX2	MYBL2	DPH2	DUSP1	HSPA5	TLX2	SETX	COX10	COL18A1	ID4	COL4A4		ACVR1C	RPL31		DLL1	GSTO1	GSTO1	2410004A20RIK
CISH	FARP1	OLFML2A	PCDHB16	MBOAT1	MICAL1	PRTN3	RTKN	PDE3B	AK042996,SLC7A1	TCEA3	JAGN1	PCDH8	SDHA	USP10	PKN3	CCM2	POFUT2	BARX1	COL4A3		PHF17	RPL39L		CLCN2	CHMP2B	CHMP2B	MYB
RASSF1	SLC15A1	GTDC1	PCDHB19	IRF4	CD164	ELA2	WDR54	4631426J05RIK	4921507P07RIK	ZFP13	TMEM39A	TRP53INP1	STARD5	WNT11	ZDHHC12	TBRG4	1810008A18RIK	WNK2	TM4SF20		GM4066	RPS9		POLR2H	RBMS1	RBMS1	CAPN3
2010110K16RIK	ZIC2	LYPD6	PABPC2	FOXQ1	2410017P07RIK	CFD	LRIG1	ASCL2	REEP1	TMEM131	PPCS	TXNDC12	PAQR4	AQP5	ZER1	RPL26	PTTG1IP	SUSD3	SLC19A3		SMO	RTN4RL1		HMGA2	RBMS1	RBMS1	TGFBI
SEC22C	TMTC4	RBMS1	PRR16	FOXF2	SESN1	HMHA1	ALOX5	SOX1	CCDC142	RMND5B	9530058B02RIK	GSTM7	NKG7	NEUROG2	TBC1D13	2400006H24RIK	LRRC3	NFIL3	CCL20		EP300	SDR39U1		AXIN2	FAM129B	FAM129B	TIAM1
NKTR	PTGER4	DPP4	FTMT	FOXC1	LACE1	ITGB1BP3	PLEKHG6	UNC5D	PLXNA1	4931428F04RIK	0610011F06RIK	BRF1	SPBC25	ATP6V0C	ENDOG	1500010J02RIK	DNMT3L	ROR2	4930563E19RIK		ZSCAN10	SEC1		FOXL1	ADAMTSL5	ADAMTSL5	TIAM1
ZFP105	MYO 10,MYO10	MKIAA0977,COBLL1	GYKL1	1300014I06RIK	SNX3	ATCAY	NPAS1	PPP1R3B	KLF15	IFITM2	HBLD2	SLC16A6	4933427E11RIK	RB1CC1	D2WSU81E	1110004B13RIK	ICOSL	MSX2	4930544G21RIK		ERAS	SENP7		TEAD3	ADAMTSL5	ADAMTSL5	HCK
LIMD1,LIMD1	ANK	TTC21B,MKIAA1992	SLC27A6	1810022C23RIK	OSTM1,GL	MKIAA1981,ANKRD24	ZFP575	AK170106,LPL	C530028O21RIK	SPRED1	COMTD1	AA536743	2410004A20RIK	CKMT1	CCBL1	LSMD1	TMEM1	SNCB	5033414K04RIK		MLL2	SEPHS2		TEAD3	FLNC	FLNC	NOTUM
MTMR1	DAP	LASS6	HTR4	NRN1	SEC63	BC062127	DMRTC2	CILP2	LTBR	DST	PTCD3	SULF1	1300013J15RIK	DPYSL2	2610205E22RIK	SENP3	AGPAT3	PITX1	CAB39		LOC100048437	SERPINA1B		DUSP7	MBD2	MBD2	ZBTB45
PRPS2	5730557B15RIK	KLHL23	MC4R	TCFAP2A	PDSS2	ALDH1L2	GGN	ARHGAP10	CCDC106	DST	PIGW	PHTF2	MSRA	CD55	ASB6	NLGN2	NNP1	CXCL14	ITM2C		HDAC1	SERPING1		SEMA6A	RELL1	RELL1	RHPN2
MSL31	LAPTM4B	GPR155	DCC	PHACTR1	AK122525	BPIL2	SNX26	CBLN1	P42POP	CBX7	CCDC57	B630005N14RIK	1810048J11RIK	EPHA2	TOR1A	PLSCR3	CSTB	AU042651	GPR55		LOC100046039	SESN1		ZKSCAN17	CTGF	CTGF	TRIM2
4930418G15RIK	MATN2	SESTD1	MRO	CD83,CD83	1700021F05RIK	STAB2	RHPN2	NKD1	CADM4	DYRK3	VPS11	TMEM60	CDK2AP2	EPHB4	GPR107	EIF5A	ILVBL	TGFBI	SPATA3		GM5824	SESN2		TCF7L2	MPPED2	MPPED2	APOBEC3
GM106	GRHL2	D430039N05RIK	SIGLEC15	ATXN1	ATG5	8030451F13RIK	RGS9BP	IRF8	SPNB4	RBBP5	2410008K03RIK	TBX10	A930018P22RIK	FAAH	9130404D14RIK	SLC16A13	PPAP2C	NTRK2	HTR2B		GM4864	SETX		PKNOX2	MPPED2	MPPED2	INHBB
COL9A1	NCALD	PTPRJ	SLC14A1	GM1574	PREP	SPIC	POLG,POL GAMMA	ABCG4	BC089491	D14ERTD436E	1110005A03RIK	MASP2	0610038K03RIK	FBLN1	RIF1	MED11	MIER2	GAS1	NMUR1		XITE	SFT2D3		PKNOX2	SPARC	SPARC	MRAS
TESP1	DPYS	NR1H3	DOK6	RBM24	LIN28B	TMEM16D	PHOX2A	PHLDB1	DLL3	CHD9	RAB30	TAAR2	RREB1	FGF1	TIMM10	MINK1	4932409I22RIK	ADAMTS16	AKP5			SGK3		SMARCD3	WWTR1	WWTR1	GLI2
CFC1	D530033C11RIK	CREB3L1	CATSPER1	CAP2	HACE1	NR1H4	TUB,BC049265	CRABP1	TIFP39	AW822216	MGRN1	DDEFL1	1810033B17RIK	HOXA2	SLC43A1	SLC25A11	BSG	IRX1	ALPI			SIRT7		BARX2	WWTR1	WWTR1	LRRC34
TESP2	AARD	SLC35C1	CST6	RNF144B	GOPC	SCYL2	GPRC5B	HCN4	LIN7B	C79267	GYS1	NRSN2	2310035K24RIK	HOXA9	VANGL1	RNF167	POLRMT	IRX2	AKP3			SLC16A6		OSR2	ERBB2IP	ERBB2IP	TRH
LINCR	ZHX1	2610203E10RIK	LGALS12	BARX1	NUS1	PCTK2	DOC2A	PUNC	CHSY1	FUBP3	SLC12A9	GPR12	2810004A10RIK	MAFB	DENND2C	PFN1	FGF22	IRX4	NEU2			SLC19A3		PDE9A	ZDHHC21	ZDHHC21	MICAL1
ZAP70	TRIB1	B230118H07RIK	SLC22A6	SUSD3	GJA1	HAL	ASPHD1	SPSB4	IGF1R	MAX	NUDT19	SLC2A9	ALDH1L1	LASP1	BCAS2	ENO3	PALM	SLC9A3	INPP5D			SLC1A1		ASCL2	1810031K17RIK	1810031K17RIK	PRMT8
A230074B11RIK	MYC	2600010E01RIK	4930579J09RIK	SHC3	HSF2	USP44	SEZ6L2	SEMA3F	CORO1A	XRN2	SREBF2	AYM1	CABYR	LY6C	ZFAND1	ZFP3	THRAP5	GPR150	SAG			SLC25A42		ONECUT3	1300014I06RIK	1300014I06RIK	PRDM14
CNGA3	KIAA0143,C920006C10RIK	A930018P22RIK	OLFR1419	DIRAS2	SERINC1	DCN	NKX6-2	6230427J02RIK	ZFP768	5830411E10RIK	DHCR24	CXX1B	8430429K09RIK	OXT	ATP5F1	RABEP1	C030046I01RIK	NR2F1	UGT1A9			SLC26A9		NR5A2	DNAJB3	DNAJB3	TET1
IL1R2	NDRG1	BDNF	OLFR1420	MSX2	GCC2	LUM	SPRN	TGFBR2	EFCAB4A	ANKRD10	UBOX5	CCDC93	9030607L17RIK	SIX3	A930028L21RIK	C1QBP	KISS1R	ADARB2	UGT1A5			SLC34A2		ITPRIPL2	RRAS2	RRAS2
IL1R1	DENND3	GPR176	RORB,RORB	DRD1A	LIMS1,AK075667	KERA	BC068157	CTDSPL	ZFP358	OGT	SNAG1	4931440P22RIK	RBPMS2	NCOR2	HIAT1	DHX33	ARID3A	EDIL3	UGT1A2			SLC38A6		FRAT1	BAG2	BAG2
1500015O10RIK	GPR20	PLA2G4E	1700028P14RIK	CPLX2	RANBP2	EPYC	COL4A1	SNTG1	ADRB3	WDR79	CD81	RASA4	F630110N24RIK	DEDD	SLC35A3	DERL2	STK11	SSBP2	UGT1A1			SLC39A4		HNF1B	DDX4	DDX4
SDPR	PTP4A3	FBN1	PGM5	SNCB	P4HA1	1700017N19RIK	COL4A2	TCFAP2D	NCAN	ZFP428	PPIF	CABYR	5430432M24RIK	TUFT1	BCAR3	MIS12	EFNA2	RASGRF2	TRPM8			SLC4A11		GDNF	PPHLN1	PPHLN1
RFTN2	ARC	EID1	KCNV2	RGS14	CBARA1	MGAT4C	ATP7B	KLHDC8A	AYTL1A	TBC1D13	GPSM3	FXYD2	SCARA5	UCHL1	MYNN	MED31	MUM1	ARSB	SPP2			SLC5A11		EBF2	IFI30	IFI30
AOX3L1	4930572J05RIK	EBF4,O/E-4S	CD274	PITX1	DNAJB12	NTS	ALG11	GRM1	CMTM3	ITPK1	ATP5O	ATP5A1	NSUN6	SLC30A3	4930558O21RIK	MYBBP1A	GAMT	OTP	GLRP1			SLC5A4B		SPIB	ANTXR2	ANTXR2
ALS2CR11	SLURP1	PTPRA	TRPD52L3	NEUROG1	SLC29A3	PAMCI	GPR124	GABRA1	PANX1	MYST2	NADK	BDKRB1	ATP11B	CD97	LRRC34	CYB5D2	2310011J03RIK	FOXD1	ASB18			SLC6A8		WNT6	LAMC2	LAMC2
GM973	NAPRT1	SPEF1	SLC16A12	CXCL14	SGPL1	MYF5	BC030500	GDF10	ESAM1,ESAM	GAD2	TMEM38A	C1QC	ARPM1	RAGE	SAMD7	ZZEF1	ADAMTSL5	EDNRB	MLPH			SLC9A6		ESRP1	SHROOM4	SHROOM4
ANKAR	ZFP623	MKIAA0168,RASSF2	HTR7	AU042651	X99384	PTPRQ	COMP	MKIAA4159,BMP1	PVRL1	TCFAP2C	RBED1	CRABP2	ST5	KCNH2	MRPL47	GSG2	REXO1	POU4F1	RAB17			SLFN2		OTX1	IGF2R	IGF2R
SLC11A1	MAPK15	MACROD2	ANKRD1	TGFBI	NODAL	NAV3	CRLM3,CRLF1	A2BP1	THY1	TCL1	EIF3S6IP	CTSB	CCDC93	MMP9	NDUFB5	TMEM93	MOBKL2A	2610206B13RIK	GM817			SMARCA5		HOXB7	MED12L	MED12L
VIL1	NRBP2	2900006F19RIK,MACROD2	PDE6C	SPOCK1	EIF4EBP2	CAPS2	ABHD8	MC4R	LOXL1	RBM14	MRM1	ESRRA	NADSYN1	MT3	DNAJC19	TAX1BP3	9030607L17RIK	SLITRK1	RAMP1			SNAI1		1200009O22RIK	DOK1	DOK1
SLC23A3	GRINA	KIF16B	ABCC2	NTRK2	PPA1	TPH2	INSL3	GRB14	2410004A20RIK	PEF1	D14ERTD500E	FOXM1	GLIS2	TXNRD2	SOX2	1300001I01RIK	AP3D1	SLITRK5	SCLY			SNHG11		GDF11	LXN	LXN
SPEG	OPLAH	OTTMUSG00000015750	SCD4	FBP1	SAR1A	TSPAN8	B3GNT3	6330527O06RIK	MRAS	5730590G19RIK	MAT2A	GPR12	MYO7B	X99384	TRIM2	MNT	OAZ1	FEZF2	ESPNL			SNRPC		CCDC6	ABCB1B	ABCB1B
DNER	SCX	BC018465	ELOVL3	BC048507	VPS26A	GM239	PTGER1	T2BP	SLC38A3	TMEFF1	GLOXD1	HADHSC	DGCR8	TJP3	STMN2	RUTBC1	TIMM13	GPC5	KLHL30			SNX1		CHST2	DUSP3	DUSP3
AKP5	AK018584,ZFP251	L3MBTL	SORCS1,SORCS	IRX1	2510003E04RIK,MKIAA1279,KIAA1279	BEST3	IL27RA	A430107O13RIK	CELSR3	USP48	NPHP4	HES3	COX6C	CABP1	2700083E18RIK	TSR1	LMNB2	GPC6	BC056923			SORD		RTN4RL2	TNFSF9	TNFSF9
ALPI	ZFP647	CD40	PNLIPRP1	IRX4	DDX21	9530003J23RIK	MAST1	SCUBE2	CSPG5	AK122525	AY078069	FOXA1	1700102P08RIK	AQP3	RAB25	RPA1	SGTA	CADPS	TRAF3IP1			SP110		PTPN13	GHR	GHR
CHRNG	FOXRED2	NFATC2	KCNK18	SLC6A3	DDX50	IL22	PLLP	SPOCK3	TMEM158	FN1	9130011J15RIK	NDST1	IMPA2	DDAH2	ARHGEF2	SMYD4	THOP1	SOX21	HDAC4			SP140		HOXB8	TC2N	TC2N
SPP2	CARD10	CTCFL	MRC1	PCSK1	CCAR1	ILTIFB,IL-TIFB	DOK4	BCORL1	CYP27A1	DBF4	4632411B12RIK	NMT2	MSI2	IRF6	RXFP4	PRPF8	TJP3	HS6ST3	OLFR1416			SP4		ZIC5	AFAP1L1	AFAP1L1
MLPH	H1F0	CDH4	GPR158	GPR150	SLC25A16	IFNG	ZFP319	GPR50	LEMD1	UCK2	TMEM11	STRA8	BAZ2A	RDH7	SHE	SLC43A2	PIP5K1C	EG328479	OLFR1415			SPATA7		CAMK1D	MFSD1	MFSD1
RAB17	GCAT	HRH3	NXPH2	MCTP1	MKIAA0083,DNA2L	MSRB3	CAR7	ATP2B3	ETNK2,TUC1	OSR2	ATXN7L2	SLC6A6	PARVB	BRP44L	MRPL9	MYO1C	2510012J08RIK	ZIC2	OLFR1414			SPEER4D		AHDC1	SLC38A4	SLC38A4
RBM44	GALR3	C030019F02RIK	ENTPD8	NR2F1	DNAJC12	SLC16A7	C76566	AR	AK192563,TMEM58	SLC25A40	ANKRD9	TOB1	EPS8L2	GPR56	2310007A19RIK	YWHAE	HMG20B	LRRC3B	OLFR1413			SPEER4E		PHLDB1	LRP12	LRP12
DAF2	DMC1	KCNQ2	FUT7	DEL1,EDIL3	CTNNA3	R3HDM2	NOL3	SOX17	MAP3K5	FBXO27	ZFP526	CMAS	BC017612	TMEM37	TNRC4	GLOD4	F630110N24RIK	ZFP503	OLFR1412			SPEER8-PS1		ECEL1	NIPA1	NIPA1
PLEKHA6,AK020645	PDGFB	SRMS	LCN8	ACOT12	REEP3	STAC3	SLC9A5	JPH1	4632428N05RIK	EG330503	6430598A04RIK	KHDRBS3	TRAM2	ENSA	MCL1	RNMTL1	4930404N11RIK	KCNMA1	OLFR1411			SPIC		MIR124A-3	HIVEP1	HIVEP1
KISS1	AK044623,TOB2	BC051628	LCN5	RASGRF2	NRBF2	MYO1A	HSD11B2	TCFAP2B	4932409I22RIK	NTN1	A430057M04RIK	FBN2	CRK	CXCL14	ADAMTSL4	PHF12	FZR1	D930049A15RIK,ZMIZ1	OLFR1410			SPZ1		NFKB2	PPAPDC1B	PPAPDC1B
REN1	SEPT3	ZBTB46	LCN10	6430502M16RIK	GM237	ADMR	RBM35B	B3GAT2	OSBP2	NFE2L2	A230063L24RIK	FEM1B	RASA4	UBC	ZFP704	TRAF4	GNA11	WNT5A	OLFR12			SRR		NFKB2	KLHL23	KLHL23
PRELP	C920005C14RIK	PKIA	LOC383678	LHFPL2	PLEKHK1	RDH9,RDH1	SMPD3	NPAS2	ZFP354B	PSMB3	FASTKD1	FLT3	RNF44	SYNCRIP	FCGR1	TLCD1	AES	CACNA2D3	OTOS			STAG2		NFKB2	FAM102B	FAM102B
CHI3L1	BIK,BLK	PAG1	4932418E24RIK	OTP	ARID5B	RDH16	BC060632	SLC9A2	2310040C09RIK	ZFP146	ARMETL1	GATA6	ABHD3	FMNL1	POLR3GL	RPL23A	TDG	CACNA1D	GPR35			STAG3		INHBB	1700020C11RIK	1700020C11RIK
MYOG	SULT4A1	CYP7B1	LCN4	SERF1	CDC2A	AY053573	HSDL1	POU3F3	WSCD1,BC030477	LMBRD2	PPP1R3B	GLI1	RAB3IL1	RASSF1	ANKRD34	RAB34	HCFC2	CHAT,SLC18A3	AQP12			STAT2		BARX1	RRAD	RRAD
PTPN7	PARVB	MPLD1,PLD1	1110002H13RIK	A930021C24RIK	MKIAA4185,ANK3	RDHS	SPATA2L	IGFBP5	ATP2A3	LOC435970	THRA	H2-Q1	CHPT1	TLE2	RBM8A	AI316787	NFYB	9430077A04RIK	AGXT			STEAP3		MYBPC2	ZIC1	ZIC1
LMOD1	LDOC1L	USP13	ADAMTSL2	RGS7BP	MKIAA1796,1200015N20RIK	BC089597	DBNDD1	WNT6	CPD	ATPIF1	4732466D17RIK	HOXA11	BC018465	BCAM	PEX11B	POLDIP2	NUAK1	PRRXL1	2310007B03RIK			STOX1		DHH	DKK1	DKK1
TNNI1	ARHGAP8	APG-1B,HSPA4L	DBH	HTR1A	PHYHIPL	RDH7	OLFM2	WNT10A	NXPH3	ITGB3BP	CIDEC	HOXC10	ATP1A1	PVRL1	ITGA10	TNFAIP1	FHL4	E130203B14RIK	PASK			SUMO1		GRIK3	TEAD1	TEAD1
TNNT2	3110043J09RIK	LARP2,1700108L22RIK	PTGS1	DDX4	TFAM	SDRO	DDX25	FEV	TCAM1	STK40	CAMK2G	IGF2R	ATP1A3	ISL1	ANKRD35	IFT20	AI597468	GDF10	TMEM16G			SYCP1		FOXO1	FARP1	FARP1
TEDDM1	BC048859,PHF21B	4930583H14RIK	NMI	EG622408	CISD1	HSD17B6	NRGN	CRYBA2	FOXJ1	BC020077	RAB18	KLK1B24	SPSB4	FLIIH	PIAS3	TMEM97	PRDM4	GRID1	NEU4			SYCP3		CDH22	2310016C08RIK	2310016C08RIK
NPHS2	5031439G07RIK	FREM2	SLC4A10	HSPB3	IPMK,AK076771	RBMS2	TMEM25	IHH	PSCD1,CLM1-A	DNAJC8	BC050777	HIVEP3	SLC44A3	TMEPAI	RPS8	SUZ12	D10WSU52E	NRG3	3110035E14RIK			SYNC		NFIB	ATP6V0D1	ATP6V0D1
PAPPA2	3110048E14RIK	MKIAA0610,SPG20	IFIH1	FST	ZWINT	APOF	DNAJA4	PAX3	PRKAR2B	2310044G17RIK	1110020P15RIK	MAG	ZFP212	GFER	TSSK3	1110002N22RIK	FBXO7	PTGER2	PDCD1			SYT17		PTH1R	PON3	PON3
SELP	SMC1B	TSC22D2	GRB14	ITGA2	SPECC1L,MKIAA0376	IKZF4	SNX22	SGPP2	TTC9	UHRF2	6330578E17RIK	MEOX1	NDRG4	TNFSF13	MARCKSL1	5730455P16RIK	SYN3	5730420B22RIK	SLCO6B1			SYTL5		ZFP521	FURIN	FURIN
F5	1300018J18RIK	MBNL1	9330158F14RIK	ITGA1	GGT1	MMP19	PLCD1	ECEL1	FOS	OLFML2A	FASTKD5	PYGM	C1QTNF5	PANK1	PHACTR4	MYO1D	HSP90B1	BMP4	SLCO6C1			TACR3		CHAT	FURIN	FURIN
CD247,CD3 [ZETA]/[ETA]	MAPK12	P2RY1	4933409G03RIK	PARP8	SUSD2	OLFR9	LYZL4	EFHD1	8430415E04RIK	PCDHGB7	4930519N13RIK	TULP3	PTTG1IP	1200015N20RIK	AHDC1	LIG3	NT5DC3	SAMD4	D1ERTD622E			TBC1D12		SLC18A3	KBTBD3	KBTBD3
LRRC52	MAPK11	EG624866	DHRS9	HCN1,BCNG-1	CABIN1	OLFR763	VIPR1	NGEF	4831426I19RIK	EVX1	CCDC87	UTRN	BC025833	UNC84A	WASF2	NLE1	CCDC53	PELI2	HISPPD1			TBC1D23		HTR1B	KBTBD3	KBTBD3
1700084C01RIK	2010001J22RIK	PPM1L,AK031097	ITGA4	FGF10	DDT	OLFR765	XTRP3S1	TWIST2	CYP46A1	LRRN2	DEDD2	SEMA4B	MFRP	SDHC	STMN1	PEX12	SYCP3	OTX2	PAM			TBRG3		UNC13A	ANXA4	ANXA4
OLFML2B	MAPK8IP2	GOLIM4	ZFP804A	BC055107	GSTT3	OLFR767	CCR9,AK038272	KIF1A	ADSSL1	TDGF1	BCAT2	SEMA4D	PABPC4	MGST3	PAQR7	TAF15	ARL1	SLC7A8	4930418G15RIK			TBX3		BAHCC1	ABHD4	ABHD4
FCRLB	SHANK3	TLR2	ZSWIM2	FEZF2	MIF	OLFR768	RGS20	BCL2	PTPRN2,MKIAA0387	SPRY2	MPZL1	TCN2	DNER	GRTP1	2610002D18RIK	2700008B19RIK	GAS2L3	JPH4	4930430F08RIK			TC2N		ELFN2	EPPK1	EPPK1
ITLN1	RABL2A	TMEM154	SLC43A3	LRRC3B	MMP11	OLFR769	SGK3	C1QL2	EDG3	POU5F1	G630016D24RIK	LPIN1	TRPT1	ATG10	E2F2	TADA2L	ACTR6	LTB4R2	1700017N19RIK			TCEB3		GRHL2	ZADH2	ZADH2
NHLH1	RAPGEF3	NES	PRG2	PLAU	ZFP280B	OLFR770	SLCO5A1	EN1	5730469M10RIK	GPA33	EPHA4	ERO1L	A430025D11RIK	1700022L09RIK	DDEFL1	AATF	APAF1	ATP12A	9130014G24RIK			TCFCP2		FAM109A	STX3	STX3
KCNJ10	TUBA1C	PAQR6	PRG3	ZFP503	PRMT2	OLFR771	PRDM14	DPP10	GCH1	D11ERTD636E	FOXD3	BECN1	N28178	DZIP1	TCEA3	MRM1	1200009F10RIK	GJA3	MGAT4C			TCSTV3		PRR12	STX3	STX3
VSIG8	C1QL4	THEM4	LRRC55	SLO,KCNMA1	DIP2A,MKIAA0184	OLFR772	MSC	LYPD1	BC052328	LRRC2	BMF	LY6I	SLC4A9	RNASEH2B	ZFP46	GGNBP2	NEDD1	GJB2	NTS			TCTA		FBXL14	ELOVL1	ELOVL1
SLAMF8	AQP5	SELENBP1	PRAMEL6	ZMIZ1	PCNT2,PCNT	OLFR773-PS1	ARID5A	TMEM163	KCNQ3	D11ERTD636E	DUSP27	A830059I20RIK	ANKRD38	ANKRD39	HNRPR	PIGW	METAP2	GJB6	PAMCI			TDPOZ1		CITED2	ELOVL1	ELOVL1
GREM2	GALNT6	ZFP697	E430002G05RIK	WNT5A	LSS	OLFR774	AK044901,CNNM4	ADORA1	ETOILE,KHDRBS3	ZFP532	SMAD7	MDS1	KRT222	WFDC2	ARHGEF19	INTS2	NDUFA12	2600011E07RIK	RAB32			TDPOZ2		MIR196A-1	PPL	PPL
6330403A02RIK	GRASP	GSTM4	KCNA4	CACNA2D3	PCBP3	OLFR1518	SATB2	PKP1	AW049604	ASXL1	FSCN1	SLC4A8	LPIN1	CDC42EP3	EPHA2	0610013E23RIK	4921537D05RIK	GATA4	SLC6A15			TDPOZ3		FZD5	BACH1	BACH1
USH2A,USH2A	TENC1	SORT1	GJA9	CACNA1D,CACNA1D	C21ORF80,POFUT2	OLFR776	NRP2	KIF21B	CPNE8	ZFP36L1	HES1	TINAGL	SLC41A1	NDUFB4	FBLIM1	TMEM49	EEA1	SOX7	TMTC2			TDPOZ4		PSMB3	SLC39A14	SLC39A14
3322402L07RIK	SOAT2	EDG1	TMCO5	SH3BP5	1810008A18RIK	OLFR777	EPHA4	LHX9	SLC2A13	CBX1	SH3BP1	CCDC127	KLK15	MOCOS	BC025833	PTRH2	BTG1	ADRA1A	8430416H19RIK			TDPOZ5		AKT1	SLC39A14	SLC39A14
MOR,OPRM1,OPRM	CALCOCO1	CDC14A	THBS1	PRRXL1	PTTG1IP	OLFR780	ARL4C	GLT25D2	SCN8A	CD38	EDG5	SC4MOL	TICAM1	2310046K01RIK	SLC25A34	CLTC	DUSP6	EBF2	MYF5			TECT1		RBPMS2	ZFP869	ZFP869
PLEKHG1	ADCY9	SLC35A3	PLCB2	GRID1	SUMO3	OLFR781	GBX2	NMNAT2	IL1RAP	ZIC2	38961	CLPS	ATP5G3	GOLPH2	9030409G11RIK	1200011M11RIK	TMTC3	NEFL	MYF6			TEX101		T	ZFP869	ZFP869
EG432436	NAGPA	SNX7	TRIM69	PCDH21	UBE2G2	OLFR782	HES6	A230106N23RIK	PDIA5	CCR6	SLC37A2	NDUFA12	ZFP28	LY6G6E	MTHFR	PRR11	KRT17	NEFM	PTPRQ			TEX11		SDC1	TTC39A	TTC39A
FRK	ABAT	ARHGAP29	SLC30A4	NRG3	PFKL	OLFR784	GPC1	PRRX1,AK038736	5830404H04RIK,MKIAA4045	MSH6	PRKCBP1	NARFL	AARD	DCAMKL2	AGTRAP	1110001A07RIK	KRT42	ABHD6	GRM1			TEX12		PDE10A	RNF39	RNF39
BC021785	BC068110	PDE5A	SQRDL	PTGER2	AIRE	OLFR786	SNED1,SNEP	AK020768,RCSD1	GLP1R	PTGFRN	SLC39A4	4930511I11RIK	PEX5	NUDT4	2610109H07RIK	TRIM37	NT5C3L	NKX3-1	EG368203			TEX15		SPRED2	MAFF	MAFF
DDO,DDO	SOCS1	UGT8A	SLC12A1	SAMD4	DNMT3L	OLFR787	BOK	LMX1A	CLIP4	REST	SACM1L	1810048J11RIK	E2F2	NOXO1	RRAGD	RAD51C	KLHL10	LOXL2	SYT1			TEX18		NR4A2	PIWIL2	PIWIL2
GPR6	SDF2L1	CAMK2D,MKIAA4163	FGF7	SALL2	D10JHU81E	OLFR788	INHBB	D230039L06RIK	GM960	RNF12	SLC44A1	MRPL52	TRIM62	RNF135	DDX58	MTMR4	KLHL11	EGR3	NAV3			TFPI		5430417L22RIK	RASSF6	RASSF6
SCML4	GM603	5730508B09RIK	TGM6	SLC7A8,LAT2	PWP2,WDP103	OLFR790	STEAP3	ITPKB	AK158196,MKIAA1914,AFAP1L2	SOX2	6820408C15RIK	CCDC93	TRP53INP2	DUSP3	TOPORS	SFRS1	RAB5C	PDLIM2	GLIPR1			THEM4		COASY	LTBR	LTBR
EDAR	KLHL22	CASP6	6330527O06RIK	JPH4	RRP1	OLFR791	CXCR4	HLX	ALPHA1B,CACNA1B	SPIC	NANOS3	MYH14	AADACL1	SGOL1	NDUFB6	SCPEP1	LOC380728	PPP3CC	GLIPR1L2			TIMM8A2		STAT6	BTG3	BTG3
CHST3	CLDN5	CYP2U1	PAK7	BC036313	CSTB	OLFR792	MAPKAPK2	C130074G19RIK	BTBD14A	SFRP1	SLC6A7	TNFRSF13C	TIPARP	LRPPRC	ALDH1B1	UTP18	GHDC	HR	TRHDE			TKTL1		KCNIP3	PHOX2A	PHOX2A
PRF1	TMEM41A	NHEDC2	CD93	ATP12A	ILVBL	OLFR794	RASSF5	SLC30A10	OLFM1	FBXO15	SP3	NSUN4	CABYR	CXX1C	IGFBPL1	MBTD1	ATP6V0A1	GFRA2	TPH2			TLK2		4933439C10RIK	TIRAP	TIRAP
TACR2	IGF2BP2	DDIT4L	ANGPT4	GJA3	2610008E11RIK	OLFR796	NUAK2	TGFB2	DPP4	ZIC5	UNC13A	ALDH1B1	ACCN4	4932438H23RIK	1300002K09RIK	NME2	NAGLU	D230005D02RIK	TMEM19			TMC8		FBXO32	TIRAP	TIRAP
1700040L02RIK	ST6GAL1	B930007M17RIK	DEFB20	GJB2	MADCAM1	OLFR798	NFASC	KCNK2	MKIAA0977,COBLL1	MAPK1IP1	SRC	TMEM135	B230218O03	SPPL3	TMEFF1	NME1	COASY	TNFSF11	TSPAN8			TMEM106A		TLX1	TIRAP	TIRAP
GNAZ	LRRC15	DDAH1	DEFB26	LATS2	GTRGEO22	OLFR799	LRRN2	PROX1	SLC35C1	NANOG	PSEN2	2900006K08RIK	TMEM145	4930546H06RIK	1700012H17RIK	3300001P08RIK	MLX	PCDH8	PTPRR			TMEM146		UNCX	2210403K04RIK	2210403K04RIK
GSTT1	TMEM44	GIPC2,SEMCAP2	DEFB28	FGF9	CDC34	OLFR800	NAV1,MKIAA1151	VASH2	PLA2G4E	SULF2	SIX2	PSD	SBNO2	NDUFS7	D630039A03RIK	PHOSPHO1	PSMC3IP	PCDH17	4933416C03RIK			TMEM167		DENND2A	TPH2	TPH2
S100B	BC022623	ST6GALNAC3	DEFB29	2600011E07RIK	BSG	OLFR801	LAD1	RGS17	KCNQ2	ARHGAP12	SP3	RIN2	5930416I19RIK	ACYP2	SLC31A2	ATP5G1	1300010M03RIK	DACH1	PTPRB			TMEM41B		TCFEB	GRIP1	GRIP1
1700027D21RIK	BDH1	GPR177	DEFB21	TNFRSF19	MED16	OLFR802	1700012A16RIK	SAMD5	APG-1B,HSPA4L	2410137M14RIK	TBXAS1	RND3	RHOX11	PCDH1	SNAPC3	CDK5RAP3	TUBG1	GALNT6	GM239			TMEM92		TCFEB	ZDHHC2	ZDHHC2
COL6A2	PCYT1A	NSMAF	DEFB19	GATA4	WDR18	OLFR803	RGS16	HIVEP2	ARHGAP29	MTSS1	LY75	DDIT4	AARSL	4930402H24RIK	ATG4C	KPNB1	PLEKHH3	ACVRL1	BEST3			TMX3		FOXD2	ZMYND12	ZMYND12
THEG	ITGB5	6720467C03RIK	DEFB25	SOX7	ABCA7	OLFR804	CREG1	OLIG3	PDE5A	GPR1	HS6ST1	ARL5B	GSE1	MSRB2	PKD2	NPEPPS	CNTNAP1	KRT83	LRRC10			TNFRSF19		9130206I24RIK	MFSD7C	MFSD7C
FLRG,FSTL3	SEMA5B	DECR1	FKHL18	EBF2	POLR2E	OLFR805	TADA1L	SLC35D3	ANKS6	LEFTY2	CMTM3	TMCO4	FCHSD2	1700127D06RIK	GOLGA3	MRPL45	VPS25	HOXC13	9530003J23RIK			TRAK2		WT1	KLHL29	KLHL29
9130017N09RIK	PARP14	GGH	GM1006	NEFL	GPX4,GPX4	OLFR806	MIXL1	EYA4	D530005L17RIK	GRSF1	CCDC132	DDIT4L	EIF4EBP3	2900092E17RIK	D5ERTD585E	PSMB3	CCDC56	HOXC12	IFNG			TRIP11		AI314831	PRRG4	PRRG4
CFD	IQCB1	6230409E13RIK	PROCR	NEFM	SBNO2,SNO	OLFR807	LEFTY1	HS3ST5	TTC22	DLL1	5830417C01RIK	2610039E05RIK	CCDC68	SMARCD2	PGAM5	RPL23	CNTD1	HOXC11	DYRK2			TRPM7		NKX2-1	ANXA5	ANXA5
ALDH1L2	FSTL1	ACY1L2	BPI	LOXL2	ATP5D	OLFR808	TMEM63A	NR2E1	MKIAA0452,4922503N01RIK	PTCH1	RAB6	BCL9L	KCNF1	LY6G6D	PUS1	RPL19	AOC2	HOXC10	MSRB3			TSEN15		NR2F2	SRP54B	SRP54B
STAB2	BOC	CNR1	WISP2	EGR3	MIDN	OLFR809	SUSD4	POPDC3	TNFRSF1B,AK170464	LOC554327	H47	GHDC	WIZ	PCDHB12	ULK1	ORMDL3	AARSD1	HOXC9	WIF1			TSEN2		SP8	SRP54B	SRP54B
TMEM16D	TAGLN3	MOBKL2B	WFDC5	PDLIM2	CIRBP	OLFR810	UST	SIM1	MKIAA1337,PTCHD2	AOX1	BC005537	NRG4	LOC433801	PCDHB13	HSCB	NR1D1	RUNDC1	HOXC8	SLC16A7			TSX		DLX1	RFXAP	RFXAP
USP44	PROS1	RECK	WFDC12	PIWIL2	1600002K03RIK	OLFR811	ENPP1	VGLL2	MXRA8,ASP3	TCFAP2A	TSGA2	KCNN1	OTTMUSG00000010673	RCOR2	CHEK2	4121402D02RIK	VAT1	HOXC6	CTDSP2			TTC30B		FBXO44	ADAMTS1	ADAMTS1
MYF5	ROBO1	IGFBPL1	SVS3B	GFRALPHA2,GFRA2	MUM1	OLFR812	FOXO3A,FKHR2	SH3MD4,4831416G18RIK	CACNA2D1	ZFP57	SYNJ2BP	FXYD2	DIDO1	RDH1	AYM1	WIPF2	TMEM106A	HOXC5	AVIL			TTLL1		FBXO44	FZD1	FZD1
MSRB3	D16ERTD472E	ANKS6	SVS5	TNFSF11	DAZAP1	OLFR813	CD24A	COL13A1	GNAI1	PHC1	MRPS7	FXYD2	SLC20A1	MVP	SFRS9	RARA	RDM1	HOXC4	CYP27B1			TTLL6		NKX2-9	SNX33	SNX33
ADMR	TIAM1	FSD1L	OTTMUSG00000016293	PCDH8	RPS15	OLFR814	UNC5B	NEUROG3	ACCN3	CFC1	SURB7	WNT16	2310003C23RIK	1110032E23RIK	1500001A10RIK	TOP2A	ETV4	RXFP3	TSPAN31			TULP2		KDM5B	HSPA4L	HSPA4L
BC089597	HUNK	LOC100041581	SLC13A3	PCDH17,AK051160	MBD3	OLFR815	SLC16A9	EGR2	MXD4	PHC1	0610009D07RIK	OPTC	ZFP704	MEF2D	HVCN1	SMARCE1	LSM12	NPR3	D10ERTD610E			UAP1		PTK7	CDH4	CDH4
IKZF4	IFNAR2	GNG10	KCNG1	PCDH9	UQCR	OLFR816	BCR,MKIAA3017	RHOBTB1	RASGEF1B	EPHX2	DHRS10	ICMT	1700019D03RIK	PAFAH2	SETD1B	CALM1	BC030867	CDH6	GLI1			UBTFL1		GM11744	RAB21	RAB21
PLA2G3	IFNGR2	HSDL2	EDN3	KLHL1	TCFE2A,TCF3	OLFR818	ADARB1	BICC1	MFSD7	KLF2	0610037P05RIK	MAGI3	DIDO1	SLC6A8	HPD	0610010D24RIK	UBTF	BC052328	INHBC			UNC5B		CYGB	MFSD6	MFSD6
PIB5PA	SLC5A3	MEGF9	LOC751864	DACH1	ATP8B3	OLFR247	ADAMTSL5	AI646023	SH2B2	PIPOX	NDUFA3	LETMD1	6030445D17RIK	AKR1C14	PSMD9	SMEK1	3000004C01RIK	CTNND2	R3HDM2			UNCX		MMGT2	GLUD1	GLUD1
ANKRD36,ANKRD48	MRPS6	D530005L17RIK	AGTR1B	TBC1D4	REXO1	OLFR820	BC072620	ONECUT3	TMEM130	T	NDUFA9	DGKZ	RARG	PLEKHG2	CLDN13	ATXN3	PLCD3	5730557B15RIK	STAC3			USP17L5		BC046404	SLC7A7	SLC7A7
GCK	CBR1	SH3GL2	SLC2A2	EDNRB	KLF16	OLFR821	BTBD11	RFX4	RASL11A	VEGFC	1110005A23RIK	D16H22S680E	MYBL2	BC021614	WBSCR27	CPSF2	ACBD4	SEMA5A	SF3B5			USP26		FOXP4	FTL2	FTL2
HBA-X	CBR3	CDKN2A	SAMD7	2610206B13RIK	D10BWG1364E	OLFR822	IRAK3	ASCL1	MDFIC	ZFP57	DNAJC15	PRAF2	TCEA3	MALL	CLDN4	GLRX5	FMNL1	BC030476	LRP1			VDR		PTH1R	PTPMT1	PTPMT1
DOCK2	DOPEY2,MKIAA0933	TUSC1	TM4SF4	SLITRK5	ADAT3	OLFR823	HMGA2	NTN4	CADPS2	CASQ2	UFC1	0910001A06RIK	ZFP13	HADHB	CLDN3	TCL1	PLEKHM1	NPAL2	BC030440			VMN2R94		PTH1R	FOXA2	FOXA2
EG574403	MKIAA0348,SYNJ2	JUN	GM410	GPC5	SCAMP4	OLFR824	D930020B18RIK	TMCC3	ZYX	HCK	ARFL4	GDAP1L1	TMEM131	AHDC1	WBSCR18	PAPOLA	GOSR2	OSR2	MYO1A			VPS13B		KRAS	RAB11A	RAB11A
MKIAA0200,MAML1	2210038L17RIK	TM2D1	GPR149	GPC6	CSNK1G2	OLFR825	PPM1H	PLXNC1	GPNMB	IL6ST	COMMD4	RNF185	4931428F04RIK	PDIK1L	POLR2J	YY1	CDC27	GHR	TAC2			WARS2		H2-Q7	PVT1	PVT1
COL23A1	IGF2R	PGM2	PTX3	HS6ST3	MKNK2,MNK2	OLFR826	CYP27B1	ALX1	2310014L17RIK	NFKBIA	NENF	ETFA	IFITM2	RPS6KA3	1200011O22RIK	2810452K22RIK	MYL4	GRHL2	ZBTB39			WAS		MEIS1	IER5L	IER5L
GDF9	DACT2	PRKAA2	MLF1	FGF14	OAZ1	OLFR827	GDF11	LIN7A	GNG8	SOX13	RPL7L1	ARHGAP9	SPRED1	OPLAH	ALKBH4	4930573I19RIK	CYB561	ZFPM2	ADMR			WBSCR27		BC057022	AW555464	AW555464
IL13	RGMB	TTC22	IL12A	PLCXD3	LMNB2	NEUROD4	SFI1,BC049259	LGR5	POU2F2	NODAL	SSR2	SUV420H2	DST	AXUD1	1110007L15RIK	CDC42BPB	WDR68	PLCXD3	RDH1			WDR44		BMP7	COL4A3BP	COL4A3BP
SLC36A3	4931440B09RIK	LOC545667	GRIA2	OSMR	SLC39A3	EG625068	SEC14L2	AVPR1A	KCNA7	TMOD3	TMEM54	ASB16	CBX7	BC030867	CENTA1	EIF5	CCDC44	5730410E15RIK	RDHS			WDR45		PAWR	FAM46B	FAM46B
OLFR216	TBC1D24	GPX7	GLRB	EGFLAM	SGTA	PLA2G3	MYL7	AI851790	MESP2	TMEM8	PSENEN	SF3B4	RBBP5	ARHGAP22	COX19	6720458F09RIK	MAP3K3	KCNV1	BC089597			WDR47		TAL1	BLOC1S2	BLOC1S2
TRIM17	NTN2L	MKIAA0452,4922503N01RIK	GUCY1A3	GDNF	MAP2K2	PIB5PA	CAMK2B	CENTG1	ARNT2	JARID2	NDUFC1	BC032204	D14ERTD436E	PPP1R9B	NUDT1	BAG5	2610019A05RIK	NOV	RDH7			WDR81		FLNC	RDH10	RDH10
OBSCN	ABCA3	CDKN2C	FGG	PRLR	9130206N08RIK	OTTMUSG00000005065	IGFBP3	VWC2	MKIAA0750,MICAL2	TCFCP2L1	NIFUN	2310005E10RIK	AW822216	D730001G18RIK	D430018E03RIK	2810002N01RIK	PSMC5	COL14A1	SDRO			WIPF2		CNNM1	RAB20	RAB20
NLRP3	1700012G19RIK,AK205555	ELAVL4	INSRR	RXFP3	2510012J08RIK	ANKRD36,ANKRD48	STC2	GRB10	PARVA	PREI3	SAR1B	FBXO42	C79267	LBXCOR1	TMEM60	KLC1	TCAM1	SNTB1	HSD17B6			WNK3		SHOC2	DBNDD2	DBNDD2
PEMT	SOX8	2310026E23RIK	S100A4	NPR3	TBXA2R	GCK	FGF18	VSTM2A	CALCA	STMN2	ZMAT2	GCN1L1	E2F4	AV312086	GM443	CDCA4	ERN1	HAS2	PRIM1			XIST		SHOC2	DBNDD2	DBNDD2
ZFP179	METRN	IPP	S100A7A	CDH6	HMG20B,HMGX2	MYO1G	SLIT3	MEIS1	ZDHHC2	IFITM1	BPIL1	LASS6	EXOC3L	AMDHD2	TNIP2	TEX22	TEX2	ZHX2	RBMS2			XPR1		NCRNA00081	DBNDD2	DBNDD2
AK046006,ZFP287	RHBDL1	4930538K18RIK	LCE1C	FBXL7	FZR1	WAP	RNF130	OTX1	LYL1	TBC1D9	UQCRH	FREM2	BC107364	FBXO44	CD38	CDCA7L	SMURF2	FBXO32	TIMELESS			ZBTB20		2310011J03RIK	DBNDD2	DBNDD2
GAS7	9530058B02RIK	FOXO6	LCE1D	TRIO	DOHH	DDC	MGAT4B	BCL11A	CX3CL1	BC024479	MS4A4D	D030010E02RIK	FUBP3	KCNS3	CCKAR	ODC1	BPTF	ADCY8	APON			ZC3HAV1		BCAN	ZFHX3	ZFHX3
GLP2R	ARHGDIG	CITED4	LCE1E	SEMA5A	NCLN	1700093K21RIK	P4HA2	AI595406	ENDOD1	COBL	ABI3	KIRREL2	XRN2	A130022J15RIK	SLAIN2	ITGB1BP1	CCDC46	ST3GAL1	IL23A			ZFAND2A		FOXB2	GNG13	GNG13
DHRS7C	ZBTB9	5730409E04RIK	LCE1F	KCNS2	GNA15	GAPDH	ADORA2B	EBF,EBF1	2310005P05RIK	RIF1	TCEAL8	NAV1	5830411E10RIK	NDG2	SLC25A40	CPSF3	RGS9	OSMR	SLC39A5			ZFP101		TBX3	TMEM184A	TMEM184A
BB220380	D17WSU92E	GJA4	LCE3F	OSR2	AES	EFEMP1	NTN1	ADAMTS2	CIB2	DENND2C	SPESP1	DISC1	WDR79	A230106M15RIK	VDP	ADAM17	X83328	KCNK9	SMARCC2			ZFP229		TGIF2	TMEM184A	TMEM184A
ALOXE3	SFRS3	PAQR7	LCE1M	CTHRC1	SIRT6	NSG2	ATP1B2	FSTL4	RAB8B,RAB8B,AK160964	REEP3	4921524J17RIK	D4ERTD22E	TBC1D13	CORO2B	PHC1	YWHAQ	MAP2K6	GM628	SUOX			ZFP263		MTAP1A	SPRY1	SPRY1
ALOX12B	CDKN1A	MAN1C1	THEM5	ZFPM2,FOG-2	BC062115	HBA-X	NLGN2	SHROOM1,RP23-188H3.7	LYSMD2	D630039A03RIK	4921522P10RIK	TMEM161B	ITPK1	FBXO2	GDF3	KLF11	SLC39A11	BAI1	SI			ZFP346		EGR4	TPM2	TPM2
KCNAB3	ABCG1	IL22RA1	OAZ3	RSPO2	NFYB	HBA-A2	BCL6B	ANKRD43	CD109	BCL2A1D	HRASLS5	HSPA12A	TCL1	C230013L11RIK	DPPA3	RRM2	COG1	LY6H	MMP19			ZFP352		PRKAG2	PROSC	PROSC
SAT2	PDE9A	PADI2	SELENBP2	5730410E15RIK	TXNRD1,TXNRD1	HBA-A2	CAMKK1	HAND1	AI427122	SFTPD	MRPL33	TTYH3	5730590G19RIK	5330437I02RIK	NANOG	C330002I19RIK	ZPBP	MAFA	GDF11			ZFP353		2900005J15RIK	DFFB	DFFB
4933402P03RIK	CBS	PRAMEL1	GJA8	KCNV1	EID3	1700007I06RIK	P2RX5	WNT3A	6430571L13RIK	PRMT8	CYB5	DUSP4	GPR139	CNTN2	SLC2A3	RPS7	TTYH2	GDNF	RDH5			ZFP386		NPHS1AS	MMGT2	MMGT2
ASGR1	WIZ,WIZ	DHRS3	REG4	MAL2	D10WSU102E	KCNMB1	ANKRD13B,RP23-81E16.2-005	HS3ST3A1	RIM,RIMS1,MKIAA0340	HOXB13	1100001H23RIK	BC035954	DUSP6	B330016D10RIK	FOXJ2	BCAP29	GPRC5C	LRRC62	ITGA7			ZFP40		GATA6	ITGB1	ITGB1
MGL1	ZFP81	TNFRSF1B,AK170464	VTCN1	COL14A1	A230046K03RIK	LCP2	RAB11FIP4	GM879	PTHR2	PDGFA	HMG20A	CDC34	TMEFF1	SFMBT2	CDCA3	DUS4L	SLC9A3R1	CARD10	METTL7B			ZFP407		SPRY2	NR2C1	NR2C1
A430084P05RIK	H2-K1	NPPB	PTPN22	SNTB1	APPL2	DOCK2	CENTA2	HES7	RUFY4	CST3	MFSD1	9130230L23RIK	USP48	PARP16	LOC380687,GAPDH	ATXN7L4	NAT9	CDC42EP1	OLFR768			ZFP51		LRFN4	B4GALNT1	B4GALNT1
TRPV3	PPT2	MKIAA1337,PTCHD2	7530404M11RIK	HAS2	CKAP4	EG574403	DUSP14	DOC2B	AVPR1B	KIFC3	CARHSP1	C130026L21RIK	FN1	EPHA10	NCAPD2	ASXL2	TMEM104	KCNJ4	OLFR769			ZFP54		KLHDC7B	B4GALNT1	B4GALNT1
SERPINF1	DDR1,NEP	GPR157	UBL4B	ZHX2	TCP11L2	ODZ2,TEN-M2	CUEDC1	A830053O21RIK	IL20RA	NCK2	ACADSB	KISS1	UCK2	ZFP469	MRPL51	BZW2	ATP5H	NPTXR	OLFR770			ZFP560		STK39	F11R	F11R
RPH3AL	H2-BL	HES2	GSTM5	ADCY8	POLR3B	GABRG2	SPOP	SLC6A4	1700021K02RIK,SPATIAL	MSX2	NARG1L	2310016M24RIK	OSR2	PIGV	VAMP1	ANKMY2	KCTD2	CACNA1I	OLFR771			ZFP599		GLI1	NUDT3	NUDT3
1700016K19RIK	TNFRSF21	B230396O12RIK	COL11A1	KCNK9	RIC8B	GABRA6	B4GALNT2	SEZ6	MKIAA4112,PPFIA2	PAX6	NUDT16L1	NT5DC3	EG330503	HISPPD2A	TAPBPL	IFRD1	ARMC7	AW544981	OLFR776			ZFP617		ATP2A3	MED13L	MED13L
FOXN1	NFKBIE	2010015L04RIK	T2BP	GM628	MTERFD3	ATP10B	STAC2	VRHO,RHBDL3	PTPRR	SDHB	RAB5A	ZFP395	PSMB3	HADHA	PLEKHG6	C330021A05RIK	MIF4GD	Sep-03	OLFR777			ZFP654		FAM43A	PFKFB3	PFKFB3
UNC45B	VEGF,VEGFA	MXRA8,ASP3	ENPEP	BAI1,MKIAA4089	PWP1	FABP6	RAPGEFL1	TMEM132E	OSM	6030408C04RIK	FANCL	MGC117846	LMBRD2	AI467606	CD9	CENPO	2310067B10RIK	WNT7B	OLFR780			ZFP672		SSBP2	SNX24	SNX24
SLFN5	TBC1D5,MKIAA0210	A330021E22RIK	9130221D24RIK	LY6H	PRDM4	C030019I05RIK	GJC1	RASL10B	ALOX8	HOD	CDC37L1	KLF9	ID2	PLD4	VWF	6030408C04RIK	CASKIN2	PKDREJ	OLFR781			ZFP677		NPAS3	PFKFB3	PFKFB3
SLFN9	SATB1,AK088204	SRI	EG329763	RHPN1	D10WSU52E	HAVCR2	PTRF	HNF1B	SCIN	2200001I15RIK	EFHD2	RHOF	R3HDM1	ATPAF1	ITFG2	AP4S1	TSEN54	AW049604	OLFR786			ZFP689		LZTS2	NRIP1	NRIP1
SLFN1	SHD	ADAM22,ADAM22	ADH1	LRRC62	FBXO7	DPPA1	C1QL1	LHX1	CDKL1	NUFIP2	CMTM6	TGIF	1810013C15RIK	KCNS2	FKBP4	STRN3	LLGL2	PANX2	OLFR788			ZFP707		LZTS2	SGCE	SGCE
SLFN4	2310076L09RIK	CACNA2D1	PDHA2	AW544981	SYN3	TIMD2	TANC2	TBX2	SYT16	MGC99845	MBOAT2	ZFP206	PPP2R5B	NFKBIL2	GPR19	PPP2R3C	ACOX1	1300018J18RIK	OLFR790			ZFP71-RS1		LZTS2	ZC3H8	ZC3H8
SLFN3	FEM1A	GNAI1	GBP6	TNFRSF13C	CCDC53	HAVCR1	GPRC5C	TBX4	DCDC2A,DCDC2	HS6ST2	RNPC3	RMND5B	EVX1	2610203E10RIK	CDKN1B	AU021838	EVPL	SYT10	OLFR791			ZFP758		GIT1	CAR2	CAR2
OTTMUSG00000000990	AI662250	ACCN3	GBP2	WBP2NL	GNPTAB	TIMD4	GALR2	PPM1E	ADCY2	SIRPA	LASS4	DYRK3	TDGF1	PCGF1	LYRM5	FKBP3	SRP68	SLC2A13	OLFR792			ZFP809		ISL2	SLC25A37	SLC25A37
1100001G20RIK	NRTN	ASB10	CLCA5	SCUBE1	ACTR6	EG432555	NOTUM	NOG	AK134523,ADAMTS16	GJB3	NDUFB8	ANKRD10	GPA33	ZFP406	KRAS	FANCM	1110014K08RIK	LRRK2	OLFR794			ZFP810		GSE1	PTGR1	PTGR1
SEPT4,M-SEPTIN	RFX2	B930011P16RIK,DPP6	WDR63	WNT7B	AK008586,MKIAA0701,E030041M21RIK	OTTMUSG00000005523	KIF3C	HLF	THBS4	SMS	SLC25A19	MYST2	D11ERTD636E	AI646023	D030011O10RIK	C79407	QRICH2	YAF2	OLFR796			ZFP820		GSE1	MGAT4B	MGAT4B
MKIAA0612,BZRAP1	RAB22B,RAB31	FOSL2	ELTD1	PPARA	SLC25A3	9930111J21RIK	GM1964	CAR10	PDE8B	NRSN1	ARMCX2	TCFAP2C	D11ERTD636E	ENPP4	4833442J19RIK	RPS29	UBE2O	PRICKLE1	OLFR798			ZFP871		POU4F3	FLNB	FLNB
MPO	TWSG1	MXD4	PTGFR	PKDREJ	TMPO	TGTP	E2F6	DLX3	CRHBP	ARSA	MRPL10	RBM14	ASXL1	E130006D01RIK	2810474O19RIK	RPL36AL	AANAT	ADAMTS20	OLFR799			ZFP9		TBRG1	SYPL	SYPL
EPX	RAB12	SH3BP2	CALB1	1700019P01RIK,AK006138	NEDD1	9930111J21RIK	SOX11	DLX4	TMEM171	PDPN	PAPD1	PEF1	ZFP36L1	C230071H18RIK	RAB19	MGAT2	ST6GALNAC2	NELL2	OLFR800			ZKSCAN1		NRP1	SYPL	SYPL
WFIKKN2	LAMA1	5730509K17RIK	GJA10	MOV10L1	LTA4H	OLFR56	LAMB1-1	HOXB13	E130203B14RIK	PLSCR1	CCAR1	DUSP12	CBX1	RFX4	MKRN1	ARF6	MXRA7	COL2A1	OLFR801			ZNRF3		SLC32A1	PTPLB	PTPLB
CACNA1G	AK162806,SMCHD1,MKIAA0650	PROM1	GABRR1	KIF21A	CCDC38	TGTP	SIX1	HOXB8	RBP3	TRP53BP1	FAM18B	NUCKS1	CD38	SLC16A6	SKAP2	SAV1	SEC14L1	AI836003	OLFR802			ZSCAN29		ZFP526	BMP8B	BMP8B
EPN3	LYCAT	9130005N14RIK	CNTFR	CNTN1	METAP2	OLFR1394	PRKCH	HOXB7	PTGDR	ROR1	UQCRB	DBF4	ZIC2	BGLAP2	ZFML	PSMA3	Sep-09	WNT10B	OLFR803			ZSCAN4C		1700001C19RIK	CDC42BPG	CDC42BPG
MYCBPAP	CRIM1	1110003E01RIK	SIT1	YAF2,YAF2	AK029258,NR2C1	OLFR1393	RAB15	HOXB6	CEBPE	HS6ST2	CPEB4	FBXO27	CCR6	HK3	ZFYVE20	ARID4A	TMC8	WNT1	OLFR804			ZSWIM2		AI661453	ATP6V0E	ATP6V0E
COL1A1	PRKCN	ATP8A1	OLFR71	PRICKLE1	NDUFA12	OLFR1392	LTBP2	HOXB5	GJB6	PDGFC	TM7SF3	NTN1	SOX2	PCDH8	TRH	TIMM9	AFMID	DHH	OLFR805			ZZEF1		CACHD1	CCNJ	CCNJ
SGCA	CDC42EP3	TEC	5430416O09RIK	ADAMTS20	CCDC41	OLFR10	JUNDM2	HOXB4	BC065085	D5ERTD585E	4930549C01RIK	NFE2L2	FBXO15	CAR3	ARL6IP5	GPR135	TK1	PRPH1	OLFR806					C530028O21RIK	SHISA5	SHISA5
HILS1	KCNG3	KDR	OLFR156	NELL2	CRADD	OLFR1391	FLVCR2	HOXB3	5031414D18RIK	REN1	ALKBH8	ZFP146	ZIC5	SCARB2	SYT9	2810055F11RIK	BIRC5	C1QL4	OLFR807					C530028O21RIK	SHISA5	SHISA5
COPZ2	EPAS1	PDCL2	OLFR155	VDR	AK033206,SOCS2	OLFR1390	VASH1	HOXB2	SLITRK1	REN2	KIRREL3	UHRF2	MAPK1IP1	ONECUT1	9030624J02RIK	PPM1A	PSCD1	AQP5	OLFR808					C530028O21RIK	NAPRT1	NAPRT1
TCAP	SOCS5	RASSF6	PPP3R2	COL2A1	D10ERTD322E	OLFR1389	BDKRB2	HOXB1	GHR	DPPA3	4930583H14RIK	OLFML2A	NANOG	LAMA1	ZFP446	MNAT1	CANT1	SNN	OLFR809					EFNA5	NIPAL2	NIPAL2
TNS4	TTC7	9130213B05RIK	KIF12	OLFR234	BTG1	OLFR1388	SLC25A29	TBX21	DAB2	8430417A20RIK	1200015A19RIK	TRAPPC5	SULF2	MME	ZBTB45	HIF1A	CBX2	SNAI2	OLFR810					MIR9-3	CDKL3	CDKL3
CCR7	9430020K01RIK	ASAHL,NAAA	TNFSF8	ADCY6	ATP2B1,AK027941	OLFR1387	DIO3	PPP1R1B	BC030476	HIST1H2AN	COQ10B	LRRN2	ARHGAP12	ABCG1	TRIM28	MTHFD1	GAA	SCARF2	OLFR811					SOX1	CKMT1	CKMT1
KRT24	WAC	ANKRD56	TNC	WNT10B	DUSP6	OLFR1386	ANKRD9	IKZF3	PVALB	HIST1H3I	NAT5	SPRY2	MTSS1	FOS	LYRM1	ZBTB25	SGSH	RTN4R	OLFR812					EEF2K	LMNA	LMNA
KRT14	FZD8	CNOT6L	TLR4	WNT1	TMTC3	OLFR1385	CKB	NAGS	KRT81,KRT83,KRT86	4932441K18RIK	2010110K16RIK	LRRC2	LEFTY2	COX4NB	POLR3E	ZBTB1	SLC26A11	TBX1	OLFR813					THPO	LMNA	LMNA
SOST	2810439F02RIK	RASGEF1B	DBC1	DHH	4930430F08RIK	OLFR1384	2610204M08RIK	ADAM11	CLDN1	ADIPOR2	PPM1M	MSH6	GRSF1	NUMBL	CDR2	PLEKHG3	BAIAP2	GP1BB	OLFR816					THPO	TM2D1	TM2D1
PPY	DSG2	A230097K15RIK	RASEF	PRPH	8430416H19RIK	OLFR1383	TMEM121	RPRML	CHODL	PHACTR1	2010316F05RIK	PTGFRN	GRHL3	STAT5A	SBK1	FNTB	AZI1	Sep-05	OLFR818					CHRD	LYN	LYN
PYY	AK088734,MAPRE2	PTPN13	MPDZ	ACCN2	PPP1R12A	OLFR1382	AMPH	WNT9B	CRYAA	WNT8A	SUGT1	SPIC	ZFP57	SEMA4G	TBC1D10B	FUT8	2410002I01RIK	CLDN5	OLFR820					NKX2-5	MSRB3	MSRB3
SLC4A1	FHOD3,FHOS2	NUDT9	IFNB1	ACVRL1	PAWR	OLFR1381	SFRP4	WNT3	VAV1	CDX1	2700055K07RIK	SFRP1	EPHX2	DUSP1	MYLPF	ATP6V1D	ACTG1	BC052055	OLFR821					ZBTB42	SOX11	SOX11
FR1,FMNL1	REEP5	LRRC8B	BSND	KRT7	EG368203	OLFR1380	SOX4	CRHR1	DSC3,DSC3	HEXB	MRPS11	DLL1	T	TAGLN3	Sep-01	EIF2S1	NPLOC4	CHRD	OLFR822					DLX4	RAB15	RAB15
LYZL6	EGR1	MFSD7	SLC1A7	KRT4	E2F7	MKIAA0200,MAML1	3110004L20RIK	CACNG4	PSD2	NEFL	PSMD8	PTCH1	VEGFC	PCDH8	ZFP553	ERH	HGS	THPO	OLFR824					LRRC4B	CARHSP1	CARHSP1
4933407P14RIK	HBEGF	CPLX1	PDZK1IP1	KRT18	CSRP2	OLFR1378	NHLRC1	SOX9	PCDHB1	NKX2-2	TXNL5	GPR124	ZFP57	TRP53INP1	ZFP771	4933426M11RIK	SLC25A10	2510009E07RIK	OLFR825					HSD17B1	SULT4A1	SULT4A1
MARCH10	MCC	FGFRL1	1700042G07RIK	HOXC12	MKIAA0946,ZDHHC17	OLFR1377	ID4	SDK2	DOK6	THBS2	ARL13B	TMEM46	HCK	TXNDC12	2410015N17RIK	SFRS5	LRRC45	FGF12	OLFR826					MYO1C	GCHFR	GCHFR
KCNH6	TRIM36	ADRBK2	MPL	HOXC11	OSBPL8	OLFR51	GADD45G	GRIN2C	KCNV2	HNRPDL	MRPL24	CFC1	IL6ST	E130307M08RIK	SEPHS2	SMOC1	RFNG	ADCY5	OLFR827					SHMT2	MMP9	MMP9
CD79B	TICAM2	OASL1	OLFR1339	HOXC10	NAP1L1	OLFR54	ROR2	TRIM47	SLC16A12	LRRC34	4921533L14RIK	PHC1	NFKBIA	GSTM7	PPP2R2D	DLST	GPS1	SEMA5B	NEUROD4					LHX3	PXMP3	PXMP3
CACNG1	CDO1	CLIP1,MKIAA4046,AK140543,CLIP50	OLFR1335	HOXC9	4921506J03RIK	COL23A1	GKAP1	CBX8	SORCS1,SORCS	4933405K07RIK	2900073H19RIK	KLF2	SOX13	BTF3L4	6430531B16RIK	TMED10	CCDC57	GPR156	5830405N20RIK					ATP1A3	PXMP3	PXMP3
CD300LB	PPIC	ABCB9,TAPL,MKIAA1520	CSF3R	HOXC8	AK048828,TBC1D15	OLFR1373	CDC14B	CBX4	GPR158	SLC39A14	GSTO2	CASQ2	NODAL	BRF1	ADAM8	1810035L17RIK	SLC16A3	ADCY9	PHACTR2					TNFRSF1A	PXMP3	PXMP3
SLC16A5	MARCH3	KCTD7	PTAFR	HOXC6	TMEM19	OLFR1371	NKD2	C030014M07RIK	FUT7	RHBDD2	BC061039	TMEM8	TMOD3	TMEM180	TUBGCP2	NRP	CSNK1D	SIDT1	FUCA2					VAX1	CLDN12	CLDN12
DDC8	SLC12A2	MPP-GALNAC-T17(O6),WBSCR17	CATSPER4	HOXC5	CNOT2	GDF9	TPPP	GDF7	PTGS1	C130021I20RIK	EFCAB2	JARID2	TCFCP2L1	CRISPLD2	COX8B	ADCK1	TEX19	BOC	TXLNB					STOX2	GRAMD4	GRAMD4
ENPP7	2010002N04RIK	GM52	C1QC	HOXC4	RAB3IP	IL-4,IL4	RGNEF,MKIAA1998	OSR1	E430002G05RIK	SLC6A1	2410066E13RIK	PREI3	IFITM1	TLR3	IFITM5	LAPTM4A	BC017643	PHLDB2	HECA					NKX2-1	RAB31	RAB31
CARD14	SLC6A7	CLDN3	ELA3	4930511J11RIK	CCT2	IL13	PLK2	AW125753	PAK7	RBM35A	RPA3	STMN2	DENND2C	BSDC1	IFITM2	TTC32	BC032265	ALCAM	REPS1					NCAM1	CCRN4L	CCRN4L
CBR2	MALT1	ZP3	PLA2G2F	GRIN2A,AK086290	FRS2	IL5	OTX2	TRIB2	SLC13A3	CDK5R2	5730536A07RIK	TBC1D9	REEP3	SLC16A6	IFITM1	GTF2A1	TBCD	A2BP1	NHSL1					PBX3	5430407P10RIK	5430407P10RIK
UTS2R	RAX	ORAI2	RNF186	EMP2	YEATS4	IL3	MBOCT,SLC22A17	9030611O19RIK	KCNG1	EYA1	TRMT12	BC024479	D630039A03RIK	AA536743	IFITM3	PTCD2	METRNL	ST3GAL6	EG237300					CHCHD10	REPIN1	REPIN1
POMC1	PMAIP1	SH2B2	GM693	TEKT5	AK014646,CPSF6	SLC36A3	TMEM46	MEOX2	EDN3	GADD45G	0610008C08RIK	COBL	BCL2A1D	AW049765	IFITM6	MRPS27	PPP3R1	EPHA6	TNFAIP3					SALL3	CGN	CGN
4930417G10RIK	TUBB6	BC004044	ISG15	CIITA,C2TA,AK163054	MDM2	IGTP	SOX21	NRCAM,NRCAM,C130076O07RIK	GPR149	ACP6	ETFB	RIF1	PRMT8	SULF1	ZFP296	RAD17	ETAA1	EPHA3	IL22RA2					SCX	PURG	PURG
SLC7A15	AFG3L2	TMEM130	RUNDC3B	SNAI2	SLC35E3	IIGP2	UGCGL2	FOXG1,AK019435,AK042354	GUCY1A3	ETV5	ANKRD13A	HOXB13	PDGFA	PHTF2	SFRS16	TAF9	AFTPH	CADM2	IL20RA					TRIM71	VPS37B	VPS37B
MSGN1	SLMO1	RASL11A	SEMA3D	SLC7A4	NUP107	2210415F13RIK	FARP1	COCH	PTGFR	RFX4	TMEM126B	LAMC2	CST3	1700013E18RIK	RELB	CCDC125	1110067D22RIK	ROBO2	2610016C23RIK					H2-Q6	H2-Q8	H2-Q8
FERD3L	D18ERTD653E	PON3	SEMA3A	SCARF2,NSR1	RAP1B	1810065E05RIK	ZIC2	NPAS3	CALB1	HOXB1	2310036O22RIK	HS6ST2	KIFC3	B630005N14RIK	APOE	CDK7	PELI1	NRIP1	PDE7B					TSKU	CCDC47	CCDC47
SLC10A1	MAPK4,AK162916	ICA1	SPEER4D	RTN4R	MDM1	4930504O13RIK	PTGER4	INSM2	DBC1	STAG1	CDC42EP2	SIRPA	NCK2	SLC26A9	TOMM40	CENPH	VPS54	4930511J11RIK	HBS1L					TSKU	HMGCLL1	HMGCLL1
PAPLN	MBD1	GPR85	SEMA3C	TBX1	HELB,HELB	OLFR30	ANK	TITF1	RASEF	DAB1	VPS25	PLSCR1	PAX6	TMEM60	PVRL2	CCNB1	UGP2	ADAMTS1	ALDH8A1					MLL3	KHDRBS1	KHDRBS1
ACOT3	PARD6G	MDFIC	A530088I07RIK	BC052055	AK162942,TMBIM4	OLFR332	5730557B15RIK	NKX2-9	RUNDC3B	DKK1	PMVK	HS6ST2	SDHB	E030013G06RIK	BCAM	SLC30A5	MDH1	ADAMTS5	1700020N01RIK					4831440E17RIK	MCFD2	MCFD2
TMEM90A	PQLC1	CADPS2	4931409K22RIK	2510009E07RIK	1190005P17RIK	OLFR331	MATN2	PAX9	SEMA3D	LRPAP1	ARL8A	REN1	6030408C04RIK	CDH24	CBLC	DIMT1	AV249152	GRIK1	EG432436					ZFP36L1	RNF11	RNF11
PROX2	CPT1A	ZFP800	KCNK3	DGKG	LEMD3	OLFR330	GRHL2	FOXA1	A530088I07RIK	MSLN	PYGO2	REN2	MGAT3	TBX10	BCL3	KIF2A	TMEM17	4931408A02RIK	SLC2A12					CBX2	EPS15	EPS15
ZDHHC22	LRP5	D330017J20RIK	HGFAC	FETUB	TBK1	OLFR329	NCALD	SSTR1	CPZ	1200006F02RIK	HINT2	HIST1H2AN	A730036I17RIK	A230052G05RIK	IRGQ	2810008M24RIK	ZRSR1	OLIG2	VNN1					RBM28	STBD1	STBD1
NGB	ANKRD13D	AGBL3	CPZ	LEPREL1	XPOT	OLFR328	DPYS	LRFN5	STK32B	PMPCB	CHMP2A	ADIPOR2	MGC99845	MASP2	2310033E01RIK	ERCC8	COMMD1	OLIG1	TAAR1					MIR10A	AQP8	AQP8
STON2	FBXL11	ZC3HAV1L	STK32B	GM606	AK162911,BC048403	OLFR325	AARD	AK033000,MDGA2	GABRB1	4933403G14RIK	CRSP8	WNT8A	GJB3	BC057022	XRCC1	SNAG1	1110064P04RIK	RUNX1	TAAR2					PTCH1	B4GALT4	B4GALT4
9030205A07RIK	RHOD	PARP12	CYT1,CYTL1	FGF12	TMEM5	2210407C18RIK	ZHX1	SIX6	PRKAR1B	BTN2A2	OXA1L	HEXB	SMS	SLC28A1	CD79A	HEATR1	PEX13	SIM2	TAAR3					PIM1	ITM2B	ITM2B
ASB2	B3GNT1	ADCK2	SLC2A9	HRASLS	MON2	OLFR216	NDRG1	GALNTL1	STARD13	DAB1	CCDC124	NEFL	NRSN1	YPEL2	ARHGEF1	MRPL32	EG628586	TMPRSS2	TAAR4					OLFML2A	SOX7	SOX7
MKIAA1188,CLMN	BRMS1,B3GNT1	E330009J07RIK	LDB2	PIGZ	USP15	OLFR320	4930572J05RIK	GM1568	TFPI2	SLC9A2	SCNM1	NKX2-2	ARSA	TAAR2	ZFP526	PSMA2	VRK2	RIPK4	TAAR5					BC061194	BET1L	BET1L
AI132487	RIN1	EPHB6	PGC-1V,PPARGC1A	HEG1	XRCC6BP1	OLFR319	NRBP2	RGS6	COL1A2	SLC7A3	LRRC46	THBS2	PDPN	DDEFL1	ERF	AW209491	CCDC85A	GRIN2A	TAAR6					POLR1D	ANKRD34B	ANKRD34B
PLD4	CD248	ZYX	GABRA4	ADCY5	CTDSP2	OLFR318	CARD10	DPF3	CFTR,CFTR	NEUROG1	1700013G24RIK	4933405K07RIK	PDGFC	NRSN2	CIC	TRIM27	PNPT1	SLC22A3	TAAR7A					LNX2	CRIP2	CRIP2
GPR132	KLC2	3321401G04RIK	GABRB1	CASR	METTL1	OLFR316	PDGFB	VSX2	NOD1	SRMS	DCTN2	SLC39A14	D5ERTD585E	GPR12	PAF1	GMNN	SMEK2	SMOC2	TAAR7B					POLR1D	HOXD1	HOXD1
PRSS16	FOSL1	GPNMB	EG545758	CDGAP	MARCH9	OLFR314	SEPT3	FLRT2	PDE1C	SLC27A2	MIF4GD	C130021I20RIK	8430417A20RIK	SLC2A9	FBXO17	THEM2	A430106J12RIK	DLL1	TAAR7D					MSX1AS	1110057K04RIK	1110057K04RIK
BTN2A2	MEN1	OSBPL3	SLC10A4	ZDHHC23	OS9	OLFR313	BIK,BLK	KCNK13	C130060K24RIK	MRPS23	LRRC27	RBM35A	HIST1H3I	AYM1	CCNE1	TTRAP	MTIF2	PAQR4	TAAR7E					KLF10	1110057K04RIK	1110057K04RIK
HFE	RASGRP2	HOXA4	C130090K23RIK	AK047199,SIDT1	DELTEX3,DTX3	OLFR312	SMC1B	SLC24A4	VAMP5	LIPH	CENTD2	CDK5R2	4932441K18RIK	LOC433479	SIGLECF	E2F3	SPNB2	NTN2L	TAAR7F					TMEM63A	1110057K04RIK	1110057K04RIK
GMDS	NRXN2	CREB5,AK035031,9430076C15RIK	1700023E05RIK	BC016579	PIP4K2C	OLFR311	MAPK12	GSC	PROKR1	SUHW3	TNFAIP8L2	EYA1	PHACTR1	CXX1B	4933405K07RIK	GDI2	ACYP2	HS3ST6	TAAR8B					D18ERTD653E	ADAD1	ADAD1
LY86	RPS6KA4	SCRN1	PPBP	PHLDB2	KIF5A	BUTR1	MAPK11	BCL11B	SLC6A1	MAPK4	1600002K03RIK	MB	CDX1	CCDC93	2310044H10RIK	EEF1E1	4933407N01RIK	SSTR5	TAAR9					ZFYVE28	VWA1	VWA1
MAK	VEGFB	2410066E13RIK	CXCL1	ALCAM	INHBE	TRIM17	2010001J22RIK	DLK1	SLC17A6	OTOP1	SLC39A11	SLC27A2	HNRPDL	MAGI1	LHB	TBC1D7	ASB3	D630044L22RIK	STX7					SLC30A3	BC026590	BC026590
HRH2	HRASLS3	C330043M08RIK	CXCL2	EPHA6	INHBC	OBSCN	MAPK8IP2	TNFAIP2	LUZP2	A730055C05RIK	2010305A19RIK	LRRTM3	LRRC34	ENPP7	NUCB1	NOL7	SFI1	PACSIN1	ARG1					MMP9	FAM57A	FAM57A
GM273,EIF4E1B	AHNAK	PPM1K	CXCL9	EPHA3	LRP1	NLRP3	SHANK3	GM266	GABRG3	LRRTM3	ZFP715	4933426M11RIK	GADD45G	GRAMD2	BCAT2	NUP153	EIF4ENIF1	MDGA1	AKAP7					UBE2R2	SLCO3A1	SLCO3A1
FGFR4	ASRGL1	RNF103	GM1381	HTR1F	AK005897,KIAA0286,BC030440	OLFR223	RAPGEF3	SP8	KIAA1199 HOMOLOG,9930013L23RIK	4933426M11RIK	SCRN1	9030227G01RIK	ACP6	4931440P22RIK	SEMA4B	KIF13A	RHBDF1	PSMB9	EPB4.1L2					TMEFF1	EPS8L2	EPS8L2
F12	RAB3IL1	LBX2	ANXA3,ANX3	CADM2	ZBTB39	RP23-180B18.4,AA536749	C1QL4	CHRM3	ME3	BC051628	DOPEY2	ATCAY	ETV5	RASA4	ZSCAN2	NHLRC1	MPG	TAP1	SAMD3					PUSL1	EFNB2	EFNB2
BC027057	FADS2	STAMBP	1700007G11RIK	MKIAA1568,ROBO2	PRIM1	PEMT	AQP5	FOXQ1	KCNE3	SYPL2	METTL7A	ANP32A	4933406M09RIK	LOC654470	C76566	BC010304	MARE	TAP2	ARHGAP18					ACAP3	MFHAS1	MFHAS1
4921517D22RIK	GCNT1	KLHDC6	CRYBB2	ADAMTS5	NACA	TNFRSF13B	GALNT6	FOXF2	MYO16	GALR2	CD2BP2	MLLT6	SLC7A3	RREB1	TRADD	CENPP	1500004A08RIK	PRRT1	LAMA2					LRRC4	1110038B12RIK	1110038B12RIK
FBP2	PIP5K1B	4933427D06RIK	MYL2	GRIK1	PTGES3	ALDH3A1	ADCY9	FOXC1	INDO	GRAP2	RNF168	NID2	SRMS	CABYR	FBXL8	NOL8	UBTD2	TNXB	E430004N04RIK					GM5607	1110038B12RIK	1110038B12RIK
SLC9A3	ANKRD15	GPR27	GPR81	4931408A02RIK,C21ORF63	ATP5B	ZFP179	SOCS1	1300014I06RIK	HPGD	COPS4	PSMD1	GSTA4	MRPS23	NET1	HSF4	IARS	STK10	LTA	2310057J18RIK					GDF6	BLVRA	BLVRA
AHRR	DMRT1	RASSF4	CCL24	OLIG2	BAZ2A,TIP5	GRC,TRPV2	GM603	NRN1	CALB2	HIST1H1B	2610034B18RIK	BAIAP2	LIPH	1810012P15RIK	NOL3	CKS2	FBXW11	H2-T3,H2-TW3	6330407J23RIK					PHF21B	SOCS5	SOCS5
CARTPT	SLC1A1	RET	EPO,GNB2	OLIG1	MIP	AK046006,ZFP287	CLDN5	TCFAP2A	9530015I07RIK	ZCRB1	BRP44	MCL1	A730055C05RIK	LOC638345	4931428F04RIK	SECISBP2	RNF185	9130008F23RIK	HEY2					PRKG1	ABHD5	ABHD5
CD180	AK3	ANKRD26	AZGP1	CLIC6	TIMELESS	CDRT4	LRRC15	CD83,CD83	PLSCR4	CAMK1G	5730437N04RIK	GJB4	BC051628	ADFP	EXOC3L	ZFP346	SMTN	TDRD6	CNKSR3					GRM8	FOXJ1	FOXJ1
DNASE1L3	5033414D02RIK	FOXJ2	PRKAR1B	SIM2	APON	MYH2	TMEM44	ATXN1	UBE1L,D330022A01RIK	PPHLN1	5730455P16RIK	CTBP2	9130206N08RIK	AP1S1	E2F4	RAB24	PANK3	DAAM2	A130090K04RIK					HS3ST3B1	TOB2	TOB2
ACOX2	NIRF,UHRF2	MANSC1	STARD13	RIPPLY3	STAT2	MYH1	BC022623	BARX1	GPR101	EPC2	RUFY3	EMB	PTGER2	FXYD2	ELMO3	PRELID1	WWC1	PLCL2	A330019N05RIK					WNT10A	LRRC8C	LRRC8C
MYOZ1	FGFBP3	8430419L09RIK	TFPI2	KCNJ6	IL23A	MYH4	SEMA5B	SHC3	SLITRK4	PPHLN1	USP38	TAGLN2	ZC3HAV1	ATP5A1	SLC9A5	MXD3	4921536K21RIK	SATB1	4732454E20RIK					TRIM56	DYRK2	DYRK2
DUPD1	HHEX	EPS8	GNG11	B3GALT5	USP52	MYH8,MKIAA4211	BOC	MSX2	GABRQ	HIST1H2BP	LDHD	4931440L10RIK	TRIM8	BDKRB1	PLEKHG4	DDX41	DUSP18	ZDHHC14	TSPYL4					ADAMTS2	ZFP54	ZFP54
E330034G19RIK	CLIM1,PDLIM1	AK050809,BICD1	COL1A2	DSCAM	TMEM4	MYH13	HUNK	PITX1	MKIAA1889,XKR4	FGFR2	5133400G04RIK	USP5	SLC25A36	C1QA	KCTD19	DDX46	SLC35E4	ST6GAL2	COL10A1					OXT	EPHX4	EPHX4
4931406H21RIK	ALDH18A1	CACNG6	AK019709,TAC1	BACE2	ANKRD52	GAS7	CBR3	NEUROG1	KCNQ5	ANP32A	9030624J02RIK	RYBP	TRIM25	C1QC	PSMB10	2310047H23RIK	SEC14L4	SHD	FRK					GM7348	TDRD5	TDRD5
ITIH4	FRAT1	SYT5	TES	TMPRSS2	SLC39A5	RCVRN	IGF2R	CXCL14	SLM1,KHDRBS2	ZC3HAV1	9030611O19RIK	COQ5	ATP1B1	ENTPD5	LCAT	SMAD5	1700020C11RIK	ZNRF4	OPRM1					ZFP462	CD200	CD200
SEMA3G	0610010D20RIK	2310014L17RIK	CFTR,CFTR	RIPK4	OBFC2B	GLP2R	RGMB	SPOCK1	CREG2	TRIM8	9130008F23RIK	SLC25A1	NOLC1	CDC25A	SLC12A4	RMI1	CCNG1	EFNA5	HS3ST5					GRIK4	FUT4	FUT4
GALNTL2	CRTAC1	SLC8A2	A430107O13RIK	PRR18	RNF41	DHRS7C	TBC1D24	NTRK2	2210010L05RIK	SLC25A36	0610009J22RIK	MRPL37	1700012A16RIK	CPLX1	DPEP3	HNRPK	TBC1D10A	MAN2A1	MARCKS					KISS1R	STAU2	STAU2
1700024G13RIK	CNNM1	GNG8	AASS	T2	MYL6B	BB220380	NTN2L	IRX1	INPP1	MLLT6	STK11IP	PPIL2	CD37	CRABP2	DUS2L	0610007P08RIK	2410008K03RIK	PTPRM	LAMA4					C030046I01RIK	RFTN1	RFTN1
ZFP488	ERLIN1	POU2F2	PAX4	T	ERBB3	CCDC42	ABCA3	IRX4	MARCH4	NID2	DHDH	WASF3	GLUL	SMC3	CDH3	MTRR	OSM	D930040M24RIK	TRAF3IP2					ZNRF4	RAP2A	RAP2A
PPYR1	SFXN3	CEBPA	CPA2	PDE10A	RPS26	9930039A11RIK	SOX8	GPR150	SLC16A14	TRIM25	KLHDC3	A930013B10RIK	JARID1B	CTSB	VPS4A	FASTKD3	PTTG1	EMILIN2	BC021785					RND2	TATDN1	TATDN1
SYT XV-A,SYT15	KAZALD1	LRP3	CPA1	SLC22A3	SUOX	ALOXE3	ARHGDIG	DEL1,EDIL3	RAMP1	ATP1B1	1300017J02RIK	GM237	2810410L24RIK	DHCR7	TXNL4B	POLS	CCNJL	LBH	AI317395					VAT1	METRNL	METRNL
LDB3	NEURL	1600014C10RIK	BC064033	SMOC2,SMOC2	AK206637,RAB5B	ALOX12B	CDKN1A	6430502M16RIK	PER2	NOLC1	RANBP3	ATP5G1	HS3ST3B1	EIF4E	ZFP1	SRD5A1	HORMAD2	GALNT14	SLC16A10					ANP32A	IL23A	IL23A
OPN4	SH3PXD2A	KLK8	TBXAS1	THBS2	WIBG	KCNAB3	CBS	OTP	ST8SIA4,ST8SIAIV	SLC6A15	WDR16	POU2F1	KIT	ESRRA	CTRB1	NSUN2	TTC1	SRD5A2	SLC22A16					SERINC2	LRRC1	LRRC1
CGRRF1	GSTO1	KCNA7	TRPV5	ZFP677	RDH5	DNAHC2	TNFRSF21	RGS7BP	CDH20	HS3ST3B1	MAD2L2	DGKE	CITED2	EVL	BANP	AYTL2	MTMR3	CRIM1	DDO					MEF2D	LRRC1	LRRC1
PELI2	MXI1	FUT1	KEL	MMP25	BLOC1S1	SAT2	SATB1,AK088204	HTR1A	RNF152	KIT	ITFG1	SPNB3	BAIAP2	FOXM1	GALNS	CLPTM1L	CLINT1	CYP1B1	9030224M15RIK					GM7325	TRIB1	TRIB1
SLC35F4	DUSP5	SERGEF	EG546896	KREMEN2	EIF4ENIF1,CLAST4	AMAC1	SHD	EG622408	TNFRSF11A,RANK	GSTA4	ESCO2	LMAN2	SCRT1	G0S2	TRAPPC2L	TRIP13	ADAM19	TMEM178	A530089I17RIK					GM7325	SLC44A3	SLC44A3
RNASE13	CASP7	NIPA1	OLFR453	NPW	DRG1	4933402P03RIK	RAB22B,RAB31	FST	CDH7	CITED2	2610003J06RIK	TXNDC14	CDK6	GPR12	ADRB3	BRD9	CRSP9	T	SMPD2					GM7325	TBRG1	TBRG1
MFLJ00128,E130112L23RIK	GRK5	GABRB3	NOBOX	HS3ST6	PATZ1,MAZR	SPEM1	CRIM1	PARP8	HTR5B	BAIAP2	RFC5	UTP11L	GJB5	GRN	EIF4EBP1	RFESD	THOC5	AW548124	ARMC2					ST6GAL1	FAM110C	FAM110C
REM2	FRMD4A,MKIAA1294	ATP10A	GIMAP8	CACNA1H	RNF185	DLG4	CDC42EP3	FEZF2	LGR6	BAIAP2	MMS19L	SLC35F2	IDH1	GSTA2	ARHGEF18	ARSK	NEFH	KCNG3	SCML4					NTN1	NPPB	NPPB
5830406J20RIK	SEPHS1	PEG12	IAN5,GIMAP5	SSTR5	MORC2A	ASGR1	KCNG3	PLAU	B830045N13RIK,AK140520	MCL1	2210016L21RIK	KIFC1	LDB1	H1F0	KCNN1	AK129128	TRIM41	SIX3	RGS17					POU4F2	LHX2	LHX2
CMTM5	CCDC3	A830073O21RIK	GIMAP3	D630044L22RIK	TCN2	ASGR2	EPAS1	ZFP503	PTGS2	TMEM48	TMEM175	2210412D01RIK	MYO5A	HADHSC	CCDC124	GPR98	TRIM7	SIX2	VIP					PDGFRA	VAT1L	VAT1L
MYH7	CAMK1D	ISG20	NOD1	NKX2-5	PES1	MGL2	TTC7	SLO,KCNMA1	RGS8	SCRT1	DZIP1L	MIZF	AGPAT1	HELLS	SLC5A5	CETN3	MGAT1	PDE10A	MYCT1					EYA4	RGS20	RGS20
TGM1	SFMBT2	RLBP1	GHRHR	GRM4	GAL3ST1	MGL1	9430020K01RIK	ZMIZ1	MKIAA1747,6430517E21RIK	CLPB	TMEM55A	POU2F1	RNF5	HES3	RPL18A	COX7C	CNOT6	EPAS1	SYNE1					DRD4	TRIM68	TRIM68
LTB4R2	PFKFB3	MESP2	PDE1C	MAPK13	SEC14L4	VMO1	FZD8	WNT5A	ASTN1	RGS20	PCBD2	AKP2	TBRG1	HMX3	MTAP1S	GTPBP4	GAS2L1	KCNK12	GRIK2					THAP3	ITPRIP	ITPRIP
RIP3,RIPK3	VIM	ANPEP	C130060K24RIK	CPNE5	1700020C11RIK	A430084P05RIK	2810439F02RIK	CACNA2D3	MKIAA1513,POGK	1110001A07RIK	4933435A13RIK	HSP90AB1	AKAP12	FOXA1	B3GNT3	RPS23	RASGEF1C	GATA6	GPRC6A					POU3F2	MED13	MED13
PNOC	ST8SIA6	FES	VAMP5	MDGA1	TBC1D10A	NLRP1A	FHOD3,FHOS2	PRRXL1	RXRG	PRCC	HSPA12B	RPL37A	IFITM5	NDST1	KLF2	JMY	RNF130	ZFP521	RFXDC1					TMEM151A	CLDN3	CLDN3
ADRA1A	2810030E01RIK	ARNT2	CTNNA2	ABHD9	2410008K03RIK	NALP1B,NLRP1B	EGR1	GRID1	RGS7,RGS7	XPO1	PRKRIR	RPS10	HEXIM1	GZMM	RBMXRT	5730427N09RIK	TBC1D9B	KCTD1	ROS1					PDIA5	CAMKK2	CAMKK2
NKX2-6	PIP4K2A	FZD4	ASPRV1	PSMB8	LIF	NLRP1C	TRIM36	NRG3	4922505E12RIK	PRR11	1700055M20RIK	FLCN	MIB2	SH2B3	BC057552	GFM2	SQSTM1	CDH2	DCBLD1					BAI1	CYP26A1	CYP26A1
SORBS3	NRARP	ANKRD42	ARHGAP25	TAP2	MTMR3,MKIAA0371	TRPV3	MARCH3	SAMD4	TLR5	TCEA1	EFHA1	ASNS	B3GNT7	AMACR	4930432K21RIK	BTF3	MGAT4B	KLHL14	NEPN					LRP4	SCCPDH	SCCPDH
SFTPC	2310002J15RIK	A830059I20RIK	PROKR1	H2-AB1	ASCC2	ASPA	SLC12A2	SLC7A8,LAT2	MOSC1	TEX264	PPIH	PARK7	PDK1	MAPKAPK2	NANOS3	COMMD6	LTC4S	NOL4	PLN					SRRM4	PDZRN3	PDZRN3
HR	UAP1L1	PHCA	BC048671	TNXB	NF2	OLFR376	RAX	LATS2	KCNH1	ZFP148	PPIH	SECISBP2	TCEA1	NMT2	ZSWIM4	UCHL3	RUFY1	MOCOS	4930589M24RIK					LRRN2	FIGN	FIGN
NPM2	2010317E24RIK	DGAT2	UROC1	LTA	NIPSNAP1	GENE 17,OLFR1	TUBB6	FGF9	CD34	CDCA3	PPIH	MSH3	TEX264	NOTCH3	D8ERTD738E	FBXL3	EMID1	BRUNOL4	9530009G21RIK					HPS6	NPNT	NPNT
ENOX1	NPDC1	GDPD5	C630007B19RIK	H2-Q1	THOC5	OLFR378	PARD6G	2600011E07RIK	RAB32	USP5	RFTN2	NDUFS6	ZFP148	NRP1	HOOK2	ABCC4	ZFP354C	GYPC	1700060H10RIK					9130011E15RIK	USP25	USP25
LECT1	B230208H17RIK	TRIM68	SLC6A1	H2-Q2	KREMEN1	OLFR380	CD248	GATA4	NMBR	RNF10	PHF19	NEFH	ABHD11	PDGFRB	POLR2C	PHGDHL1	ZFP2	CAMK4	D630037F22RIK					GSX2	JPH1	JPH1
PCDH20	BMYC	PRKCDBP	RHO	BAT1A,H2-Q6,H2-Q7	ZNRF3	OLFR381	FOSL1	SOX7	MOXD1	MIR16	ALS2	NFS1	HMMR	CFP	DOK4	TM9SF2	KREMEN1	PCDHA1	PKIB					GFI1	CDH3	CDH3
DCT	B230317C12RIK	TMEM9B	H1FOO	H2-Q10	XBP1	OLFR382	NRXN2	EBF2	HEY2	RYBP	CEP55	PRDX1	BLVRA	PITPNM1	CCDC102A	RPL15	PHF15	PCDHA4	ESR1					MYO1C	CDH3	CDH3
C1QTNF3	VAV2	MKIAA0750,MICAL2	OLFR211	EG547347	CCDC117	OLFR385	RPS6KA4	NEFL	LAMA4	COQ5	CBX6	PDCD6	2810410C14RIK	LYPLA1	GPR114	NKIRAS1	D11ERTD497E	PCDHA5	FABP7					MIR135B	SLCO2A1	SLCO2A1
CDH12	RXRA	PARVA	OLFR214	H2-T3,H2-T3-LIKE,H2-TW3	MRPS24	OLFR386	AHNAK	NEFM	AI317395	ABHD11	CCDC97	ABCB1B	AMT	PPFIBP2	KIFC3	KCNK5	UBE2B	PCDHA10	SMPDL3A					POU3F3	FIGLA	FIGLA
NPAL2	SLC27A4	4632411J06RIK	SLC6A13	OLFR94	2010005J08RIK	OLFR389	RAB3IL1	EGR3	9030224M15RIK	SLC25A1	SCYL3	PRKCD	BC025920	PROP1	ACAD11	ECD	CDKL3	PCDHA11	GCC2					2610017I09RIK	PGF	PGF
ODF1	1700001O22RIK	PDE3B	EFCAB4B	OLFR95	POLM	OLFR390	DMRT1	PDLIM2	4930589M24RIK	6330503K22RIK	NUAK2	PKDREJ	FH1	PURA	PPM1M	AA536717	PPP2CA	PCDHAC1	EDAR					MYO1C	UBE2L6	UBE2L6
TMEM74	FREQ	CALCA	BC048546	9130008F23RIK	YKT6	OLFR392	SLC1A1	GFRALPHA2,GFRA2	SMPDL3A	HMMR	KATNB1	PA2G4	STRM	PXMP3	TWF2	SEC24C	ZCCHC10	PCDHAC2	P4HA1					NKX3-2	GPC6	GPC6
NOV	A130092J06RIK	XYLT1	PBP2	TDRD6	NUDCD3,MKIAA1068	OLFR393	NIRF,UHRF2	PCDH8	TMEM26	MRPL37	4933435A13RIK	PPP5C	RGS14	RAC2	DALRD3	CHCHD1	AFF4	PCDHB19	PLA2G12B					TUSC2	SCT	SCT
NPPS2,ENPP2	PIP5KL1	MIR16	GUCY2C	RUNX2,OSF2/CBFA1	TMED4	OLFR394	CRTAC1	PCDH17,AK051160	SLC1A6	BLVRA	4933427D14RIK	PRODH	KIFC1	CX3CL1	WDR6	CAMK2G	UQCRQ	PCDHB20	OIT3					PKDCC	CMTM8	CMTM8
ELM1,WISP1	ST6GALNAC4	EEF2K	TUBA3B	MDFI	ZMIZ2	OLFR395	CNNM1	DACH1	SLC41A2	2400003C14RIK	PCK2	PSME3	SLC44A4	STRA8	TDGF1	AP3M1	Sep-08	PCDHGA6	CCDC109A					MMP11	FAM82B	FAM82B
2300005B03RIK	AK1	ZKSCAN2,ZFP694	OLFR1344	LRFN2	PPIA	OLFR23	KAZALD1	TBC1D4	IGF1	PPIL2	4833409A17RIK	PTP4A1	4930548G07RIK	SLC6A6	LRRC2	ADK	ZNRF3	PCDHGB4	CHST3					USP43	CDX2	CDX2
LYNX1	STXBP1	4930451I11RIK	OLFR1336	KIF6	H2AFV,H2AFZ	OLFR397	GSTO1	GPC6	SLC5A8	WASF3	SPSB1	PTS	CEP70	PGLYRP1	RTP3	VDAC2	IRF1	PCDHGA9	CDH23					CHST3	TGFBR2	TGFBR2
D730001G18RIK	GARNL3	4631426J05RIK	OLFR1349	RFTN1,MKIAA0084	PURB	OLFR398	CASP7	HS6ST3	4921510H08RIK	2810410C14RIK	TRIM14	RAD1	FTSJ3	TRH	CNOT10	COMTD1	SLC22A5	PCDHGB6	PCBD1					GDF7	CPM	CPM
GPIHBP1	FMNL2,MKIAA1902	OAT	ZFP541	DAZL	TBRG4	OLFR139	CCDC3	EGFLAM	WIF1	EEF2K	LMBR1L	RAD52	MAP1LC3B	TOB1	TRAK1	POLR3A	ACSL6	PCDHGA10	1700021K02RIK					SNX33	CTSH	CTSH
CACNG2	LY75	2310007H09RIK	GPR77	PLCL2	TNS3	OLFR399	CAMK1D	GDNF	ADRA1B	H3F3B	SPAG16	RANBP2	TLE6	TTK	FBXL12	RPS24	CCDC117	PCDHGB7	ADAMTS14					YAP1	DNAJA4	DNAJA4
CSF2RB	FIGN	TCERG1L	C5AR1	ST6GAL2	HUS1	OLFR401	SFMBT2	RXFP3	SGCD	FEM1A	RNF121	RECC1	RPP25	VCL	EDG5	4931406H21RIK	CDC42SE2	PCDHGA12	AIFM2					BET1L	6530418L21RIK	6530418L21RIK
SSTR3	LRP2	SCT	CEACAM9	SEMA6B	UPP1	OLFR402	PFKFB3	NPR3	TRIM7	CHML	SLC35F4	RNASEH1	E230022H04RIK	ADCY1	MRPL4	APPL1	TNIP1	PCDH1	2010107G23RIK					RIC8	6530418L21RIK	6530418L21RIK
RAC2	BBS5	ASCL2	EG210155	ZNRF4	FIGNL1	OLFR403	VIM	SEMA5A	RASGEF1C	NUP35	ANKRD53	RNF7	E130310K16RIK	ATP2A2	ICAM1	TKT	ANXA6	POU4F3	TACR2					MN1	RIN3	RIN3
GRAP2	METAPL1	INSR	CD177	TUBB4	SEC61G	OLFR43	ST8SIA6	OSR2	SLC22A4	2310056P07RIK	4930550C14RIK	RPL10A	1600021P15RIK	CMAS	ICAM4	NEK4	GM2A	PPP2R2B	HK1					FAM189B	RIN3	RIN3
MCHR1	MLTK,B230120H23RIK	SOX1	EG330496	TNFSF9	A630050E13RIK	OLFR406	2810030E01RIK	ZFPM2,FOG-2	PDLIM4	ZC3H5	CCDC83	RPL27	BC052040	EBF2	ICAM5	GNL3	ATOX1	SEMA6A	HKDC1					HCN4	BOLL	BOLL
DNAJB7	2610301F02RIK	ATP11A	TYROBP	CD70	PPP3R1	OLFR59	RXRA	RSPO2	GLRA1	LNPEP	1700027N10RIK	POLR2J	DDAH1	KLK1B22	TYK2	PB1	SAP30L	PRR16	SRGN					CTBP2	BOLL	BOLL
PARVG	YPEL4	RASA3	HAMP2	EFNA5	C1D	OLFR410	1700001O22RIK	COL14A1	SLC47A1,RP23-451A6.3	ZFP689	2410018G20RIK	RPS7	2610207I05RIK	EPHB2	SPC24	NISCH	POLD2	LOX	DDX50					HOXA3	TMEM206	TMEM206
MIOX	SLC43A1	THSD1	ABPE	PTPRM,MKIAA4044	ETAA1	OLFR411	FREQ	SNTB1	BSAC2A,MYOCD	HNRPL	1810054G18RIK	RXRB	BIRC2	KHDRBS3	ANKRD25	PHF7	CNOT8	SNCAIP	PBLD					FOXC2	ITGB8	ITGB8
ACR	PACSIN3	LETM2,D030041N04RIK	NKG7	L3MBTL4	SPRED-2,SPRED2	SERPINF1	A130092J06RIK	ZHX2	PIK3R5	CKAP2L	NLN	SFRS2	SEC61G	FABP3	TMEM24	BAP1	ZFP692	PRDM6	DNAJC12					RTKN	PPP1R14C	PPP1R14C
LRRK2	LRP4	UNC5D	4931406B18RIK	AK036307,DLGAP1,MKIAA4162	ACTR2	SCARF1	LRP2	ADCY8	ALOX12	CCDC58	5133400G04RIK	SIX5	SELK	FBN2	DPAGT1	METTL6	YKT6	Mar-03	PLEKHK1					EN2	DNAJC1	DNAJC1
TMEM117	GYLTL1B	RNF122	CEACAM18	LPIN2	SLC1A4	RPH3AL	LRP4	KCNK9	ALOX15	MTUS1	6530401N04RIK	SLC20A2	CKS2	FEM1B	H2AFX	EAF1	2810021J22RIK	FBN2	1700040L02RIK					NEUROG3	GIPC2	GIPC2
ZFP641	GM1967	PPP1R3B	KLK14	EMILIN2	SERTAD2	1700016K19RIK	TRIM44	GM628	HSF5	AKP2	TGDS	SMARCB1	TRAP1	FGR	FXYD6	ANKRD28	ZFP39	ADAMTS19	IYD					SET	LRRN4CL	LRRN4CL
OLFR283	LDLRAD3	MFHAS1	KLK6	ALK,ALK	AFTPH	TMIGD1	FJX1	BAI1,MKIAA4089	GFAP	HSP90AB1	SPAG4L	SMN1	ZFP444	FLT3	FXYD2	OXNAD1	HIST3H2BA	4833446K15RIK	RHOBTB1					PGR	TFPI2	TFPI2
AQP2	TRIM44	ZDHHC2	KLK5	GALNT14,MPP-GALNAC-T14	PELI1	EFCAB5	ABTB2	LRRC62	ITGB3	RPL37A	COMMD9	SNRPC	TGIF2	GATA6	STOML1	NCOA4	HIST3H2BB	ARSI	ANK3					LHX6	DMRTA2	DMRTA2
UBIE,HIGD1C,LOC554292	FJX1	NEIL3	KLK15	EHD3	TMEM17	MYO18A,MYSPDZ	AK080416,PAX6	WNT7B	ACE	PRPS1	GOT1L1	SOD1	COX10	GPD1	GRINL1A	TIMM23	HIST3H2A	AFAP1L1	BICC1					LHX6	STAT5B	STAT5B
POU6F1	ABTB2	BC013672	KLK1B8	SRD5A2	B3GNT2	FOXN1	BAHD1	PRICKLE1	CYGB	RPS10	SRXN1	SREBF1	4930583K01RIK	GLI1	RAB27A	PARG	GUK1	ABLIM3	1700049L16RIK					IGSF8	SENP5	SENP5
KRT80	RCN1	PSD3	TPH1	CYP1B1	COMMD1	NOS2	B2M,BC002288	NELL2	RAB40B	DDAH1	ARPC2	NHP2L1	EPB4.1	GNA12	2410004A20RIK	OGDHL	2310033P09RIK	ADRB2	PCDH15					IRS2	SHISA4	SHISA4
KRT75	AK080416,PAX6	AK170106,LPL	SLC17A6	TMEM178	ZRSR1	LGALS9	SLC27A2	COL2A1	VSNL1	FLCN	1700067C01RIK	STRAP	TBL1XR1	AES	BC003885	ERCC6	ARF1	HTR4	KATNA1					ESYT1	SHC4	SHC4
KRT5	BAHD1	CILP2	LUZP2	AW548124	CCT4	OMG	SIRPA	WNT10B	NTSR2	TIAL1	DCUN1D5	SDC1	TOMM40L	MAGI1	ARPP19	GLUD1	1110031B06RIK	ST8SIA3	GNAZ					HCRTR1	FAM181B	FAM181B
KRT1	CHAC1	SLC5A5	GABRG3	SIX3	XPO1	EVI2B	CPXM1	WNT1	RNF144A	GJA1	2510039O18RIK	TALDO1	RAET1A	H2-Q1	2410146L05RIK	GHITM	JMJD4	ONECUT2	RAB36					HCRTR1	CREM	CREM
KRT77	TYRO3	ZFP709	AK035927,SV2B	SIX2	AHSA2,1110064P04RIK	EVI2A	MSMO,SMOX	DHH	SLC26A4	MMACHC	DYNC2H1	NR1D2	UPP1	HMG20B	PLSCR2	ERO1L	BC050078	ATP8B1	SPECC1L					BCOR	SLC5A8	SLC5A8
KRT79	EHD4	NR3C2	KIAA1199 HOMOLOG,9930013L23RIK	KCNK12	MKIAA1841,0610010F05RIK	SPACA3	JAG1	ACVRL1	PRKCM	DDX56	PTPRB	TIMM17A	GBX2	HOXA11	1700057G04RIK	GNPNAT1	4933433K01RIK	GRP	BC013529					NCRNA00085	PDZD3	PDZD3
KRT8	TMEM62	ARHGAP10	ME3	GTF2A1L	PAPOLG	1700071K01RIK	ACSS1	HOXC12	SLC25A21	0610037D15RIK	C330001K17RIK	TIMM44	APOA2	HOXC10	MRAS	WDHD1	NT5M	RAX	UPB1					MIR99B	OSBPL5	OSBPL5
IGFBP6	MTAP1A	LYL1	MYO7A	MAP3K8,COT	PNPT1	CCL2	4930519N13RIK	HOXC11	RHOJ	SDCCAG8	C330008K14RIK	TLE1	TUBB3	IGF2R	4932441K18RIK	SOCS4	MED9	CCBE1	GGT1					MIR125A	1700029J07RIK	1700029J07RIK
SP7	4930424G05RIK	NETO2	KCNE3	MKX	SMEK2	CCL7	HCK	HOXC10	SLC8A3	CCDC28A	TMEM50B	HSP90B1	MSH3	IL11RA1	NONO	C130032J12RIK	RASD1	MKX	GGTLA1					MIRLET7E	NRIP3	NRIP3
AMHR2	B2M,BC002288	CBLN1	OLFR545	COLEC12	CCDC104	CCL8	MKIAA0338,EPB4.1L1	HOXC9	ACOT5	CNOT10	PHF23	UBE3A	NDUFS6	KLK1B21	C030045D06RIK	PARP2	SREBF1	DCC	GSTT3					HOXA11	TXNDC11	TXNDC11
SMUG1	SLC27A2	NKD1	OLFR549	AK220484	CCDC88A,A430106J12RIK	UNC45B	SNAI1	HOXC8	ACOT6,4632408A20RIK	TBL1XR1	KLHDC8B	VARS2	NEDD4	KLK1B24	A830018L16RIK	OSGEP	DRG2	MYO5B	ZC3H12D					HOXA11AS	CRIM1	CRIM1
GPR84	ZFP661	CARD15,NOD2	OLFR685	GATA6	2010316F05RIK	SLFN5	TCFAP2C	HOXC6	PGF	TOMM40L	ZFYVE20	ZFP1	NEFH	HIVEP3	TCFCP2L1	APEX1	ALKBH5	LIPG	GSTT1					EGR2	SPOCK3	SPOCK3
OLFR15	BCL2L11	CYLD,MKIAA0849	OLFR690	ZFP521	SPNB2	SLFN9	BMP7	HOXC5	TSHR	RAET1A	HIST3H2BA	BANF1	PDCD6	MAG	TMEM37	TMEM55B	FLII	GM672	4930583C14RIK					FAM129B	4833427G06RIK	4833427G06RIK
MYH11,MKIAA0866	MERTK	CX3CL1	OLFR691	KCTD1	ACYP2	SLFN8	GNAS	HOXC4	1200009I06RIK	UPP1	4921505C17RIK	FARSLB	PDCD11	MEOX1	SULF1	HNRPC	SMCR7	ZBTB7C	SLC5A4B					DCUN1D4	CLIP1	CLIP1
TSSK1	SIRPA	GPR114	SCUBE2	CDH2	PSME4,AK163075	SLFN10	HEY1	SCARF2,NSR1	ITGB8	GBX2	TSPYL4	FIZ1	ABCB1B	PDGFB	CCNT2	MRPL52	GTLF3B	ST8SIA5	SLC5A4A					KCNK12	THBD	THBD
AHSG	CPXM1	CCDC79	CALCB	KLHL14	CHAC2,2510006C20RIK	SLFN1	CAR2	RTN4R	ADAR3,ADARB2	APOA2	KCTD18	HS2ST1	PKDREJ	POU2F3	SLCO5A1	D14ERTD500E	USP22	EG639653	S100B					SLC26A6	1700056E22RIK	1700056E22RIK
ADIPOQ	MRPS26	BC025546	INSC	NOL4	2310022M17RIK	SLFN4	EIF5A2	TBX1	EDARADD	TUBB3	9130017N09RIK	MAP2K5	PA2G4	POU3F1	PRDM14	JUB	MAPK7	NFATC1	2610028H24RIK					ELOVL6	FAM151B	FAM151B
MASP1,MASP3	PROSAPIP1	DYNLRB2	C730027J19RIK	BRUL4,BRUNOL4	CPEB4	SLFN3	ZMAT3	BC052055	BTN1A1	SPATS1	9130019O22RIK	NEK4	PSMB1	PSAP	4732466D17RIK	PABPN1	EPPB9	SALL3	LSS					MDGA1	LRRK1	LRRK1
MFI2	SLC4A11	6430548M08RIK	ZP2	PROC	FBXW11,MKIAA0696	OTTMUSG00000000990	SIAH2	2510009E07RIK	IRF4	SPRED2	CTTNBP2NL	SPRY1	PSMC2	PYGM	LEMD1	PCK2	2310040C09RIK	GALR1	1700027D21RIK					CASZ1	INVS	INVS
NR1I2	ATRN	IRF8	ABCA15	BIN1	NPM1	CCL5	MFSD1	FGF12	PHACTR1	OTX2	POFUT2	DECR2	PTP4A1	RNF2	RIPK5	WDR23	ULK2	MBP	FTCD					FLRT2	NR2F1	NR2F1
POPDC2	CDC25B	1700018B08RIK	2010110P09RIK	GYPC	RANBP17	CCL9	SFRP2	ADCY5	CAP2	TBX3	KRIT1	FTO	PTS	SCN1B	LRRN2	2310014G06RIK	PURB	TSHZ1	COL6A2					PCDH10	PLXNC1	PLXNC1
IGSF11	MSMO,SMOX	SNAI3	NR8,IL21R	CAMK4	GABRP	CCL6	EFNA3	AK047199,SIDT1	RNF144B	KRT42	NPTXR	MAP2K6	RABGGTB	SERF2	KISS1	RNF17	MAP2K4	B230399E16RIK	MAP3K7IP2					GM1337	ZXDA	ZXDA
AK082117,LSAMP	PRNP	TSNAX	ITGAX	GFRA3	CCDC99	CCL3,AK137525	SHE	EPHA6	DIRAS2	ENAH	HSPB8	MAPK1	C80913	SOX7	ZC3H11A	4930548G07RIK	ZKSCAN6	NETO1	COL6A1					TCFAP2C	BEND6	BEND6
GAP43	PRND	GUCY1A2	OLFR522	###############################################################################################################################################################################################################################################################	PANK3	OTTMUSG00000000971	IL6RA	CADM2	CPLX2	ABCG2	PUM1	NUBP2	RNASEH1	STK11	MYBPH	XPO4	2310004I24RIK	DOK6	PCBP3					TCFAP2C	LRIT2
CD200	JAG1	MKIAA1997,DYNC2H1,DNCHC2	OLFR523	PCDHB3	RARS	EXPI	NPR1	ADAMTS5	TGFBI	BMP4	PUM2	ORC5L	RPL7	BHLHB2	KLHL12	F630043A04RIK	SCO1	COLEC12	ITGB2					CEBPA	MEOX2
ORF63	ACSS1	AK129341	OLFR524	PCDH1	WWC1	1100001G20RIK	PLEKHO1	GRIK1	FBP1	SPP1	SORCS2	PARG	RPL9	TAL1	CSRP1	MRP63	USP43	DTX4	KRTAP12-1					SFRS2IP	FIBCD1
MRAP	4930519N13RIK	ENDOD1	OLFR532	POU4F3	RP23-382C18.2,MAT2B	OTTMUSG00000000997	ANKRD34	4931408A02RIK,C21ORF63	SLC6A3	TPD52	KRT8	PSMA5	RXRB	TNNT3	KIF14	RCBTB1	WDR16	FOXB2	C330046G03RIK					MFSD10	CPNE4
KCNE2	SRXN1	COL5A3	CYP2E1	STK32A	CCNG1	AK040794,ACACA	6530418L21RIK	OLIG2	SERF1	AGTRAP	TPSAB1	PSMB2	SFRS2	TSC2	ZBTB41	CDADC1	STX8	RORB	EG544710					SRCIN1	CREB3L4
4930563D23RIK	NRSN2	ICAM5	TNNI2	SEMA6A	PTTG1	SEPT4,M-SEPTIN	AMIGO1	OLIG1	DDX4	TJP2	OGFR	SLC27A1	EFTUD2	TULP3	F13B	NUPL1	MYH10	GDA	TRPM2					UCK2	GNG7
CLDN14	ID1	AP1M2	TNNT3	TNFAIP8	SLU7	RNF43	CELSR2	CLIC6	HSPB3	SPRY4	WDR6	COPS7A	SNRPC	UCK1	EYA1	KPNA3	NDEL1	APBA1	1810043G02RIK					VSIG10	GNG7
TMEM181	HCK	RAB3D	INS2	LOX	TTC1	MKIAA0612,BZRAP1	F3	SIM2	ITGA2	RAX	NEDD4L	EIF2S3X	SREBF1	UTRN	SMG7	RNASEH2B	AURKB	PGM5	AIRE					MYCL1	SLC6A7
MAS1	8430427H17RIK	BBS9,PTHB1	TNFRSF26	SNCAIP	UBLCP1	MPO	TSPAN5	RIPPLY3	ITGA1	TUBB2B	TMEM2	EXO1	SDC1	VEGFB	LAMC2	INTS6	2310047M10RIK	FOXD4	OLFR1357					PPP1R3G	IRGM2
MRGPRH	COMMD7	2310005P05RIK	MRGPRG	PRDM6	RNF145	EPX	CYR61	BACE2	ATP12A	M6PRBP1	SLMAP	ECSIT	HSP90B1	WIZ	1700012A16RIK	2610028A01RIK	VAMP2	DMRT3	CASP14					BAZ2A	ARRDC2
PRSS33	DNMT3B	SNX19	TMEM16A	MKIAA4226,FBN2	CLINT1	OLFR464	NEGR1	RIPK4	TNFRSF19	SNX10	38968	RPS3	VARS2	C1QL1	RALGPS2	BNIP3L	CNTROB	DMRT2	OLFR1356					FOXB1	THADA
PRSS22	SNTA1	MKIAA1158,SCN3B	RETN	4833446K15RIK	LSM11	GM525	MOS	PRR18	PIWIL2	MZF1	NGFR	PDE6G	FIZ1	RNASEL	BC026585	PPP2R2A	TRAPPC1	SMARCA2	OLFR1353					GLIS2	OLFM2
SYNGR3	MKIAA4118,SPAG4	ABCG4	CD209A	ARSI	THG1L	4932411E22RIK	RRAGD,AK081204	T	TNFSF11	PORCN	ZFP423	ADRB3	IMPDH2	PTGER1	ZBTB37	KCTD9	KCNAB3	VLDLR	OLFR1352					PTPRJ	ZNFX1
PRSS34	MKIAA0338,EPB4.1L1	PHLDB1	MYO16	CDX1	ZFP62	AK162128,MBTD1	AQP3	PDE10A	KLHL1	D15ERTD621E	CLIC1	GLA	MAP2K5	SEMA4B	ATP1B1	ENTPD4	TMEM88	GLIS3	OLFR1351					DDR1	PIP5K1B
TEKT4	DSN1	TTC12	F10	AFAP1L1	MGAT1	WFIKKN2	TRIM14	SMOC2,SMOC2	EDNRB	DCUN1D3	VPS37A	BOP1	SPRY1	SEMA4D	DUSP27	CHMP7	JMJD3	DKK1	OLFR57					NT5C2	SYNE2
BC052484	NNAT	CIB2	MYOM2	ABLIM3	SCGB3A1	CACNA1G	KLF4	KREMEN2	2610206B13RIK	SALL4	WBSCR1	BTK	MAP2K6	NR2E3	UCK2	TNFRSF10B	TMEM102	PRKG1	2610008E11RIK					INA	DPYSL5
EG240055	A930034L06RIK	CRABP1	DEFB40	ST8SIA3	BC079836,CNOT6	EPN3	AI314180,MKIAA0368	CACNA1H	FGF14	CCDC38	PCDHGA3	CNBP	ORC5L	TCN2	LRRC52	RPP14	1810027O10RIK	CH25H	THEG					AGAP3	ALDH1A2
IHPK3	PLCG1,AK169777	AI118078	DEFB50	ONECUT2	GFPT2	MYCBPAP	MKIAA1526,WHRN	NKX2-5	PRLR	SALL4	PARD3	LEPREL2	PARG	LPIN1	FCGR2B	PXK	TNK1	SLC16A12	GM1157					HEY2	ATCAY
SCUBE3	SDC4	SH3PX3	DEFB11	ATP8B1	MAPK9,JNK2	OTTMUSG00000002038	ASAH3L,AK010770	MDGA1	FBXL7	LDHB	FXYD1	GSTP1	PSMA5	TTPA	USF1	POLR3D	KCTD11	HTR7	MADCAM1					SLC4A11	OAS1C
TULP1,BC038073	SNAI1	SEMA7A	INDO	GRP	TBC1D9B,MKIAA0676	TMEM92	MLLT3	ABHD9	CTHRC1	MYCN	FXYD1	H2-KE6	PSMB2	SALL2	HNRPU	PDHB	GPS2	CYP26A1	GZMM					GLI2	PAX8
GM749	TMEM189	HCN4	ADAM18	MKIAA1983,CCBE1	CANX	COL1A1	ANKRD38	H2-AB1	5730410E15RIK	MSC	ZFP91	EIF2AK1	POLI	ERO1L	PSEN2	FNDC3A	YBX2	GPR120	HCN2					JAK3	CISD2
PI16	CEBPB	PUNC	CHRNB3	CIDEA	RUFY1	SGCA	FOXD3	TNXB	MAL2	NDP52	CAR7	SYPL	RPL27A	GALT	BC031781	TPT1	SLC2A4	RBP4	FSTL3					RASGRF1	CBLN1
A430107D22RIK	TCFAP2C	PLEKHQ1	CHRNA6	RAB27B	ZFP354C	HILS1	LRP8	TDRD6	RHPN1	BC051244	TRIM32	PSMB10	SLC27A1	MYLPF	A230079K17RIK	1200011I18RIK	CLDN7	PITPNM1	PRSSL1					CCDC85C	NCAM1
CYP4F39	BMP7	RAB8B,RAB8B,AK160964	SGCZ	MYO5B	9630041N07RIK	GIP	DMRTA2	RFTN1,MKIAA0084	TNFRSF13C	COL4A2	NARG1	TBP	CLN8	OAT	DUSP10	NUFIP1	RAI12	TLL2	9130017N09RIK					BCL11B	EIF2AK4
CYP4F14	RBM38	3300001A09RIK	SORBS2	LIPG	ZFP2	TTLL6	FAAH	ZNRF4	PPARA	OLIG2	PCDHB2	TCP1	ADRB3	PDLIM4	9630055N22RIK	TDRD3	DULLARD	SLIT1	BC005764					DEDD2	EIF2AK4
PRRT1	NPEPL1	PYGO1	HPGD	GM672	C330016O10RIK	COPZ2	BC057371	EFNA5	PKDREJ	D4BWG0951E	PCDHB3	TCTE1	BOP1	HDAC7A	IL17F	D14ERTD581E	GABARAP	CLCF1	PRTN3					COL5A1	MYCL1
AIF1	GNAS	MYO5C	AADAT	ZBTB7C	0610009B22RIK	GPR179,5330439C02RIK	BMP8A	PTPRM,MKIAA4044	YAF2,YAF2	SUSD2	PCDHB4	CD52	H2-KE6	BECN1	LMBRD1	DIS3	PHF23	SFRP5	ELA2					E130012A19RIK	KIF5A
LTB	GNAS	LYSMD2	SPOCK3	NFATC1	SEC24A	TCAP	GRIK3	EMILIN2	ADAMTS20	SOCS3	PCDHB14	G3BP	EIF2AK1	FOXO1	CCDC115	ATF1	DVL2	LOC545291	CFD					OVCA2	TCFAP2A
DPCR1	OSBPL2	SCG3	OLFR370	SALL3	SAR1B	GSDM3	2300002D11RIK	GALNT14,MPP-GALNAC-T14	OLFR234	NQO1	TULP4	MIXL1	SYPL	B230317C12RIK	HS6ST1	4930478A21RIK	BCL6B	CNNM1	GRIN3B					SP9	TCFAP2A
H2-T23	BC066135	CD109	ZFP791	GALR1	PHF15	GSDM1	SLC30A2	SRD5A2	KRT7	P2RY5	B3GNT5	NUFIP1	TBP	CTSF	TMEM131	SP1	D11BWG0434E,0610010K14RIK	NKX2-3	PCSK4					GPHN	PLD1
EG667977	SLCO4A1	SH3BGRL2	D830007F02RIK	MBP	CDKN2AIPNL	CASC3,MLN51	EXTL1	CYP1B1	KRT4	MOBP	MRPS21	NBN	TCP1	CLCF1	MAP4K4	PCBP2	PELP1	SYT12	ATP8B3					DOCK5	MGAT5B
H2-M10.2	STMN3	TPBG	AI451557	B230399E16RIK	UBE2B	TNS4	IL28RA	TMEM178	KRT18	CERKL	HELB	DNAJB9	PHLDA3	LY6I	SLC39A10	MAP3K12	ARRB2	PAX2	D10BWG1364E					40430	TRIM28
TRIM10	IL7	TMED3	CCL22	NETO1	CDKL3	CCR7	ID3	AW548124	EMP2	NR0B1	ACSS1	TBL2	NBN	DNAJC4	LYPLA1	TARBP2	PSMB6	TLX1	MKNK2					DNAJC6	ADAMTS20
TRIM31	STMN2	TRPC1A-BETA,TRPC1	CCL17	CBLN2	PPP2CA	KRT222	EPHB2	SIX3	CIITA,C2TA,AK163054	ENC1	IL25	PRMT5	TBL2	TNIP1	MYO1B	ATF7	PLD2	LBX1	JSRP1					GLYR1	IRF9
PARC	HEY1	AI427122	GPR97	GAL	SKP1A	KRT24	MKIAA0474,RAP1GAP	SIX2	SNAI2	GPC4	ZCCHC14	ABCF2	HK2	2900083I11RIK	STAT1	ATP5G2	SPAG7	FGF8	TMPRSS9					UBN1	IRF9
PGC	CAR2	ACPL2	CCDC113	UNC93B1	VDAC1	KRT25	ECE1	KCNK12	HRASLS	IGFBP2	SP7	TIMM9	DLC1	A830059I20RIK	1700019D03RIK	CBX5	AI842396	PITX3	GNG7					TCFAP2E	SIX5
LRG1	AADACL1	SPSB4	4931432M23RIK	SYT12	9530068E07RIK	KRT26	KIF17,MMKIF17	MKX	CASR	MOBP	PRMT2	TIMM10	NASP	MDS1	GTF3C3	HNRPA1	NUP88	SPNB3	DIRAS1					ATOH8	LIPE
BC027072	EIF5A2	NMNAT3	CMTM2A,CKLFSF2A	CTSF	HSPA4	KRT27	CAMK2N1	COLEC12	CDGAP	EDN1	SCML2	ADAT1	SRPK1	MLXIPL	PREI3	BXDC2	RPAIN	ADRA2A	SLC39A3					KCNK13	CHMP4C
RASGRP3	ZMAT3	DZIP1L	CMTM2B	OVOL1	ZCCHC10	A830036E02RIK	2610109H07RIK	GATA6	ZDHHC23	FGF4	MFN2	MAPK8IP3	RGL1	SLC4A8	CLK1	RAD1	6720460F02RIK	OVOL1	ITGB1BP3					FHL3	FAM110B
QPCT	GNB4	TRF	CDH16	BATF2	UQCRQ	KRT20	CASZ1,MKIAA3026	ZFP521	EPHA3	CTGF	ZNRF1	VAPA	BYSL	HSPA5	NDUFB3	TARS	TXNL5	CASP7	MATK					LEMD1	P2RX2
LHCGR	BBS7	NUDT16	CES5	1700019N12RIK	KIF3A	KRT23	SPSB1	KCTD1	HTR1F	HESX1	GCNT2	SLC33A1	VTI1A	SDHA	FZD7	SUB1	UBE2G1	ADRB1	TBXA2R					ZFR	LIX1L
ADCYAP1	SETD7	6430571L13RIK	CALB2	KCNK4	IRF1	KRT39	HES5	CDH2	MKIAA1568,ROBO2	PDPK1	SLC24A6	CASP9	HIF3A	STARD5	NDUFS1	6030458C11RIK	ANKFY1	VWA2	NFIC					CACNA1A	RDH1
ABHD3	COG6	SEMA3F	CNTNAP4	HRASLS5,INAT	RAPGEF6,MKIAA4052	KRTAP3-3	KCNH2	KLHL14	KCNJ6	UBE1C	GLCCI1	SNRPA	CNOT4	TINAGL	KLF7	RNASEN	ATP2A3	LTBP3	NCLN					CADPS	COL5A3
LIMS2	RFXAP	MON1A	BCMO1	FADS3	CDC42SE2	KRTAP3-2	SMARCD3	NOL4	B3GALT5	DPYSL4	ING4	ZPBP	HNRPC	PAQR4	4921521F21RIK	CCT5	CAMKK1	GFRA1	EDG6					DUSP4	DAK
WNT8A	SOHLH2	6230427J02RIK	WFDC1	CD6	LYRM7	2310043L02RIK	PRKAG2	BRUL4,BRUNOL4	DSCAM	TBX20	ACOT7	FBXO8	AK2	RYR2	PCMTD1	A930016P21RIK	1200014J11RIK	4930506M07RIK	GNA15					MAGI2	TTYH1
2010001M09RIK	SIAH2	COL7A1	TRHR2	GNA14	HINT1	OTTMUSG00000004966	DPYSL5,CRMP5	BIN1	MMP25	ARL6IP5	PRIMA1	NT5C	TIMM23	CCDC127	FN1	RPL30	E130309D14RIK	VAX1	TLE2					X99384	VAMP2
SLC4A9	MFSD1	TESSP2	MMP27	FOXB2	GM2A	LOC435273	MKIAA1643,ZFYVE28	CAMK4	GRM4	UFM1	CRYZL1	POLG2	SEC61A1	PDHB	EPHA4	HRSP12	PAFAH1B1	SLC18A2	BC062115					UCN	F2
PCDHB2	SFRP2	TSP50	CCDC67	TRPM6	SPARC	2310040M23RIK	TNIP2	###############################################################################################################################################################################################################################################################	CPNE5	ENPP3	POLD3	SFRP4	RPS3A	NKG7	A830043J08RIK	POP1	METT10D	EMX2	GLT8D2					GP1BB	CHN1
PCDHB4	D930015E06RIK,MKIAA0922	CMTM8,AK161079	9530015I07RIK	GDA	ATOX1	LOC100041488	AFAP1	PCDH1	PSMB8	A230079K17RIK	KLK10	MAP3K6	CCNI	RAB12	TRIP12	PABPC1	SRR	NRXN2	EID3					NUMA1	HAS3
PCDHB12	CD1D1	TGFBR2	KCNJ1	APBA1	G3BP1,G3BP	A030010K20RIK	CCDC96	POU4F3	LTA	CCDC60	PRMT3	NUB1	ZRANB2	SC4MOL	ARMC9	YWHAZ	SMG6	KCNK4	CHST11					SNTB1	SPATS1
PCDHB14	ETV3,PE1	CTDSPL	OLFR982	FOXD4	CNOT8	1110033F04RIK	D830007B15RIK	SEMA6A	H2-T3,H2-T3-LIKE,H2-TW3	SHF	CCDC71	GPIAP1	CLPP	CLPS	PTMA	ZFP706	PITPNA	HRASLS5	ALDH1L2					GRIN3B	NAIF1
PCDHB17	LMNA	ACAA1B	BC038167	DOCK8,5830472H07RIK	GEMIN5	KRTAP4-7	CDS1	LOX	OLFR95	9630014M24RIK	PIGT	CTPS	DDX20	NDUFA12	CHRND	EDD1	CRK	2600010E01RIK	APPL2					FKBP10	SLC37A1
PCDHB18	RUSC1	ABHD5	PDZD3	DMRT3	MRPL22	LOC546511	P2RX2	PRDM6	LRFN2	CXCR7	WWC2	NASP	MRPL39	SPBC25	DNAJB3	AZIN1	DBIL5	SLC1A2	BPIL2					SMARCA2	TXNDC16
PCDHB20	EFNA1	D9ERTD402E	APOC3	DMRT2	ZFP692	1110054P19RIK	BC057022	MKIAA4226,FBN2	DAZL	CSRP1	4833439L19RIK	SRPK1	COPG	MAP3K7IP1	PER2	ATP6V1C1	TIMM22	CD44	TIMP3					HOXC8	PDE8A
PCDH12	EFNA3	TMEM42	APOA4	SMARCA2	ZFP672	LOC665992	TBX3	4833446K15RIK	ST6GAL2	RCN1	GTF2F1	RGL1	MRE11A	4933427E11RIK	PPP1R7	EIF3S6	GOSR1	SFMBT2	STAB2					TRAPPC5	UBXN11
SH3RF2	ADAM15	SLC9A7	TEX12	GLIS3	SH3BP5L	LOC665998	FZD10	ARSI	TUBB4	RDX	HRH3	CNOT4	RAI12	ETFDH	MYBL1	NUDCD1	BLMH	ABTB2	PAH					WNT5A	DPF1
ZFP608,AK155149,MKIAA1281	ZBTB7B	RAB33A	IL18	DKK1	2810021J22RIK	LOC670464	MMP17	ONECUT2	CD70	ADAM19	4930504E06RIK	PMM2	EIF3S7	1200014J11RIK	SLCO4C1	ENY2	CCDC55	LMO2	IGF1					PRMT8	QDPR
MEGF10	SHE	MBNL3	POU2AF1	PRKG1,PRKG1B	ZFP39	LOC670482	GUSB	ATP8B1	L3MBTL4	CDKN1B	AOF2	HNRPC	NME6	2410004A20RIK	PAWR	RPL37	ANKRD13B	D430041D05RIK	PMCH					PTPN3	H2-KE6
MYOZ3	IL6RA	GPC4	AI593442	PAPSS2	A230051G13RIK	LOC670482	MLXIPL	GRP	ALK,ALK	NOTCH4	KRBA1	CCS	APBA3	1300013J15RIK	CSRP2	TTC33	GIT1	WT1	4930547N16RIK					PITX2	CHRNA7
MKIAA0968,CAMK2A	NPR1	BC023829,AK197085	CYP1A2	CH25H	GJA12	LOC670496	CUTL1,CUX/CDP(1B1)	MKIAA1983,CCBE1	GTF2A1L	RAB20	POT1A	AK2	CPSF3	NARFL	ZDHHC17	EIF3S3	TRP53I13	0610012H03RIK	NUP37					FRS2	MSH6
PDE6A	S100A6	OPHN1	4930425N13RIK	PCGF5	GUK1	OTTMUSG00000002196	GAL3ST4	MYO5B	MAP3K8,COT	SHROOM3	PSIP1	TIMM23	RPLP1	4930519G04RIK	MDM1	D530033C11RIK	TAOK1	PAX6	CHPT1					NR2F1	ZFP27
TBX10	SEMA6C	EFNB1	CILP	CYP26A1	MRPL55	KRTAP9-1	LFNG	LIPG	GFRA3	DLL4	ARHGEF18	GALK1	PAXIP1	4930511I11RIK	HELB	MRPL13	DHRS13	GREM1	8030451F13RIK					SMAD3	PRR12
CABP2	HORMAD1	EG620592	PLSCR4	GPR120	GM249	4733401H21RIK	PAPOLB	GM672	SNCAIP	SLC13A2	ZDHHC7	SEC61A1	PIGB	MSRA	4632413K17RIK	MTBP	FLOT2	GJA9	TMEM16D					GM10421	SMARCD3
SPNB3	ADAMTSL4	RNF128	SLC9A9	RBP4	BC050078	OTTMUSG00000002177	ZFP469	ZBTB7C	CDX1	LYRM1	TMEM16K	PPM1D	NDUFB11	1810048J11RIK	KIF5A	ATAD2	ERAL1	MRG1	NR1H4					ZBTB46	LPAR1
NPAS4	GM129	KLHL34	RBP1	ENTPD1	ZKSCAN17,ZFP496	LOC435286	NPTX2	NFATC1	AFAP1L1	PARP6	NT5M	STAG3	NDUFA1	1810048J11RIK	ATP5B	RNF139	NEK8	IL15RA	SLC17A8					ARHGEF2	LPAR1
SLC22A12	PLEKHO1		CLDN18	TLL2	FLCN	KRT33A	AK042996,SLC7A1	SALL3	ABLIM3	SLC15A1	AI413782	CCNI	MYO10	CDK2AP2	GLS2	MTSS1	4933404M19RIK	GPR176	SCYL2					DIO3	BMF
CHRM1	ANKRD34		IQCF3	AK087295,PIK3AP1	DRG2	KRT34	SMO,AK053708	GALR1	RAB27B	ELMO1	PELO	DDX20	PDSS1	2310057D15RIK	APOF	SQLE	SUPT6H	GM1337	E030041M21RIK					DIO3OS	SLC5A11
SCGB1A1	PDE4DIP		UBE1L,D330022A01RIK	SLIT1	MYO15	KRT31	PODXL	B230399E16RIK	GAL	TSPAN9	RBM26	COPG	RABGGTA	BTBD14A	MYL6B	TRIB1	SDF2	BAHD1	LTA4H					SOS1	TRIM34
PGA5	NOTCH2		BC048562	SFRP5	ALKBH5	KRT32	ZC3HAV1,AK167137	SYT12	UNC93B1	IDUA	CHMP7	EIF3S7	REV1L	A930018P22RIK	ERBB3	CHRAC1	2610507B11RIK	ITPKA	HAL					INSL3	ZFYVE28
CD5	AK012857,IGSF3		1700112C13RIK	LOXL4	DHRS7B	KRT35	4921507P07RIK	OVOL1	TRPM6	PKIA	2010002N04RIK	NME6	GTPBP2	0610038K03RIK	MYB	EIF2C2	SPAG5	LTK	CCDC38					ADM	KLHL10
ZP1	VANGL1		CCRL2	NKX2-3	TMEM11	KRT36	HOXA1	KCNK4	GDA	PCCB	FBXO38	PRPF40A	TBC1D1	RREB1	SGK	JRK	UNC119	DUOX2	USP44					FOXA1	RNF17
E530011F12RIK	MAGI3		SCN10A	CPN1	GTLF3B	KRT14	REEP1	HRASLS5,INAT	DOCK8,5830472H07RIK	NKIRAS2	LPXN	CPSF3	STAM2	MRPL52	VNN3	4930572J05RIK	A830091I15RIK	DUOXA1	VEZT					FOXC1	ATP1B2
MAMDC2	PPM1J		CCR8	PAX2	MAP2K3	KRT16	CCDC142	FADS3	CH25H	LYRM5	ACTN1	RPLP1	ANKRD49	1810033B17RIK	CTGF	LY6E	1810012P15RIK	GATM	FGD6					C1QL2	CAPN5
FAS	6530418L21RIK		HHATL	TLX1	USP22	HCRT	PLXNA1	FOXB2	LOXL4	SCGB3A1	ACOT3	2410003P15RIK	RUVBL1	2310035K24RIK	ENPP3	SCRIB	KSR1	SLC30A4	NR2C1					ESPN	BC028528
AK035873,LGI1	GSTM1		CCBP2	LBX1	ALDH3A2	AOC3	KLF15	FOXD4	CPN1	ANKRD52	ECGF1	PIGB	PUS1	2810004A10RIK	PTPRK	2410104I19RIK	WSB1	SEMA6D	EG215472					PIGL	GFRA1
4933417O08RIK	AMIGO1		CYP8B1	FGF8	B9D1	SOST	IL17RA	DMRT3	BC063749	CASC1	ADCY3	PABPN1	HBS1L	ALDH1L1	DSE	EXOSC4	UTP6	FBN1	DCN					NCOR1	UPK3B
LOC545291	CELSR2		MYCS	PITX3	EPN2	CD300LG	C530028O21RIK	DMRT2	SLC18A2	FRS2	MICAL1	RPP30	MBTPS1	CCDC93	TUBE1	CYC1	CRLF3	EID1	LUM					ITGA5	STK11IP
PKD2L1	F3		NUDT11	BC063749	PRPSAP2	PPY	LTBR	SMARCA2	PRLHR	OTUD7B	D10JHU81E	NDUFA1	SMC1A	CABYR	2410016F19RIK	SHARPIN	ATAD5	SHC4	KERA					RBPJL	PPFIA3
WNT8B	PLA2G12A		NUDT10	SORCS3	ULK2	PYY	ST8SIA1	GLIS3	LHX3	ETV1	TXLNB	MYO10	GPS2	8430429K09RIK	CDC2L6	MAF1	CENTA2	ADRA2B	EPYC					MATN4	MUM1
EG546729	SEC24B		DGKK	ADRA2A	AKAP10	SLC4A1	BC023818,TMTC1	PRKG1,PRKG1B	C630035N08RIK	CACYBP	ORF28	GPRK2L	NME4	9030607L17RIK	ZBTB24	BRP16	RHOT1	BCL2L11	4921510H08RIK					ALX4	MUTYH
COL17A1	MANBA		IL13RA1	ADRB1	AK032662,SPECC1	FR1,FMNL1	CCDC106	CYP26A1	BARHL1	HHIP	LUC7L2	PDSS1	FOXO3A	MYH14	AK122525	BOP1	PSMD11	1600015H20RIK	ATP2B1					VASP	DAPP1
GUCY2G	NFKB1		ZCCHC12	TDRD1	UBB	ARHGAP27	P42POP	GPR120	LAMC3	6330407J23RIK	POU4F2	GTPBP2	PTGES3	RBPMS2	PRDM1	HSF1	RAD51L3	C1QL3	GALNT4,WDR51B					GJB3	ITGA5
NRAP	EIF4E		GM9	VWA2	FBXW10	GM884	SIX5	SFRP5	RPRM	MCTS1	CABP7	RPN2	MORF4L2	TNFRSF13C	MTRF1L	CPSF1	AP2B1	AVP	CSL					CKB	KBTBD8
MEIG1	TSPAN5		RHOX6	GFRA1,GDNFR-ALPHA	FAM18B	LYZL6	CADM4	NKX2-3	GALNT13	SHKBP1	CSPG4	HSD17B12	PLDN	NSUN4	GJA1	FOXH1	DDX52	GFRA4	KITL					HELT	PRKCA
NOXA1	RAP1GDS1		6030498E09RIK	4930506M07RIK,MKIAA1598	COX10	4933407P14RIK	ATP1A3	PAX2	KCNJ3	LRIG3	CORO6	ANKRD49	AATF	ALDH1B1	DNAJB12	PPP1R16A	AP1GBP1	ADRA1D	KRT9					LMX1A	TEKT1
PTGDS	CCBL2		BCORL1	VAX1	MAP2K4	4921510J17RIK	TGFB1	TLX1	CD302	D14ERTD668E	ATXN7	RUVBL1	ARPC3	C1QTNF6	PRF1	RECQL4	USP32	RASSF2	KRT14					CABP7	COL8A2
FCNA	CYR61		ARHGEF6	SLC18A2	AK149240,A530088H08RIK	MARCH10	SPNB4	LBX1	PDE11A	CCDC111	RHBDL3	PUS1	TRPC4AP	TMEM135	NODAL	LRRC14	APPBP2	B430119L13RIK	A930006D11RIK					FAM83H	PIP5KL1
SOHLH1	SSX2IP,MKIAA0923		GPR101	EMX2	USP43	KCNH6	BC089491	FGF8	C1QTNF4	HMGCR	PTHR2	RBCK1	STX5A	2900006K08RIK	H2AFY2	C030006K11RIK,LRRC24	PPM1D	BMP2	D11LGP2E					VCAN	FRMD4A
KCNT1,MKIAA1422	NEGR1		FGF13	PRLHR	BC024997	CD79B	DLL3	PITX3	CD82	RBBP7	WNT9A	ORC6L	RPL36A	PSD	SLC25A16	ZFP7	BCAS3	6330527O06RIK	HCRT					CXXC4	FRMD4A
CARD9	MOS		SLITRK4	E130319B15RIK	MYH10,MKIAA3005	CACNG1	SCN1B	SORCS3	CD44	SPARC	ZFP52	NME3	HNRPH2	F630110N24RIK	ATOH7	COMMD5	THRAP1	OVOL2	STAT5B					PCDH8	RASA4
GM347	CPNE3,MKIAA0636		GPR50	GATA3	NDEL1	APOH	CHST8	ADRA2A	0610012H03RIK	CASP3	TBC1D19	FOXO3A	ARD1	5430432M24RIK	LRRTM3	RPL8	RPS6KB1	CACNB2	STAT5A					H2AFY2	PPM1M
GFI1B	AK040948,2410005O16RIK		MAGEA10	ITIH5	RPL26	E030025P04RIK	TIFP39	ADRB1	FMN1	CCKAR	ZFP639	NCOA4	TXN2	RIN2	PLEKHG1	1110038F14RIK	TUBD1	NKX2-4	HSD17B1					EVPL	PPM1M
MKIAA1857,NTNG2	TTPA		GABRA3	PRKCQ	1500010J02RIK	ABCA8A,ABCA8A	LIN7B	GFRA1,GDNFR-ALPHA	A430105I19RIK	GSC	1110039B18RIK	HTRA2	ALDH9A1	RND3	ARID5B	TXN2	HSF5	NKX2-2	TUBG2					SIX1	FBXO15
QRFP	KLHL32		GABRQ	IL15RA,IL15RA	AURKB	ABCA9	CHSY1	VAX1	PROM2	ID1	DLG7	TUBD1	ALG2	SCARA5	NDG2	FOXRED2	SUPT4H2,SUPT4H1	FOXA2	RAMP2					SP6	CDCA7L
PPAPDC3	1110007M04RIK		PNMA3	ITGA8	2310047M10RIK	ABCA6	DMN	EMX2	MAL	TFPI	LGI4	AL033314	PIGO	NSUN6	WDR18	EIF3S7	MKS1	SSTR4	BECN1					OLIG2	ARHGEF1
LCN2	FUT9		ZFP92	C1QL3	TMEM107	KCNJ16	IGF1R	GATA3	MADAM33-ALPHA,ADAM33	VIM	TMEM63A	PLDN	NRXN2	DDIT4	CNN2	PDXP	DYNLL2	THBD	AOC3					HR	ARHGEF1
GSN	RRAGD,AK081204		BGN	CACNB2	VAMP2	GPR142	PDE8A	IL15RA,IL15RA	5830467P10RIK	PDLIM1	DHX8	UBE2G2	PDXP	ARL5B	DOS	NOL12	CUEDC1	VSX1	G6PC					NFIL3	PNMA2
A330102K23RIK	UBE2J1		ATP2B3	NEBL	PER1	CD300A	ODZ4,TEN-M4	C1QL3	PLCB1	PTF1A	SGTB	AATF	GOLGA7	ATP11B	APC2	PLA2G6	PCTP	SNPH	1700113I22RIK					GREB1	CELSR3
NOSTRIN	3110043O21RIK		L1CAM	BC061194	JMJD3	CD300LB	ARHGEF17	CACNB2	PPP1R16B	C030019F02RIK	CYYR1	ARPC3	ZC3H8	2810012L14RIK	REEP6	UNC84B	MMD	REM1	IFI35					ESRP2	TBC1D10C
4933404M02RIK	AQP3		AK052712,AVPR2	PTF1A	FXR2	CD300C	CORO1A	NEBL	MAT-4,MATN4	TWSG1	APOA1BP	RPL36A	WDR46	ARPM1	6330514A18RIK	RPL3	STXBP4	MMP24	RND2					NKX1-2	MPPE1
CHRNA1	UNC13B		TKTL1	4921504E06RIK	CD68	4732429D16RIK	ZFP768	BC061194	RBPJL	TMEM57	APPBP1	HNRPH2	D930014E17RIK	ST5	CSNK1G2	SYNGR1	COX11	SLC32A1	SOST					MMP15	GSTT1
CHN1	GLIPR2		PGR15L	GAD2	EIF4A1	LOC100043125	HTRA1	PTF1A	DOK5	ARMCX1	USP3	ARD1	SNRPA1	TMCO4	SF3A2	SMCR7L	TOM1L1	PPP1R16B	MPP3					KLF4	ACAT2
PDE1A	TRIM14		AR	APBB1IP	SENP3	CLM3,LOC100043125	A930008G19RIK	GAD2	NTSR1	STK38	RPRC1	UBA52	SPATA5	ZADH1	GADD45B	ATF4	SPAG9	MAFB	CD300LG					GJB3	DIDO1
SMTNL1	TGFBR1		CXCR3	PAX8	TNFSF13,TNFSF12,TNFSF12-TNFSF13	CD300E	EFCAB4A	PAX8	FABP5	MBTPS2	PROKR2	ALDH9A1	RQCD1	CCDC93	CREB3L3	WDR70	TOB1	EMILIN3	PPY					FOXL2	DIDO1
RAPSN	STX17		GM784	ENTPD2	POLR2A	SLC16A5	MKIAA4256,BRSK2	GM996	GPR103	4831426I19RIK	PEX16	FRAP1	RAD18	DDIT4L	EEF2	NUP155	ANKRD40	PTPRT	PYY					FOXL2OS	ARRB1
SFPI1	ABCA1		ZFP711	GM996	ZBTB4	QRICH2	CDKN1C	FIBCD1	ADAD1	MTMR12	GTPBP6	PIGO	EXTL2	2610039E05RIK	ATCAY	RUTBC3	RSAD1	DBNDD2	TMEM101					FLI1	FAH
SYT13	KLF4		TAF7L	LHX3	CHRNB1	ST6GALNAC1	PHLDA2	2810003C17RIK	SLC25A31	A2M		TRFP	HYOU1	NADSYN1	CKAP4	ST13	LRRC59	MMP9	HDAC5					PUS10	FTO
ELF5	D630039A03RIK		ARMCX3	C630035N08RIK	TMEM102	DDC8	FGF3	LMX1B	TRP4,TRPC4	OTOP1		NRXN2	9630031F12RIK	BCL9L	RFX4	XPNPEP3	EME1	SLC12A5	SLC4A1					PEX13	MAP4K1
1110018M03RIK	EDG2		NXF2	COL5A1,BC152372	1810027O10RIK	LGALS3BP	ZFP358	LHX6	SMAD9	MBTPS2		PDXP	FIBP	MYNN	MTERFD3	RANGAP1	MRPL27	CDH22	RAP2IP					PUS10	SEMA4D
OTTMUSG00000015762	AI314180,MKIAA0368		TCEAL6	BARHL1	CENTB1,MKIAA0050,BC064116	ENPP7	EFNB2	LHX2	1110032A04RIK	FLRT3		XPO4	0610007P14RIK	GLIS2	SPIC	TOB2	ITGA3	KCNB1	BC025575					PAX6	DMRTC2
RHOV	UGCG		TCEAL3	PRRX2	GABARAP	CARD14	GAS6	ELP,NR5A1	GUCY1B3	LPP		ANGPTL4	STATIP1	GHDC	PCTK2	PHF5A	5730593F17RIK	CYP24A1	ITGA2B					PTPRK	ZKSCAN5
PLA2G4D	AKNA		RAB9B	HMCN2,BC034076	PHF23	AK217856,RNF213	SFRP1	2310010M24RIK	NPY2R	RNF182		RLBP1	AKR1A4	NRG4	CRADD	ACO2	SLC35B1	CBLN4	CCDC43					CLCF1	DDX11
AA467197	MKIAA1526,WHRN		NRK,NRK	FIBCD1	DVL2	CBR2	HTRA4	NR4A2	GLT28D2	TSPAN15		D930014E17RIK	USP14	MYO7B	D10ERTD322E	D15WSU75E	SPOP	BMP7	ADAM11					TMEM132E	CASQ1
HDC	TRIM32		D330045A20RIK	LAMC3	ACADVL	UTS2R	ADRB3	TBR1	CRABP2	MCART1		TACC2	HUWE1	KCNN1	GAST	NHP2L1	PHB	GNAS	GFAP					SFMBT2	RRAGD
ASTL	NFIB		CLDN2	2810003C17RIK	PELP1	POMC1	DUSP4	GALNT3	KCNN3	ITGA1		NOC3L	KCNK5	DGCR8	ACLY	CENPM	NFE2L1	EDN3	NMT1					TENC1	PAK4
KCNIP3,DREAM/CALSENILIN/KCHIP3	ASAH3L,AK010770		MORC4	LMX1B	ARRB2	4930417G10RIK	D8ERTD82E	STK39	TDRKH,AK018134	CCDC131		WDR4	RDH11	FXYD2	CNP1	1110014J01RIK	ATAD4	NEBL	4933400C05RIK					TULP1	IGSF21
1600015H20RIK	MLLT3		TEX13	TRAF1	PSMB6	APOB	HAPLN4	SP5	NGFB	GPR19		SNRPA1	EED	FXYD2	NKIRAS2	MCAT	PNPO	CDH4	MAP3K14					MIR129-2	KANK4
PDYN	CDKN2B		CHRDL1	LHX6	GP1BA	SLC7A15	NCAN	GAD1	SYCP1	MAN1A		SPATA5	UBE2V1	COX6C	EZH1	NUP50	SP2	2810030E01RIK	ARHGAP27					DNAJC22	ANKRD27
4933425O20RIK	ANKRD38		HTR2C	LHX2	ZFP3	NT5C1B	GAB1	DLX1	KCNA3	NBR1		RQCD1	JAM3	WNT16	BRCA1	3110048E14RIK	SOCS7	HRH3	5730442P18RIK					CHPF	SMPD4
OXT	FOXD3		GPR64	ELP,NR5A1	RABEP1	MSGN1	AYTL1A	DLX2	CSF1	SPINK3		RAD18	CABC1	1700102P08RIK	ARFL4	SMC1B	LASP1	GATA5	GM884					TMEM198	TBL3
SIGLEC1	AK3L1		FXY,MID1	LRP1B	DHX33	5730507C01RIK	GNAO1	SP9	4921515J06RIK	ZSCAN2		HYOU1	2810426N06RIK	IMPA2	MEOX1	ATXN10	FBXO47	NTSR1	LYZL6					ANKRD13B	E2F8
CHGB	DNAJC6			ZFHX1B,MKIAA0569,ZEB2	SMTNL2	2410018L13RIK	MMP15	EVX2	D3BWG0562E	BRCA1		9630031F12RIK	2810426N06RIK	MSI2	DUSP3	2210021J22RIK	ARL5C	COL9A3	4933407P14RIK					FOXD4	KLK10
BTBD3	DAB1			KIF5C	GGT6	GRHL1	CMTM3	HOXD13	TRAM1L1	CACNA2D1		FIBP	ISYNA1	OPTC	MPP2	PIM3	CACNB1	BHLHB4	4921510J17RIK					CACNA2D2	JUP
PCSK2	LRP8			2310010M24RIK	MYBBP1A	RSAD2	HSF4	HOXD11	ARSJ	CD24A		0610007P14RIK	CCDC86	BAZ2A	ASB16	ADM2	STAC2	CHRNA4	TLK2					LTBP1	KDM5B
4930517K23RIK	DMRTA2			CACNB4	UBE2G1	ALLC	CDH3	HOXD10	TACR3	SPARCL1		STATIP1	EIF4ENIF1	ELOVL6	FZD2	TMEM112B	FBXL20	SRMS	MRC2					HES1	TTC30B
SDCBP2	MOBKL2C			RPRM	ANKHZN,ANKFY1	MYT1L	HAS3	HOXD9	MCOLN2	LMO4		AKR1A4	FKBP11	PABPC4	GJA7	TMEM16F	PPARBP	SOX18	RNF190					RAI1	PHF20
DEFB22	FAAH			GALNT13	1200014J11RIK	TPO	PLCG2	HOXD3	GEM	PAX7		USP14	ATPBD1C	PARVB	PECAM1	SLC38A2	CRKRS	4930526D03RIK	TANC2					SLC27A3	KATNB1
DEFB36	B4GALT2			KCNJ3	1300001I01RIK	DRA,SLC26A3	EFCBP2	MKIAA4128,OSBPL6	EFCBP1	PPM1B		RCL1	USP16	EPS8L2	PITPNC1	2310037I24RIK	STARD3	BMI1	ACE					MNT	EIF2B5
COX4I2	ARTN			NR4A2	PAFAH1B1	GPR22	ZFPM1	FRZB	SRRP	RGS16		COPE	POLR3E	BC017612	SLC16A6	CCNT1	ERBB2	BC061194	KCNH6					LY6G6E	ACLY
MYLK2	BC057371			CD302	METT10D	FERD3L	2310031A18RIK	RTN4RL2	1110017D15RIK,SMRP1	ZW10		5730427N09RIK	TOMM7	TRAM2	D11WSU99E	FKBP11	1810046J19RIK	PTF1A	LIMD2					LY6G6D	SACS
XKR7	MYCL1			TBR1	MNT	HDAC9,HDRPA,MKIAA0744	GPR83	ALX4	CCIN	NINJ1		DOC2G	NOLA3	CRK	CD300E	5830427D03RIK,ARF3	ZPBP2	GPR158	SMARCD2					TESC	STMN2
BC020535	BMP8A			KCNH7,ERG3	OVCA2	PRPS1L1	PANX1	SLC1A2	PAX5	SMARCAL1		TSG101	1810003N24RIK	FBXL15	RECQL5	RHEBL1	PSMD3	GAD2	GH					CACNB3	ANXA11
GGTL3	2310005N01RIK			GALNT3	DPH1	AGR3	JAM3	LMO2	FRMPD1	SEZ6		RBP7	1810029B16RIK	ICMT	GALK1	TUBA1B	THRAP4	APBB1IP	CD79B					ADAM15	HELB
5530400B04RIK	GRIK3			SCN9A	PRPF8	SOSTDC1	ADAMTS8	D430041D05RIK	BC038520,NR4A3	HSDL2		HERPUD1	CEP27	MAGI3	UNC13D	SPATS2	THRA	PAX8	SCN4A					ADAM10	CIRBP
GHRH	ADPRHL2			STK39	RILP	A530016O06RIK	ESAM1,ESAM	WT1	E130309F12RIK,MKIAA4247	THAP2		THOP1	2410001C21RIK	RASA4	EXOC7	RACGAP1	CDC6	BC004853	ICAM2					AK1	FZR1
VSTM2L	EIF2C3			SP5	PITPNA	GM889	PVRL1	GREM1	2810432L12RIK	2300002G24RIK		SUV39H2	MRPS15	RNF44	TNRC6C	LASS5	2610021K21RIK	GM996	CACNG1					TSR1	AP2A1
TGM2	EDR2 P36,PHC2			GAD1	PPS	LRRN3	THY1	MRG1,MEIS2,MEIS2A	ROR1	SESN3		POLR1E	MRPL20	LETMD1	THA1	D330037H05RIK	TDP1	KCNT1	CACNG5					SGSM2	CCBL2
D630003M21RIK	2610200G18RIK,AK013162			DLX1	MYO1C	GPR33	MCAM	GM1337	SGIP1ALPHA,SGIP1	PLEKHA1		PES1	2810428I15RIK	ABHD3	NPB	NUBP1	PSMC1	LHX3	PRKCA					GCNT2	RASA3
LBP	SMPDL3B			DLX2	CRK	AKAP6	TMEM24	DLL4	CYP4X1	SOCS7		IRAK1BP1	MRPS25	DGKZ	RAC3	A630055G03RIK	9030617O03RIK	PRRX2	APOH					HSPG2	KRT42
SGK2	FGR			RAPGEF4,CAMP-GEFII	YWHAE	1700047I17RIK1	CHRNA5	SHC4,AK148297	EDN2	ZDHHC14		ARL6IP6	RPL36AL	D16H22S680E	DUS1L	RSL1D1	GOLGA5	FREQ	AXIN2					40246	SCHIP1
TOX2	4732473B16RIK			SP9	VPS53	1700047I17RIK1	ISLR2	DUSP2	HEYL	SERPINB6C		VPS35	RPL35	PRAF2	COBL	GSPT1	BTBD7	FIBCD1	ABCA8B					CDK4	RAB27A
JPH2	2300002D11RIK			EVX2	DBIL5	4921506M07RIK	LOXL1	ADRA2B	TEKT2	SERINC5		XPO7	ASRGL1	MPST	ACTR2	C530044N13RIK	DDX24	A130092J06RIK	ABCA8A					PFN3	RAVER1
GDAP1L1	SFN			HOXD13	TIMM22	MIA2	6030419C18RIK	GFRA4	FNDC5			RCE1	RIBC1	TBC1D10B	CEP68	PARN	RDH14	LMX1B	ABCA9					UST	TMEFF1
HNF4A	SLC30A2			HOXD12	GOSR1	FBXO33	SMAD6	ADRA1D	SDC3			DTYMK	MCM8	RAB3IL1	B3GNT2	4921513D23RIK	2410024A21RIK	LHX6	ABCA6					CACNA2D3	SMPD2
KCNK15	EXTL1			HOXD11	BLMH	EG622339	MEGF11,MKIAA1781	PROKR2	GPR3			MRPL4	4933439F18RIK	CHPT1	4933435A13RIK	ABCC1	4933433P14RIK	LHX2	ABCA5					CHST15	GNA14
KCNS1	LDLRAP1			HOXD10	CCDC55	DBPHT2	TPM1,PERQ1	BMP2	TNFRSF8			CTRL	4933439F11RIK	0910001A06RIK	REL	MCM4	VRK1	ZEB2	KCNJ16					GM10584	LMNB2
SVS3A	IL28RA			HOXD9	TAOK1	GPHB5	2410004A20RIK	OVOL2	9330182L06RIK			2310008H09RIK	PRKRIP1	HHAT	RANBP17	PRKDC	SETD3	2310010M24RIK	KCNJ2					TMEM151B	GDF3
WFDC6A	ID3			HOXD8	PIPOX	TEX21	ELOVL4	INSM1	HTR5A			PPP1R7	BCS1L	BC018465	1110020P15RIK	YARS2	CCNK	CACNB4	SSTR2					ST8SIA2	3632451O06RIK
WFDC10	TCEA3			HOXD3	PHF12	4921509E07RIK	D9ERTD280E	NKX2-4	SLC34A2			2410015N17RIK	PRPF38B	GDAP1L1	SCGB3A1	MAPK1	1600002O04RIK	RPRM	DNAIC2					MAX	ANP32A
WFDC13	EPHB2			HOXD4	DHRS13	RDH12	MRAS	NKX2-2	NPAL1			USMG5	DDX18	ATP1A1	MAPK9	2610318N02RIK	CYP46A1	GALNT13	1500005I02RIK					TCHH	LAMA3
TNNC2	MKIAA0474,RAP1GAP			HOXD1	FLOT2	EXDL2	CACNA2D2	PAX1,AK041531	NMU			STOML2	ZDHHC6	ATP1A3	HNRPAB	1810015A11RIK	EML1	KCNJ3	GPR142					NTN3	PLCD1
MMP9	AKP2			PDE11A	ERAL1	SLC10A1	SLC38A3	FOXA2	WSCD2			SBDS	1500003O22RIK	SPSB4	RMND5B	CCDC116	EVL	NR4A2	CD300A					RGL3	MYST4
GM1008	ECE1			MKIAA4128,OSBPL6	NEK8	EG214321	PRKAR2A	THBD	TRIM50			MRPS34	MINA	RNF185	TCF7	CRKL	WARS	CD302	CD300LB					FEZF1	KIT
SLC2A10	EIF4G3			ZFP533	RAB34	ADAM4	CELSR3	SNPH	MMD2			CDCA1	RPL11	SLC44A3	ZKSCAN17	THAP7	PPP2R5C	TBR1	CD300C					TMEM210	KIT
BCAS1	SH2D5			NEUROD1	2610507B11RIK	ADAM21	CSPG5	MAFB	GPR12			EIF4E2	RABL4	TMEM166	LLGL1	ZDHHC8	DYNC1H1	GRB14	4732429D16RIK					LRRC26	CHD1L
MC3R	KIF17,MMKIF17			FRZB	BC030499	PCNX	TMEM158	PTPRT	6330406I15RIK,MAWMS3			BMYC	RPL14	ZFP212	TOP3A	RANBP1	ANKRD9	GALNT3	CD300LF					MCC	NARF
F730031O20RIK	CAMK2N1			UBE2L6	SPAG5	PAPLN	MKIAA1575,BCOR	RIMS4	CTTNBP2			ILKAP	BFAR	NDRG4	NUDCD3	HTF9C	RCOR1	STK39	RAB37					A930012L18RIK	TTYH3
ZBP1	ALDH4A1			RTN4RL2	ALDOC	ACOT3	PTPN18	CDH22	KCND2			RPL38	EEF1G	C1QTNF5	NPC1L1	MRPL40	MARK3	SP5	FDXR					NR6A1	FBLN1
PTK6	ARHGEF10L,MKIAA1626			AGBL2	PIGS	TMEM90A	TMEFF2,TMEFF2	GNAS	GPR37			OCIAD1	2810055F11RIK	ETFA	DDX56	HIRA	CKB	GAD1	FADS6					USH1G	PRR11
OPRL1,KOR3	EFHD2			C1QTNF4	UNC119	PROX2	2810022L02RIK	GATA5	LRRC4			ANKRA2	SRFBP1	PTTG1IP	TMED4	ALG3	XRCC3	DLX1	OTOP2					STAC2	HAUS5
MYT1	PRDM2			CHST1	SEBOX	ZDHHC22	CYP27A1	BHLHB4	CRIM2,KCP			ELAC2	2810452K22RIK	ELL3	OGDH	1810009K13RIK	ZFYVE21	DLX2	USH1G					BARHL1	ZBTB8B
CLDN11	PDPN			CD82	NLK	NGB	CDK5R2	SOX18	AW146242			0610007P08RIK	D10ERTD322E	BC025833	NCOR1	ECE2	PPP1R13B	SP9	OTOP3					BARHL1	PNPLA3
KCNMB2	2610109H07RIK			ALX4	1810009O10RIK	OOG1	AK141842,IRS1	ZFHX4	SNCA			MVK	THEX1	ARHGAP9	FBXW10	PSMD2	2010107E04RIK	EVX2	C630004H02RIK					FUT8	SRBD1
PEX2,AK042235	CASZ1,MKIAA3026			SLC1A2	1810012P15RIK	EG435337	NPPC	BHLHB5	EG545861			CSE1L	SNRPD3	SPIN	ZMIZ2	TMEM41A	5830483C08RIK	HOXD13	4933422H20RIK					PHOX2A	FGD1
ANXA5	SPSB1			CD44	NF1GRP,NF1,NF1	NRXN3	LEMD1	GHSR	NOTO			2410016O06RIK	1700020C11RIK	CCDC5	HS3ST3B1	SFRS10	SMC6	HOXD12	SLC16A5					SHH	WNT5A
MAML3	H6PD			LMO2	UTP6	DIO2	ETNK2,TUC1	MDS1	TGFA			RAB27A	RBM13	SUV420H2	A530088H08RIK	DNAJB11	2610204M08RIK	HOXD11	GRB2					9530036O11RIK	CCNE1
FSTL5	ERRFI1			D430041D05RIK	SUZ12	STON2	AK192563,TMEM58	FAT4	ANTXR1,TEM8			D4WSU53E	ATP5G2	MFRP	NTN1	RFC4	SIVA1	HOXD10	2210020M01RIK					LPIN1	CPNE5
FGA	PER3			WT1	CYTOR4,CRLF3	1700019M22RIK	RGS2	PCDH18	FBLN2			ACTR3	1110004E09RIK	PABPC4	DNAHC2	HES1	AKT1	HOXD9	ITGB4					DDX31	EYA1
CD1D2	HES5			0610012H03RIK	RNF135	GPR65	1700025G04RIK	6030405A18RIK	CHL1			NFX1	SNRPG	ASB16	TNFSF13	TMEM44	BC022687	HOXD8	FBF1					GTF3C4	TTF2
3110045G13RIK,MEGF12	PANK4			FMN1	RHOT1,BC055823	4932415G16RIK	IER5	MAB21L1	LRRN1			KCNQ5	2810002N01RIK	DNER	2810408A11RIK	LSG1	JAG2	HOXD3	CDK3					DNMT3B	ABCG1
SH2D2A	SKI			GREM1	5730455P16RIK	9030205A07RIK	C030014K22RIK	4631416L12RIK	SLC6A11			SEC61B	ISG20L1	SF3B4	D130058I21RIK	AI480653	BTBD6	6720416L17RIK	GALR2					SOX12	ZEB1
HAPLN2	AK154077,ATAD3A			MRG1,MEIS2,MEIS2A	ZFP207	ASB2	CNIH3	SHOX2	HRH1			FIP1L1	CDCA8	TRPT1	OVCA2	PAK2	BRF1	HOXD1	FOXJ1					MSX2	LRMP
SEMA4A	VWA1			RASGRP,RASGRP1	PSMD11	ISG12A,D12ERTD647E	ATF3	LRAT	SYN2			ASF1B	D10WSU102E	BC032204	PPS	LRRC33	PACS2	OSBPL6	RHBDF2					WSB2	ITGA9
DCST1	CDK6			PAK6	TRAD/RAD51L3,RAD51L3	IFI27,ISG12	HHAT	6330505N24RIK	LRTM2			1200003C05RIK	DENR	2310005E10RIK	GEMIN4	FBXO45	MTA1	ZFP533	CYGB					RBM47	ITGA9
S100A16	ABCB1B			GM1337	PEX12	1810023F06RIK	PLXNA2	BCAN	TUBA8			2310033P09RIK	A030007L17RIK	FBXO42	NUFIP2	WDR53	CRIP1	FRZB	ST6GALNAC1					RBM47	ATF7IP
S100A3	KCNH2			A430105I19RIK	AP2B1	SERPINA10	MAP3K5	TBX15	IQSEC3,MKIAA1110			SLC25A11	TOE1	ARHGEF19	PIPOX	TFRC	4930427A07RIK	ZFP804A	MGAT5B					TCP11	RNF138
S100A5	SMARCD3			DISP2	TAF15	SERPINA1F	MYB	SYT6	SCNN1A			TOMM20	ICT1	A430025D11RIK	RNF135	TNK2	ZFP386	SLC35C1	OTTMUSG00000003802					TCP11	SIN3A
LOR	PRKAG2			DLL4	HEATR6	SERPINA1B	A630077B13RIK	WNT2B	KCNA5			PCYT2	MLH1	SPAG7	ZFP207	FYTTD1	WDR60	SYT13	DDC8					GAD2	SIN3A
RORC	GALNT11			DUOXA1	DDX52	SERPINA1A,SERPINA1D	SOBP	KCND3	TSPAN11			SMTNL1	ZFP644	N28178	TMEM98	LRCH3	D12ERTD551E	ALX4	TIMP2					BCAR3	POLD2
LINGO4	LMBR1			GATM	AP1GBP1	SERPINA1C	MAN1A	KCNA2	1100001H23RIK			QDPR	XRCC6BP1	GCN1L1	TNS3	IQCG	NCAPG2	GATA3	LGALS3BP					SETD8	PLEKHA2
2310007A19RIK	D5WSU178E,MKIAA1724			SEMA6D	TADA2L	SERPINA1E	4632428N05RIK	KCNC4	PTPRO,GLEPP1			TMEM79	MAF1	PLXNB1	DHX40	RPL35A	SP4	MAN1A2	C1QTNF1					SOX6	ATG2A
CELF3,TNRC4	DPYSL5,CRMP5			SLC24A5	BC022224	SERPINA11	4932409I22RIK	ALX3	KCNJ8			1810073N04RIK	PHGDHL1	SLC4A9	MRPS23	LMLN	DDX1	NHLH2	D230014K01RIK					HMX3	D230025D16RIK
FCGR1	KHK			SHC4,AK148297	DIF-3,GGNBP2	SERPINA9	EFNA2	SYPL2,MITSUGUMIN29	KCNK6			MXRA8	UBAP2	LASS6	COIL	ZFP148	LPIN1	NGFB	ENPP7					CBLN1	GPD1L
HMGCS2	WHSC1,MKIAA1090			DUSP2	PIGW	SERPINA12	6330514A18RIK	NETRIN-G1,NTNG1	ETV2			RPS25	PHKG2	FREM2	UPP1	SLC12A8	PDIA6	WNT2B	TBC1D16					GM2694	GPKOW
NHLH2	MKIAA1643,ZFYVE28			ADRA2B	ZNHIT3	SERPINA5	KITL	GPR88	FXYD5			LIAS	SSU72	ANKRD38	MYST2	UMPS	NOL10	KCND3	CCDC40					SLC9A3R1	LMO7
CASQ2	TNIP2			PROM2	USP32	SERPINA3B	KCNC2	TMEM56	NDN			SGTA	MITD1	D030010E02RIK	NXPH3	PDIA5	IAH1	KCNA3	CARD14					HOXD9	CHGA
GSTM3	AFAP1			MAL	APPBP2	SERPINA3C	B4GALNT1	PRSS12	ACAN			ATP6V0E	1500032L24RIK	KIRREL2	IGF2BP1	DIRC2	MBOAT2	KCNA2	D11ERTD759E					ITPKA	PIF1
MYBPHL	CCDC96			MALL	PPM1D	SERPINA3F,SERPINA3G	OSBP2	NEUROG2	STARD10			ATP5D	EBNA1BP2	4632417D23RIK	NDP52	HSPBAP1	RNF144	KCNC4	1810073N04RIK					NRARP	XPNPEP1
5330417C22RIK	MRFAP1			TGM3	BCAS3	SERPINA3H	SLC35E4	PITX2	NRIP3			0610012D17RIK	2610312B22RIK	KRT222	HOXB1	2310056P07RIK	ADI1	SLC6A17	BAHCC1					LGR6	NEUROG3
FNDC7	MAN2B2,MAN2B2			AVP	BRIP1	SERPINA3K,SERPINA3M	ADCY1	COL25A1,AK015682	GPR139			TMEM167	3300002I08RIK	LPIN1	SNX11	CCDC58	LAMB1-1	ALX3	FSCN2					GADD45G	TTC25
PALMD	CRMP1			GFRA4	INTS2	SERPINA3N	EGFR	LEF1	CRYM			SHARPIN	FASTKD3	NAV1	P140	ZFP263	DLD	CSF1	2310003H01RIK					UROD	5730590G19RIK
ABCA4,ABCR	TAPT1			MADAM33-ALPHA,ADAM33	MED13	MKIAA1188,CLMN	CCDC85A	DKK2	SCNN1G			TMED3	MTFMT	SLC41A1	PIP5K2B	LRRC58	CBLL1	CELSR2	TSPAN10					HECTD3	EVC2
BDH2	STIM2			ADRA1D	AK049578,CLTC	TCL1B2	SH3PXD2B	NPNT	CACNG3			COX7B	SMYD3	DISC1	B230217C12RIK	4930455C21RIK	PRKAR2B	VAV3	PDE6G					ZFP324	IFT74
GBP1,GBP5	D830007B15RIK			PROKR2	YPEL2	TCL1B1	TLX3	CXXC4	IL4RA			EEF1E1	POLR2F	KLK15	RPS6KA5	9630046K23RIK	RAB10	NTNG1	2600005N12RIK					FAT4	IFIT2
GBP3	OCIAD2			5830467P10RIK	1200011M11RIK	TCL1B5	SOX30	SLC39A8,AK030918	CPXM2			ATP6V1F	2010003J03RIK	TICAM1	ITPK1	TMEM39A	PBEF1	GPR88	GCGR					ZBTB48	UNG
RBM35A	RASL11B			BMP2	TRIM37	TCL1B3	ZFP354B	UNC5C	FOXI2			1110031I02RIK	JOSD3	D4ERTD22E	SERPINA3H	QTRTD1	SYPL	D3BWG0562E	DCXR					HOXB3	UNG
GABRR2	AK047175,KIT			PLCB1	RAD51C	TCL1B4	SLC22A21	EDG7	PTPRE			1110033J19RIK	1110034A24RIK	ATP5G3	DICER1	ATP6V1A	SNX13	4833424O15RIK	CBR2					IGF2	ZFP28
SPACA1	AK046278,MOBKL1A			BFSP1	MTMR4	BDKRB1	WNT9A	LHX8	KIAA1768,KNDC1			CRSP9	2310005N01RIK	TMEM161B	4831426I19RIK	NAT13	DTNB	SNX7	CD7					IGF2AS	GPA33
1700003M02RIK	BMP2K			OVOL2	SUPT4H2,SUPT4H1	AI132487	SLC47A2	PTGER3	OSBPL5			ZDHHC12	BAG5	HSPA12A	HSP90AA1	CCDC52	TSPAN13	TMEM56	SECTM1B					PHF21A	KANK2
AQP7	ARD1B			SLC24A3	MKS1	PLD4	2310040C09RIK	LRRC7	CPE			1190005P17RIK	WDR77	ZFP28	TMEM179	BC027231	4930579E17RIK	PDE5A	SECTM1A					PHF21A	NFATC2IP
ARID3C	CDS1			INSM1	DYNLL2	AHNAK2	HS3ST3B1	LYN	MARCH1			MRPS28	ATAD2	TTYH3	AW555464	TCFAP4	DNMT3A	PRSS12	4921530G04RIK					MYL7	POLD1
BC049635	AFF1			NKX2-4	SFRS1	GPR132	FGF11	PENK1	NPY5R			DIMT1	RNF167	AARD	CRIP2	ABHD10	ZFP277	TRAM1L1	UTS2R					GSC	TUBA3A
1700022I11RIK	P2RX2			NKX2-2	VEZF1	4930523C11RIK	WSCD1,BC030477	TOX	NPY1R			1810020G14RIK	ECD	PEX5	MYCN	DNAJA3	DOCK4	ARSJ	HEXDC					ZDHHC2	XRCC5
3830408D24RIK	2410025L10RIK			PAX1,AK041531	MRPS23	ADAM6	SLC13A5,NACT	GDF6	UCP1			TPD52L2	RCBTB1	6030419C18RIK	ROCK2	NMRAL1	NCOA1	CAMK2D	FOXK2					MYH10	PRODH
OLFR159	RUTBC2,SGSM1			FOXA2	MSI2,MSI2H,MSI2	RAPGEF5	ATP2A3	MMP16,MT3-MMP	RLN3			2310008M10RIK	PNPT1	DUSP4	ID2	2310047C04RIK	DNAJB9	NEUROG2	RAB40B					EVX2	AOC3
1300002K09RIK	SSH1			SSTR4	AKAP1	CALM4,CALM5	RTN4RL1	PRDM13	TOX3			2310011J03RIK	UBIAD1	COBLL1	HBP1	C330027C09RIK	PNPLA8	T2BP	FN3K					TMEM88	MOV10
TDRD7	FOXN4			THBD	SCPEP1	TUBAL3	CPD	POU3F2	SLC6A2			2410004B18RIK	TELO2	TTC16	TWISTNB	3930401K13RIK	ITSN2	PITX2	VSTM2					SSBP3	MOV10
HEMGN	BC057022			VSX1	COIL	AKR1C14	1300007F04RIK,AK040172	BACH2	CPNE2			CYC1	2610016C23RIK	TRAM2	HDAC9	UBN1	A830093I24RIK	CCDC109B	SEC61G					TRIM67	PCOLCE2
AI427809	CABP1			SNPH	DGKE	AKR1C18	ACCN1	A930001M12RIK	MARVELD3			CCDC59	SYCE2	BC035954	ETV1	NAGPA	PFN4	COL25A1	PLEK					WBSCR17	ZFP59
FREM1,QBRICK	MSI1			RSPO4	PCTP	AKR1C13	NXPH3	NPR2	CRISPLD2			2310079N02RIK	MLF1IP	CDC34	ARL4A	ALG1	0610009D07RIK	DKK2	1500041B16RIK					HOXB4	MAPT
4930500O09RIK	HSPB8			REM1,AK078772	PAQR11,MMD	AKR1C19	HOXB9	FOXE1	SLC36A4,PAT4			3110001I22RIK	ERCC8	9130230L23RIK	IMMP2L	5730409G15RIK	FKBP1B	NPNT	C1D					TRADD	ASPSCR1
CYP2J13	1500001A10RIK			DUSP15	UTP18	AKR1C12	IGFBP4	GABBR2	MTNR1B			SIP1	TNRC5	E2F2	GM1964	PCNP	SCFD1	CXXC4	MEIS1					FBXL8	ASPSCR1
PDE4B	TAOK3			SLC32A1	NME2	AKR1C6	HSD17B1	MPP-GALNAC-T12,GALNT12	OPCML			LRRC57	XPO5	C130026L21RIK	NFKBIA	RG9MTD1	HEATR5A	0710005M24RIK	EHBP1					CAPNS1	ABCB1A
PCSK9	TBX3			PPP1R16B	NME1	AKR1C20	PLEKHH3	COL15A1	KCNJ5			ATPBD4	SHMT2	TRIM62	MBIP	TOMM70A	6530401N04RIK	TACR3	4930430E16RIK					NKPD1	SEMA4A
BC026682	SH2B3			MAFB	JSAP2,BC096410,SPAG9	AKR1C21	RAMP2	SVEP1	4931429I11RIK			CTNNBL1	SETD3	TRP53INP2	DACT1	2610528E23RIK	NUBPL	SLC39A8	1700093K21RIK					6330407J23RIK	SEMA4A
4931433A01RIK	P2RX7			PTPRT	TOB1	IDI2	MPP3,DLGH3	COL27A1,MKIAA1870	2810457I06RIK			TMEM41A	UTP14A	ARRB1	1200003C05RIK	MINA	1110002B05RIK	TSPAN5	0610010F05RIK					PRPH	SEMA4A
KNCN	CAMKK2,MKIAA0787			RIMS4	3300001P08RIK	PRL2C3	MRC2	PAPPA	DRD2			3230401D17RIK	2700059L22RIK	KISS1	DHRS7	BTG3	CFL2	UNC5C	PAPOLG					KREMEN2	SEMA4A
1110020C03RIK	ZCCHC8			MAT-4,MATN4	XYLT2	PRL2C2	TCAM1	ASTN2,MKIAA0634	ACAT1			4432406C05RIK	2810006K23RIK	AADACL1	SIX4	D16ERTD472E	PSMA6	CYR61	EFEMP1					HOXB13	AGTRAP
OLFR1342	2900002H16RIK			RBPJL	ITGA3	MRPPLF4,PRL2C5	PRKCA	SLC24A2	ELMOD1			WDR45L	2900024O10RIK	TIPARP	ZFP36L1	N6AMT1	GARNL1	WDR63	CCDC104					ADRA1D	ITPKA
OLFR1341	AACS			DBNDD2	TAC4	GPR137B	KCNJ2	CDKN2A	GLDN			NCAPH2	GLRX5	CABYR	ZFYVE1	USP16	BRMS1L	MCOLN2	GPR75					DMRTA2	RADIL
LAO1	FZD10			CDH22	MYST2	HECW1	RAB37	CACHD1	CHRNA3			APPBP2	CCDC18	ACCN4	ACOT1	CCT8	SEC23A	EDG7	CHAC2					DLX5	MSRB2
CLDN19	MMP17			EYA2	5730593F17RIK	INHBA	BC050213,FADS6	AK164829,GLIS1	LARP6			MPI1	1700037C18RIK	B230218O03	7420416P09RIK	SOD1	SIP1	PTGFR	2310022M17RIK					DVL2	MAP2K6
GUCA2B	GUSB			KCNB1	SLC35B1	POU6F2	C630004H02RIK	FOXD2	ITGA11			ACAD8	RASIP1	2310016M24RIK	YLPM1	HUNK	TRAPPC6B	NEXN	CPEB4					ICAM1	USP21
ZFP69	CLIP2			TSHZ2	PHB	TXNDC3	TRIM65	FOXE3	NOPE,DDM36			IFRD2	MAN2C1	TMEM145	FOS	CRYZL1	PNN	AK5	4930524B15RIK					CDC42SE1	IGF2BP3
COL9A2	VPS37D			DOK5	ZFP652	A530099J19RIK	FOXJ1	DMBX1	DAPK2,DAPK2			TMEM88	PARN	SBNO2	ESRRB	ITSN1	KLHL28	SLC44A5	NSG2					MLLT11	SLC29A4
EPHA10	MLXIPL			CBLN4	IGF2BP1,AK085396	GPR141	PSCD1,CLM1-A	MFSD2	HCRTR2			RIOK2	NUDT9	5930416I19RIK	6430527G18RIK	CHAF1B	PPIL5	LHX8	IL9R					CDC42SE1	AK7
TLR12	HIP1			SPO11	ATP5G1	AOAH	TIMP2	HPCAL4	BC043934			TBC1D7	ACSL3	NT5DC3	AHSA1	ETS2	POLE2	NEGR1	3300001G02RIK					TBCC	NR5A2
BC039093	RASA4,MKIAA0538			GNAS	CALCOCO2	OLFR1370	NPTX1	POU3F1	KY			POLR3D	SPATA17	RHOX11	IPO11	DSCR2	KLHDC2	PTGER3	HBA-X					EFS	NR5A2
COL16A1	CUTL1,CUX/CDP(1B1)			RP23-45P4.1	SKAP1	OLFR42	METRNL	RSPO1	DOCK3			2610529C04RIK	HNRPR	AARSL	ELOVL7	BRWD1	SDCCAG1	LRRC7	F830116E18RIK					IHH	SMTNL1
GM853	TRIM56			PHACTR3	SNX11	OLFR1368	KCNS3	TCFAP2E	DCLK3			1700012G19RIK	TMED5	DLGAP3	IL6ST	HMGN1	GM71	BHLHB5	SH3PXD2B					AGAP2	BDH1
MATN1	TRIP6			SYCP2	CBX1	GPX5	HPCAL1	HCRTR1	STAC			2310038H17RIK	EAF1	GSE1	PPAP2A	WRB	L2HGDH	NLGN1	1700007I06RIK					S1PR2	ENPP4
BC013712	GAL3ST4			GATA5	NFE2L1	GPX6	PRKAR2B	PTPRU	CDCP1			ZBTB8OS	JOSD3	FCHSD2	ARL15	MRPL18	ATP5S	GHSR	FGF18					SH3BP1	NME7
CD164L2	PDGFA			NTSR1	CDK5RAP3,AK188991	OLFR1367	TWIST1	OPRD1	LANCL3			FBXO5	2610033H07RIK	ZFP395	NDUFS4	TCP1	MAP4K5	EIF5A2	D130052B06RIK					DLX6OS1	DNMT3A
NR0B2	CENTA1			BHLHB4	ATAD4	ZFP187	STXBP6	LOC625638	FMR2,AFF2			2610204K14RIK	D14ERTD581E	EIF4EBP3	PELO	WTAP	SPG3A	MDS1	KCNMB1					SGPP2	DNMT3A
CNKSR1	MAFK			CHRNA4	PNPO	OLFR1366	NIN,MKIAA1565	HTR6	MAGEE1			NT5C3	CCDC101	GM839	HIST1H2BL	SOD2	TXNDC1	SLC7A14	PLA2G3					DLX3	ANXA6
GRRP1	SNX8			EEF1A2	SP2	OLFR1365	TRIM9	NBL1	POU3F4			MED18	HORMAD2	CCDC68	HIST1H2AH	TCTE2	FRMD6	GPR103	LCP2					IGSF21	NOVA2
SEPN1	LFNG			SOX18	OSBPL7	OLFR1364	GPR135	PAX7	KCNE1L			WDR85	TRMT5	KCNF1	BTN2A2	WDR27	DAAM1	TENR	PIB5PA					1810027O10RIK	WDR6
HTR1D	TTYH3			HNF4G	KPNB1	OLFR1362	TMEM30B	IGSF21	NHS			QPCTL	ABHD14B	WIZ	HIST1H4F	PSMB1	LRRC9	FAT4	FOXI1					NLGN2	SLC29A3
1700013G24RIK	FOXK1			ZFHX4	NPEPPS	OLFR11	SGPP1	TRP73	ARHGAP6			EIF2S1	1700123D08RIK	LOC433801	HIST1H2BF	TBP	1810048J11RIK	LARP2	SELM					SMARCD2	EPB4.1L4A
CDA	PAPOLB			FABP5	MRPL45	OLFR1360	HSPA2	PRDM16,MEL1				WDR55	2410187C16RIK	OTTMUSG00000010673	HIST1H1T	PDCD2	SIX6OS1	PCDH10	EG574403					TCAM1	BCL3
PLA2G2D	SLC29A4			RALYL	ARHGAP23,4933428G20RIK	OLFR1359	6330442E10RIK	FZD1				RPS27L	CLUAP1	MGC117846	TUBB2A	RGMB	TRMT5	PCDH18	DOCK2					SOX6	TWF2
PLA2G2A	ZFP469			BHLHB5	P140	LOC665622,LOC665596	TTC9	PFTK1				SFRS6	BRI3BP	KLF9	GCNT2	RIOK2	PPP2R5E	ZFHX4	CCDC99					SCD2	FAM63A
PLA2G2E	FSCN1			CRH	E130012A19RIK	HIST1H2AO	FOS	RELN				2810417H13RIK	1700021C14RIK	DIDO1	JARID2	BC049807	SPNB1	LHFP	MORC2A					MLLT6	1700037H04RIK
TAS1R2	ZFP12			MKIAA1070,NLGN1	MLLT6	LOC665622,LOC665596,HIST1H2BN	PRIMA1	LHFPL3				RPS13	ARSK	SLC20A1	FBXW17	ZFP213	CHURC1	TRPC4	ODZ2					GLS2	GCDH
PADI6	ZFP316,EMZF1			GHSR	CCDC49	PRSS16	8430415E04RIK	GBX1				A930016P21RIK	SLC35E3	2310003C23RIK	GADD45G	SRRM2	MAX	SMAD9	TCN2					EPHA10	NINL
PADI3	NPTX2			EVI1,EVI-1	1700001P01RIK	V1RH17	4831426I19RIK	EN2				GCSH	ZFP142	ZFP704	SFXN1	TBC1D24	GPHN	6030405A18RIK	GAL3ST1					IGF2BP3	TSPAN17
PADI1	AK042996,SLC7A1			MDS1	RPL23	V1RH2	1600002O04RIK	SHH				INOC1	STK31	PPP1R15B	FGFR4	1600002H07RIK	MPP5	DCAMKL1	SEC14L3					HOXB9	DHTKD1
ARHGEF19	B3GALTL			ARPM1	LASP1	V1RI8	CYP46A1	MNX1				NOLA1	MRPS5	1700019D03RIK	GPRK6	CCNF	6330442E10RIK	MAB21L1	SEC14L2					KCNQ4	PDGFC
CLCNKA	IMPDH1			SLC7A14	B230217C12RIK	V1RI1	ADSSL1	SLC30A3				LEPROTL1	MCCC2	RHOF	H2AFY	ABCA3	VTI1B	4631416L12RIK	0610009J22RIK					FOXD1	NF2
CLCNKB	TSPAN33			GPR103	FBXO47	V1RI9	PTPRN2,MKIAA0387	SLC5A1				3110057O12RIK	LSMD1	DIDO1	NEUROG1	RNPS1	ACTN1	GPR149	GABRG2					KDELC1	FZD5
LOC433791	SMO,AK053708			TRPC3,AK082063,TRP3	ARL5C	OTTMUSG00000000480	RYR2,AK159010	FGFR3				NOLA2	1500032D16RIK	6030445D17RIK	GOLPH2	DCI	1110057K04RIK	PTX3	GABRA6					BIVM	WIBG
RBP7	PODXL			ADAD1	RPL19	V1RI6	NKAPL	NAT8L				RPA1	3300001G02RIK	DIDO1	PTCH1	1700012G19RIK	1810020G14RIK	SHOX2	ATP10B					MAPT	WIBG
CAR6	AKR1B3			FGF2	FBXL20	V1RH21	EDN1	HMX1				D11ERTD18E	TMEM33	TGIF	ZFP459	TSC2	MAP3K9	PPM1L	SLU7					DLGAP4	ALDH3A1
SLC45A1	CALD1			FAT4	MED1	V1RI3	EDG3	PPP2R2C				SYF2	D530033C11RIK	ZFP206	NDUFS6	NTHL1	HS1BP3	SLITRK3	C1QTNF2					CNFN	TUBB2B
CCDC27	ZC3HAV1,AK167137			SLC25A31	CRKRS,AK047916,MKIAA0904	V1RH4	NFIL3	MSX1				DEB1	D11LGP2E	RARG	LYSMD3	ZFP598	WDR21	GOLPH4	FABP6					NCOA1	SFRP1
ACTRT2	HIPK2			PCDH10	STARD3	V1RH3	IRX2	OTOP1				TAF11	2610021K21RIK	MYBL2	ATG10	GFER	2410016O06RIK	GUCY1B3	IL12B					4833403I15RIK	WDTC1
PLCH2,PLCL4	AI894139			PCDH18	GRB7	V1RI4	CSPG2,VCAN	NKX3-2				2310061C15RIK	ARMC9	TCEA3	SCAMP1	TBL3	ACOT2	NPY2R	UBLCP1					ZFP319	COBL
GABRD	KRBA1			SLC7A11	ORMDL3	V1RI7	ARSB	SLIT2				SNRPD2	ZFP623	ZFP13	F2RL1	RPS2	PNMA1	LRAT	OTTMUSG00000005065					AA960436	IFITM2
A230069A22RIK	ATP6V0E2			LHFP	PSMD3	V1RH11	OCLN	2310045A20RIK,AK031770				BOLA1	2310079F23RIK	TMEM131	HMGCR	FAHD1	ZADH1	6330505N24RIK	ASCC2					ADRA2A	NDRG4
TTLL10	REPIN1			TRP4,TRPC4	THRA	OTTMUSG00000000494	ELOVL7	PCDH7				ZFP688	SP2	RMND5B	HEXB	HAGH	ZFP410	3110045G13RIK	9530066K23RIK					1700019N12RIK	CAMKV
ABCB1A	MPP6			SMAD9	NR1D1	V1RH8	CCNO	MKIAA1108,TBC1D1				DCPS	DLST	4931428F04RIK	SPRY2	NUBP2	COQ6	INSRR	C030019I05RIK					ATXN1	B4GALNT4
CRYGN	4921507P07RIK			6030405A18RIK	4121402D02RIK	V1RH7	ISL1,ISL1-BETA	LIMCH1,MKIAA1102				WDFY1	IER5L	IFITM2	SLC15A1	NME3,MRPS34	RHOB	NES	2810416G20RIK					EZR	DLL1
GPR113	HOXA1			CCNA1	WIPF2	V1RH9	CADPS	KCTD8				MRPL30	CDK5RAP3	SPRED1	ZIC5	TELO2	ENTPD5	BCAN	CYFIP2					EIF2C2	GPRASP2
GM1060	REEP1			DCAMKL1,DCLK1,MKIAA0369	CDC6,CDC6	OTTMUSG00000000514	5730469M10RIK	GSX2				SPSB3	IL23A	DST	NID2	UBE2I	2900006K08RIK	EFNA3	ITK					PDE5A	GCAT
OTOF	ST3GAL5			MAB21L1	RARA	V1RH10	GCH1	PDGFRA				EXOSC8	D17H6S53E	DST	MYST4	TMEM112	RNF113A2	ZBTB7B	OTTMUSG00000005491					GPR124	FHOD3
TCF23	TCF3			4932431H17RIK	TOP2A	V1RH20	NKX3-1	LPHN3				DDX51	PCDHGB4	CBX7	E330034G19RIK	2610003J06RIK	ALDH6A1	NPR1	HAVCR2					PLXDC2	ACAA2
SPON2	CCDC142			4631416L12RIK	SMARCE1	V1RH18	KCTD12	EPHA5				IPMK	CHRAC1	DYRK3	E430028B21RIK	RHOT2	LIN52	PLEKHO1	BC053393					LHX9	PLCB3
DOK7	NAGK,AK051368			SHOX2	KRT10	V1RH6	POU4F1	SLC4A4				LENG1	LRP8	RBBP5	HESX1	PIGQ	TMEM90A	PAG1	DPPA1					RPL23A	FAM82A1
HTRA3	RAB11FIP5			B3GALNT1	KRT17	V1RH5	EG328479	ADAMTS3				POLR2I	TAC4	D14ERTD436E	ERC2	DECR2	NPC2	ZFP697	TIMD2					OAF	FAM169B
BST1	2010309E21RIK			1110032A04RIK	EIF1	V1RI2	BC052328	FRAS1				2810025M15RIK	38975	CHD9	SELK	NME4	FCF1	TBX15	HAVCR1					D11BWG0517E	1700001L05RIK
CCKAR	PCYOX1			SLITRK3	HAP1	V1RI10	CTNND2	ANTXR2				2810432D09RIK	MRPL36	AW822216	IL17RB	ARHGDIG	MLH3	CACHD1	TIMD4					ID3	SLC25A12
KLHL5	AK137548,MXD1			GUCY1B3	JUP	V1RH14	FZD6	FGF5				DNAJB4	CCRK	C79267	DCP1A	LUC7L	ACYP1	LEPR	SGCD					KLHL29	PTCH2
RHOH	ANXA4			NPY2R	KLHL11	V1RI5	FBXO32	BMP3				IFI35	RECQL4	E2F4	3110001K24RIK	ERGIC1	NEK9	PCSK9	IRGM					2810032G03RIK	TYRO3
NSUN7	PLXNA1			LRAT	ACLY	V1RH13	KCNQ3	PRKG2				VPS36	PSMD5	EXOC3L	2200001I15RIK	ATP6V0E	0610007P14RIK	TTC22	AP1B1					PTMS	RMND5B
SGCB	ZXDC			6330505N24RIK	TTC25	V1RH12	ST3GAL1,AK169958	HPSE,HSPE				2700038N03RIK	SNX4	BC107364	SH2D4B	BNIP1	TTLL5	GLIS1	IFI47					NPR1	SOX12
HOPX,OB1	KLF15			GLT28D2	D11LGP2,DHX58	V1RH16	ETOILE,KHDRBS3	NKX6-1				2610018I03RIK	SOCS4	FUBP3	D14ERTD436E	CUTA	1700019E19RIK	PODN	OLFR1396					SMARCE1	ZRANB3
SPINK2	TRH			MAB21L2	GCN5L2	OTTMUSG00000000541	MAFA	BARHL2				ARMC9	NUP155	MAX	G630016D24RIK	BAK1	PUM2	DMRTA2	OLFR1395					MEX3D	STAT4
NPFFR2	BHLHB2			CRABP2	RAB5C	BTN2A2	SCRT1	TGFBR3				FVT1	MUTYH	XRN2	RPGRIP1	ITPR3	1700020O03RIK	RBM35A	OLFR1394					KEAP1	AMPD3
CXCL5	CPNE9			BCAN	LOC380728	HFE	KCNJ4	ABHD7				PRDM5	NOL11	5830411E10RIK	RAB2B	LEMD2	ANGEL1	FOXE3	BTNL9					ANKRD44	SMTNL2
CXCL3	AK078466,VGLL4			RHBG	GHDC	TRIM38	AW049604	GFI1				INTS10	R74862	ANKRD10	OXA1L	TAF11	TMEM63C	TAL1	OLFR1391					SLIT2	PRUNE
EREG	D6WSU116E			KCNN3	ATP6V0A1	SLC17A3	PANX2	MN1				4931440B09RIK	ARHGDIA	OGT	MMP14	ANKS1	SDC1	DMBX1	OLFR1390					PANX1	TST
AREG	ZFP422			S100A14	COASY	SLC17A1	CPNE8	SEZ6L				D5WSU178E	TM9SF4	WDR79	NGDN	ZFP523	GSTZ1	HIVEP3	OLFR1389					AMN	DBP
ART3,ART3	ZFP248			TDRKH,AK018134	EZH1	SLC17A4	SLC2A13	TESC				PCGF6	UBE3C	ZFP428	ISGF3G	RPL10A	POMT2	FOXO6	OLFR1388					MAFB	PLEKHG1
GM1679	IL17RA			TBX15	VPS25	CMAH,CMAH	RND1	LHX5				DYM	5830446M03RIK	TBC1D13	TINF2	SRPK1	TMED8	CITED4	OLFR1387					ZCCHC6	LIMA1
CRYBB1	4933426K21RIK,MKIAA1238			NGFB	PSME3	PRL	AQP6	TMEM132D				KCTD6	NCLN	ITPK1	LATS2	SFRS3	4930534B04RIK	KCNQ4	OLFR1384					1110012J17RIK	ALDOC
ASPHD2	ENO2			TSPAN2	AOC2	PRL3D1	SCN8A	CALN1				INTS12	NUP107	MYST2	TNFRSF19	RNF8	SEL1L	MFSD2	MAML1					GRIN2B	ZSCAN10
AYM1	GPR162			SYCP1	AARSD1	PRL3D2	HOXC13	AUTS2				ZBTB43	ADK	GAD2	FDFT1	WDR4	PTPN21	BMP8B	9630041N07RIK					PLEC	NR1H2
CMKLR1	C530028O21RIK			SYT6	RPL27	PRL3D3	CHRD	EMID2				PHF7	D15WSU75E	TCFAP2C	TDH	U2AF1	ZC3H14	HEYL	GRM6					NCS1	EPAS1
TMEM119	TUBA3A			WNT2B	TMEM106A	PRL3C1	IL1RAP	UNCX4.1				ACSL5	GPSN2	TCL1	SLC39A14	2600005C20RIK	TTC8	POU3F1	ZFP454					NOTUM	SYT4
SELPL,SELPLG	LTBR			KCND3	RDM1	PRL3B1	PDIA5	A930017N06RIK				CDADC1	PRPF19	RBM14	EPB4.9	BRD4	TNPO1	RSPO1	PROP1					PKN1	FNTB
DAO1	TEAD4			KCNA3	ARL4D	PRL3A1	APP	GSX1				DUS4L	TNFSF5IP1	PEF1	OIT1	AKAP8	MTAP1B	GRIK3	OLFR1378					C2CD4C	TM7SF2
OASL2	GABARAPL1			KCNA2	DHX8	PRL6A1	ADAMTS1	CDX2				2310047M10RIK	YIPF2	5730590G19RIK	TSC22D1	AKAP8L	SMN1	TCFAP2E	OLFR1377					C2CD4C	ANO9
NOS1	HEBP1			KCNC4	ETV4	PRL8A2	RUNX1	FLT3				2410004F06RIK	D6WSU176E	GPR139	KLF5	ZFP472	MARVELD2	TRIM62	OLFR51					ARSI	CPSF4L
OASL10,OAS3	EMP1			NTT4,SLC6A17	TMEM101	PRL2B1	5830404H04RIK,MKIAA4045	FLT1				ACAD10	D7WSU128E	DUSP12	SOAT2	ZFP81	MRPS36	TMEM54	ZFP354A					ALX3	CPSF4L
OAS1F	H2AFJ			ALX3	LSM12	PRL8A6,PRLPC1	ZDHHC14	KL				DDX28	GLDC	DUSP6	AAAS	ANGPTL4	PIK3R1	FNDC5	9230009I02RIK					SUSD4	RPP25
RPH3A	LDHB			CSF1	BC030867	PRLPC3,PRL8A8	TMEM181	CALCR				RPUSD4	TOMM70A	NUCKS1	SMUG1	RPS28	ERBB2IP	BAI2	COL23A1					NRP2	ALDH6A1
CUTL2	ST8SIA1			SYPL2,MITSUGUMIN29	ASB16	PRL8A9	DLL1	DLX5				NAT13	PRPF8	TMEFF1	PDE1B	NDUFA7	NLN	SERINC2	SAR1B					TPM1	EVC
CCDC63	BCAT1			4921515J06RIK	UBTF	RP23-117C5.5-001,PRL8A1	GLP1R	AK139424,NXPH1				TPX2	SPATS2	USP48	RAI14	CD320	SGTB	PTPRU	LEAP2					TPM1	RCOR2
HPD	KLHDC5			SLC25A24	CCDC43	PRL7B1	CLIP4	FOXP2				ZFP661	CAR9	AK122525	AMACR	DAXX	2410002O22RIK	OPRD1	GDF9					LRP8	MAZ
LRRC43	BC023818,TMTC1			VAV3	GJA7	PRL7A1	LBH	PTPRZ1				1700030K09RIK	STARD7	FN1	ZFR	H2-KE2	TRIM23	EXTL1	SHROOM1					PBX2	TTC27
GPR109A	D030011O10RIK			NETRIN-G1,NTNG1	3000004C01RIK	PRL7A2	PLEKHH2	6332401O19RIK				BRAP	UTP6	DBF4	BASP1	WDR46	PPWD1	HTR1D	KIF3A					GPSM3	ANKRD35
3110032G18RIK	PRKCC			GPR88	DCAKD	PRL7D1	PRKCE	GRM8A,GRM8				2600005C20RIK	SUV420H1	UCK2	MTDH	B3GALT4	CENPK	EPHA8	IL4					CHN2	RSPH1
MIWI,PIWIL1	D430041B17RIK			D3BWG0562E	NMT1	PRL7C1	CABLES1	IRF5				RPS6KB1	ZGPAT	OSR2	AW549877	RPS18	SDCCAG10	EIF4G3	IL13					PAX1	TAGLN3
MKIAA0318,RIMBP2	CCDC106			4833424O15RIK	HEXIM1	PRL2A1	MOCOS	PLXNA4				TDP1	6330416G13RIK	SLC25A40	OXR1	VPS52	3110031B13RIK	LOC625638	IL5					PAX6OS1	PDE1B
GPR133	ZFP28			DPYD	AK194920,HEXIM2	OTTMUSG00000000651	CD14	KLRG2				3110082I17RIK	PRC1	FBXO27	TRPS1	RING1	DEPDC1B	HTR6	SLC22A4					SLC16A6	SLC6A6
CLDN13	CLCN4-2			TMEM56	5730442P18RIK	PRL4A1	ARHGAP26,MKIAA0621	ZFP467				CCDC103	ANGPTL6	EG330503	MYC	H2-KE6	GPBP1	NBL1	PDLIM4					ARSG	SMARCD1
ACTL6B	SEPW1			PRSS12	PLEKHM1	PRL5A1	ADAMTS19	NPY				CALR3	NSUN2	NTN1	LIFR	SLC39A7	MIER3	IGSF21	P4HA2					SLC16A6	EPHA4
TMEM184A	PRKD2			TRAM1L1	GOSR2	HUS1B	ADRB2	HOXA2				1110008B24RIK	PRKAG2	NFE2L2	NAPRT1	RXRB	MAP3K1	DHRS3	CSF2					NES	IGF2BP2
GRIFIN	EG434128			ARSJ	AK160502,NSF	GMDS	PSTPIP2	HOXA5				TMEM43	ATPAF2	PSMB3	TSTA3	BRD2	DDX4	CASZ1	IL3					ZBTB16	TTC30A1
PRHOXNB	NOVA2			AK081244,ANK2	ARF2	SERPINB1A	CLCF1	HOXA6				RNF6	EIF2B2	ZFP146	VPS28	EHMT2	9130023D20RIK	HES2	ANKRD36					PSMB8	KIF14
C130038G02RIK	P42POP			NEUROG2	METTL2	SERPINB1C	GM960	HOXA7				GTF2E1	SPFH1	LMBRD2	MB	LSM2	SKIV2L2	TRP73	GPX3					KIF26A	FIG4
4930434E21RIK	FOXA3			PITX2	TLK2	SERPINB6B	TMEM151	HOXA9				2810403A07RIK	TXNL6	ID2	MYH9	D17H6S56E-5	DHX29	PRDM16	CCDC69					TSHZ3	MITF
PON1	SIX5			CCDC109B	WDR68	SERPINB9	SYT7	HOXA10				XPO6	D230025D16RIK	C330021A05RIK	MAFF	VARS	MOCS2	HES5	SLC36A3					AMD1	USP28
DYNC1I1	GPR4			COL25A1,AK015682	2610019A05RIK,ASP4	SERPINB9C	DTX4	HOXA11				3732413I11RIK	PPAN	R3HDM1	APOBEC3	LY6G6E	EMB	GABRD	SLC36A2					AMD2	SHISA2
LEP	C79127			LEF1	IRE1 ALPHA,ERN1	SERPINB9D	VLDLR	HOXA13				PPAPDC2	PARP3	1810013C15RIK	TNRC6B	BAT3	MRPS30	MXRA8	SLC36A1					CORO2B	RPAP1
BC048651	FOSB			DKK2	TEX2	SERPINB9E	AK158196,MKIAA1914,AFAP1L2	EVX1				8430406I07RIK	EIF4B	PPP2R5B	POLDIP3	NFKBIL1	NNT	CALB1	FAT2					MLL2	SCD2
TSGA13	CADM4			NPNT	PECAM1	SERPINB9F	5430407P10RIK	1200009O22RIK				9130404D08RIK	POLR2H	UHRF2	ARHGAP8	BAT1A	PAIP1	PRDM13	SPARC					ZIC1	KANK3
1700012A03RIK	ATP1A3			CXXC4	SMURF2	SERPINB9G	BMI1	PRR15				RG9MTD1	BC027231	OLFML2A	BRD1	TFB1M	4833420G17RIK	6230409E13RIK	GLRA1					CRTC3	RSPH4A
TMEM140	GRIK5			TACR3	KPNA2	OTTMUSG00000000712	ALPHA1B,CACNA1B	ATOH1				1110014J01RIK	ATF7	GOT1	C730034F03RIK	MRPS18B	MTR	POU3F2	NMUR2					PPM1H	REEP6
STRA8	TMEM91			SLC39A8,AK030918	BPTF	OTTMUSG00000000720	BTBD14A	A930038C07RIK				PELP1	LYPLAL1	TRAPPC5	KIF21A	PPP1R10	ACTN2	EPHA7	GRIA1					EHD2	NOTCH4
2010107G12RIK	TGFB1			UNC5C	NOL11	4933417A18RIK	OLFM1	TACSTD2				MRPL32	A830007P12RIK	EVX1	PPHLN1	CENPQ	LGALS8	BACH2	PGAM2					2510009E07RIK	ZFP74
SLC13A4	CYP2S1			BMPR1B	M-RDGB BETA,PITPNC1	F13A1	PBX3,PBX3	ATOH8				SENP2	IPO13	LRRN2	TUBA1A	CD2AP	ERO1LB	CNR1	POLM					FZD1	PRDM1
PTN	SPNB4			COL24A1	PSMD12	LY86	DPP4	LRRTM1				ADAL	CUL4A	TDGF1	PLA2G10	TNFRSF21	LYST	LYN	GALNT10					RGMA	ESRRB
ATP6V0A4	BLVRB			MCOLN2	MKIAA0054,HELZ	MAK	MKIAA0977,COBLL1	TMEM166				6330548G22RIK	GLT25D1	SPRY2	2900011O08RIK	SLC25A27	B3GALNT2	PENK1	AEBP1					DSP	ST8SIA1
SVS1	BC089491			EDG7	CCDC46	EG328231	D430039N05RIK	VAX2				PWP2H	EHMT2	POU5F1	SPAG6	SUPT3H	GGPS1	A930001M12RIK	MYL7					NPR2	CPNE9
JAZF1	DLL3			ST6GALNAC5	AXIN2	9530008L14RIK	PTPRJ	EMX1				GPR172B	LY6G5B	GPA33	SLC25A1	SLC35B2	ARID4B	OTTMUSG00000006683	IIGP2,IGTP					SPEG	SLC4A5
AQP1	PLEKHG2,CLG			SLC44A5	GNA13	AK018025,FGD3	CREB3L1	EGR4				1700012H05RIK	LRRC25	D11ERTD636E	KLHL24	POLH	GLI3	N28178	ZFP672					IGF1R	BNIP3
GPRIN3	PPP1R14A			LHX8	X83328,AK085963	ECM2	SLC35C1	AB041550				EEF1D	EIF2C3	LRRC2	EIF2B5	XPO5	AF397014	CD72	2210415F13RIK					CTF1	CSAD
IL12RB2	NEUD4			PTGER3	WIPI1	ASPN	2600010E01RIK	GATA2				ATXN3	DRBP1	D11ERTD636E	AP2M1	RPO1-1	2810021B07RIK	CCIN	1810065E05RIK					TBX15	CD1D1
1700011F03RIK	ZFP382			LRRC7	ABCA8B	OMD	BDNF	MGLL				EPRS	LRRC20	ASXL1	LIPH	YIPF3	CDC2L5	PAX5	OTTMUSG00000005737					BCL2L11	IGFBP2
THNSL2	SCN1B			LYN	MAP2K6	OGN	GPR176	WNT7A				BICD2	YRDC	ZFP36L1	ETV5	ABCC10	VPS41	FOXE1	4930504O13RIK					FZD7	TMEM2
CD8A	CHST8			PENK1	D11ERTD636E	GM906	PLA2G4E	PROK2				2600009E05RIK	NOC4L	CBX1	CRYGS	BC048355	AMPH	GABBR2	OLFR30					LAG3	DPYSL3
SEMA4F	SLC7A9			TOX	CDC42EP4	GM806	FBN1	GLT8D4				ATG16L1	CCDC95	CD38	EIF4A2	CUL7	STARD3NL	GALNT12	OLFR332					ZFP296	KDM3A
CD207	KLK10			CAR8	RPL38	GM904	EBF4,O/E-4S	GRM7				YIF1B	NARS2	ZIC2	ADIPOQ	TNRC5	EPDR1	COL15A1	OLFR328					LMO2	KDM3A
ATP6V1B1	SYT3			GDF6	FDXR	HRH2	MKIAA0168,RASSF2	OXTR				6030458C11RIK	CDK8	CCR6	LPP	TBN	SFRP4	TGFBR1	OLFR325					LMO2	PFKL
DYSF	TIFP39			GEM	CDR2L	GM273,EIF4E1B	CDH4	PLXND1				SENP3	PRKAG3	MSH6	OPA1	CCDC94	ELMO1	NR4A3	OLFR324					COL4A3BP	SCAF1
DNAJB8	LIN7B			CBFA2T1H,RUNX1T1	ICT1	FGFR4	HRH3	CXCL12				ACOX3	PAOX	PTGFRN	BC022623	D17WSU104E	ZFP96	STX17	2210407C18RIK					POLK	RCN3
SLC41A3	RASIP1			EFCBP1	HN1	F12	KCNQ2	CECR6				NGRN	TRAF7	REST	PIGZ	M6PRBP1	ZKSCAN3	E130309F12RIK	OLFR323					CADM1	MANBA
LHFPL4	ERD2.1,KDELR1			MMP16,MT3-MMP	SUMO2	CATSPER3	SRMS	KCNA1				CENPQ	4631403P03RIK	RNF12	RNF168	UHRF1	ZFP192	SVEP1	GCK					EFHD1	LDHB
IL17RE	LDHA			FAM77D,E130310K16RIK	SLC25A19	BC027057	ZBTB46	KCNA6				BAT4	CEP68	SOX2	PTPLB	PTPRS	ZFP322A	AI314180	OLFR319					CD151	MSC
OLFR215	TMEM86A			PRDM13	GRB2	IL9	PKIA	AK187594,CCND2				BAT4	SNX8	SPIC	NDUFB4	SAFB2	ABT1	KIF12	OLFR316					4933405L10RIK	TUBB3
NINJ2	E2F8			POU3F2	MKIAA0195,2310067B10RIK	LECT2	PAG1	PDE3A				D17H6S56E-5	NUP133	SFRP1	DNASE1	2410015M20RIK	HIST1H2BH	COL27A1	OLFR315					E130303B06RIK	FGF17
USP18	MTMR10			BACH2	LLGL2	TRPC7	APG-1B,HSPA4L	BHLHB3				KLF7	AA536717	FBXO15	SRL	RPL36	HIST1H3F	PAPPA	OLFR314					HEXIM1	MYO1F
SLC6A12	TARSL2			SRRP	2210020M01RIK	KIF27	FREM2	PTHLH				ATG5	GPC2	ZIC5	PVRL3	LONP1	HIST1H2BE,HIST1H1E	ASTN2	BUTR1					SOX4	CCND2
AICDA	CHSY1			LINGO2	H3F3B	SLC28A3,CNT3	P2RY1	TSHZ3				MRPL3	TBC1D16	MAPK1IP1	DPPA4	AI662250	LRRC16	RASEF	TRIM17					ELAVL2	ARMCX1
LRRC23	MEF2A			A930001M12RIK	WBP2	4921517D22RIK	PPM1L,AK031097	MKIAA0390,ZFP536				RIC8	WDR37	NANOG	MRPL39	MLLT1	BC005537	FRMD3	OBSCN					40430	CCND1
TMEM16B	DMN			1110017D15RIK,SMRP1	MRPL38	EG328264	GOLIM4	VSTM2B				EGLN2	8030451K01RIK	SULF2	BACH1	CLPP	ALDH5A1	CAR8	GJA12					NFIC	GFPT2
FGF6	IGF1R			N28178,AK138412	FBF1	BC051665	NES	PTPN5				DOK4	NUT	ARHGAP12	KRTAP13-1	KHSRP	MRS2L	MLLT3	MRPL55					CD97	DNAJC6
FGF23	UNC45A			NPR2	ACOX1,MUSPAOX	2310051M13RIK	PAQR6	DBX1				RAD51C	CNTROB	2410137M14RIK	2310034C09RIK	SERAC1	UQCRFS1	CDKN2A	WNT9A					SLC6A5	DNAJC6
2010012C16RIK	HDDC3			CCIN	SRP68	4930486L24RIK	ZFP697	SLC6A5				PAWR	RHBDF2	MTSS1	SFRS15	GTF2H5	EXOC2	DMRTA1	GM249					SLC6A5	DNAJC6
GSG1	NMB			PAX5	EXOC7	TPBPB	EDG1	NELL1				PROSC	WDR41	GPR1	IFNAR2	VAPA	EG432743	NFIA	NLRP3					CHST8	ACTN3
GRIN2B	ALPK3			FRMPD1	1110014K08RIK	CTLA2A	ARHGAP29	GABRA5				AFG3L1	WDHD1	LEFTY2	MORC3	RALBP1	WRNIP1	GDF6	OLFR222					FOXE1	TCL1
MSOX5L,SOX5	PDE8A			FOXE1	MGAT5B	TPBPA	PDE5A	LRRK1,MKIAA1790				FUBP1	SLC39A10	GRSF1	QK	ANKRD12	SERPINB6A	FOXD3	OLFR223					DPYSL5	NT5DC2
MLSTD1	TMEM126B			CORO2A,AK045728	SEC14L1	CTSJ	CAMK2D,MKIAA4163	ALDH6,ALDH1A3				CELSR3	D2WSU81E	DLL1	THBS2	ORF19	NQO2	ROR1	OLFR225					4930402H24RIK	LY75
EPS8L1,EPS8R1	RAB30			GABBR2	SEPT9	CTSQ	DDIT4L	NR2F2				PASK	LRP4	PTCH1	CHD1	DDX11	RIPK1	BC062109	AA536749					IGF2	PTCH1
TNNI3	ODZ4,TEN-M4			MPP-GALNAC-T12,GALNT12	AK157659,TNRC6C	CTSR	DDAH1	RGMA				CDK9	4732418C07RIK	GRHL3	ZFP13	VIL2	BPHL	HPSE	PEMT					SLC16A13	JAM2
IL11	THRSP			COL15A1	BIRC5	CTS6	GPR177	ST8SIA2				IDH3B	ZMPSTE24	GPR124	DUSP1	RPS6KA2	PRPF4B	NKX6-1	TOM1L2					TMC8	LRRC2
A430110N23RIK	AQP11			BC038520,NR4A3	SOCS3	CTS8	6230409E13RIK	TRKC,TRKC,NTRK3				RTN4IP1	GUF1	TMEM46	GRM4	MEMO1	PECI	LRRC8C	LRRC48					GRIP1	SLC15A1
RASL2-9	SERPINH1			E130309F12RIK,MKIAA4247	PGS1	CTS7	CNR1	MESP1				DAZAP1	C330023M02RIK	ZFP57	FKBP5	SPAST	LYRM4	BARHL2	MYO15					PPFIBP1	PFKP
GALP	ARHGEF17			2810432L12RIK	CANT1	CTSM	IGFBPL1	CRTC3				MTMR4	HIRIP3	PHC1	STK38	CEBPZ	FARS2	TGFBR3	KCNJ12					DLX6	SLC16A3
EHD2	STIM1,AK191080			TAL2	EIF4A3	CTS3	ANKS6	CPEB1				PFKFB3	HEATR3	CFC1	FGD2	2410091C18RIK	SSR1	ABHD7	TNFRSF13B					DLX6AS	SLC16A3
MRG2	RBMXL2			SVEP1	A730011L01RIK	EG435366	MEGF9	VESL-2,HOMER2				PPARGC1B	ELMO3	PHC1	BTBD9	ARL6IP2	RIOK1	P2RX2	ALDH3A1					TSPAN9	AIRE
PTGIR	SYT9			COL27A1,MKIAA1870	4932417H02RIK,RAPTOR,RAPTOR	FBP2	D530005L17RIK	HDGFRP3				SLC12A6	BB114266	EPHX2	ABCG1	SFRS7	6530403A03RIK	MN1	4933429E10RIK					DYNLL2	NANOG
0710005I19RIK	CYB5R2			PAPPA	CHMP6	HSD17B3	CDKN2A	BNC1				OSGEP	G630039H03RIK	KLF2	TSGA2	SOS1	TXNDC5	SEZ6L	1300013J15RIK					DYNLL2	EFHD1
NANOS2	D930014E17RIK			ASTN2,MKIAA0634	AZI1	4930458L03RIK	JUN	PRSS23				SAC3D1	ANKMY1	PIPOX	PKNOX1	MAP4K3	MUTED	C530024P05RIK	ZFP179					PGM2L1	CALCOCO2
CKM	ORF37,RAB6IP1			FRMD3	2410002I01RIK	4932441B19RIK	TTC22	GAB2				PRPF6	ADC	T	SNF1LK	ZFP36L2	NET1	TRPV4	MFAP4					PRRXL1	SLCO4C1
2210010C17RIK	AMPD3			SLC24A2	AK047272,BAHCC1,KIAA1447	NLRP4F	MKIAA0452,4922503N01RIK	WNT11				KPTN	2210010B09RIK	VEGFC	1700065O13RIK	MCFD2	PAK1IP1	TESC	EPN2					1700025G04RIK	PAX6
LYPD5	PIK3C2A			CDKN2A	ACTG1	2810487A22RIK	CDKN2C	MTAP6				4931406C07RIK	2600001B17RIK	ZFP57	NG23	TTC7	TMEM14C	HRK	GRAP					ACTR3B	IFITM1
KCNN4	NUCB2			DMRTA1	NPLOC4	SLC9A3	FOXO6	ADM				2900064A13RIK	UBE3A	CASQ2	POU5F1	MSH2	HIVEP1	LHX5	SLC5A10					SCO2	IFITM1
IRGC1	LAT			TEK	MRPL12	AHRR	CITED4	SPON1				3110048E14RIK	BC048403	HCK	CDSN	FOXN2	GFOD1	DTX1	PRPSAP2					TYMP	2410004A20RIK
LYPD3	CORO1A			NFIA,MKIAA1439	SLC25A10	ZFP72	MAN1C1	HS3ST2				TUBGCP2	MCPH1	IL6ST	TUBB5	USP14	RANBP9	TMEM132D	AKAP10					NKX6-2	MYB
BC049730	ZFP768			ROR1	P4HB	SPATA9,AK020885	DHRS3	RGS10				MTIF2	D930001I22RIK	NFKBIA	PPP1R11	ESCO1	CCDC90A	CALN1	SPECC1					ARHGEF15	CAPN3
CEACAM10	ZFP688			CACHD1	ARHGDIA	ANKRD32	TNFRSF1B,AK170464	FGFR2				ADCK4	RPUSD2	SOX13	SPATS1	SNRPD1	MYLIP	WBSCR17	ADORA2B					DGAT1	TGFBI
CNFN	TRIM72			LEPR	SIRT7	MEF2C,AK043267	MKIAA1337,PTCHD2	HMX3				SSBP4	BC027344	NODAL	HSP90AB1	MIB1	GMPR	EMID2	ZFP287					NXPH4	TIAM1
AXL	BAG3			SGIP1ALPHA,SGIP1	MAFG	RASA1	GPR157	HMX2				NMD3	GPKOW	TMOD3	TMEM63B	OSBPL1A	C78339	ACHE	TRIM16					CBFA2T3	TIAM1
CYP2F2	HTRA1			AK164829,GLIS1	FASN	CKMT2	HES2	NKX1-2				CREB1	5830457H20RIK	TMEM8	KLC4	SS18	TPMT	BC004044	CDRT4					SLC12A9	HCK
IL28	A930008G19RIK			PODN	CCDC57	SPZ1	MXRA8,ASP3	ADAM12				GLTSCR2	9630054F20RIK	JARID2	BC011248	ZFP191	AOF1	UNCX4.1	TEKT3					DNMT3A	NOTUM
1190020J12RIK	DOCK1			RAB3B	CSNK1D	BHMT,BHMT	CACNA2D1	EBF3				2010311D03RIK	9430057O19RIK	TCFCP2L1	PTCRA	SLC39A6	DEK	A930017N06RIK	MYO1G					DNAJC14	ZBTB45
C330005M16RIK	PWWP2			OTTMUSG00000008561	1110031I02RIK	F2RL2	GNAI1	DPYSL4				SNAPAP	MRPL22	PREI3	CCND3	STATIP1	NINJ1	GRID2IP	ELAC2					1110012D08RIK	RHPN2
LGALS7	EPS8L2			FOXD2	NARF	9330128J19RIK	ACCN3	STK32C				USP53	GIMAP5	STMN2	PGC	IWS1	1110007C09RIK	NPTX2	AU040829					GM505	TRIM2
LRFN3	PNPLA2			FOXE3	FOXK2	1700029F12RIK	B930011P16RIK,DPP6	MSX3				STX12	SF3B5	IFITM1	PCAF	ERCC3	BICD2	GSH1	AB182283					EXOC8	APOBEC3
PRODH2	EFCAB4A			TAL1	WDR45L	ZFP366	FOSL2	IGF2				SMPDL3B	5730577I03RIK	TBC1D9	EBI3	WDR36	IPPK	PDX1	MYOCD					2810410L24RIK	INHBB
UPK1A	MKIAA4256,BRSK2			CYP4X1	ZFP750	CARTPT	MXD4	KCNQ1				CHCHD4	3300001M20RIK	BC024479	CHAF1A	BRD8	SPIN1	CDX2	WAP					DUOXA2	MRAS
ATP4A	MRPL23			DMBX1	RAB10	NAIP2	PROM1	FGF15				IMP3	1110038D17RIK	COBL	RFX2	KIF20A	EDG3	FLT3	RAMP3					DUOX2	GLI2
DMKN	CDKN1C			KRC,HIVEP3	MKIAA1685,ASXL2	NAIP5	TEC	TMEM28				PWP1	2310022B05RIK	RIF1	LOC547127	ETF1	THOC3	FLT1	MYH2					HOXA10	LRRC34
FFAR2	PHLDA2			EDN2	DTN-B,DTNB	BIRC1F,NAIP7	KDR	RAB20				FBXW11	3110056O03RIK	DENND2C	RAB12	HSPA9	4833439L19RIK	KL	MYH1					WDR54	TRH
FXYD1	TNFRSF22			KCNQ4	DNMT3A	NAIP1	9130213B05RIK	EG434280				SMEK2	1700058C01RIK	REEP3	LAMA1	MATR3	D13WSU177E	CACNA2D1	MYH4					1700003E16RIK	MICAL1
EG545952	FGF3			MFSD2	RABJ,RBJ	CD180	ANKRD56	DLGAP2,SAPAP2				1110002B05RIK	TASP1	D630039A03RIK	TGIF1	PAIP2	HIGD2A	RELN	MYH8					1700054N08RIK	PRMT8
LIM2	CCND1			OXCT2B	ITSN2	SFRS12	RASGEF1B	CSMD1				AW209491	5830427D03RIK	BCL2A1D	YPEL5	PURA	UBXD8	LHFPL3	MYH13					LOXL1	PRDM14
SIGLECE	ZFP358			HPCAL4	0610009D07RIK	ADAMTS6	A230097K15RIK	CLDN23				A630042L21RIK	SRD5A1	SFTPD	2810405J04RIK	WDR55	RNF44	GBX1	GAS7					PCMT1	TET1
KLK9	STXBP2			NT5C1A	UBXD4	PDE4D	MFSD7	FGF20				WDR74	AA408296	PRMT8	CDC42EP3	DND1	TSPAN17	B930011P16RIK	RCVRN					NUP43
KLK7	EFNB2			HEYL	ATAD2B	9830130M13RIK	FGFRL1	HELT				1700088E04RIK	NHLRC1	HOXB13	MTA3	HARS	UIMC1	EN2	GLP2R					A630066F11RIK
KLK4	IRS2			OXCT2A	1110057K04RIK	4732495G21RIK	ABCB9,TAPL,MKIAA1520	IRF2				SPG21	RG9MTD2	PDGFA	PREPL	HARS2	LMAN2	SHH	DHRS7C					ADRA2C
KLK1B9	TUBGCP3			POU3F1	HS1BP3	IL31RA	MPP-GALNAC-T17(O6),WBSCR17	HAND2				D6WSU163E	C030004A17RIK	CST3	SOCS5	LARS	PDLIM7	HLXB9	BB220380					FNDC3B
CLEC11A	TFDP1			RSPO1	PUM2	2310016C16RIK	CLDN3	TLL1				D11WSU99E	A630077B13RIK	KIFC3	CALM2	TCERG1	TMED9	KCNK3	BC024997					ARID2
LRRC4B	GAS6			COL8A2	LAPTM4A	GZMA	SH2B2	4732435N03RIK				MVD	GPR150	NCK2	MSH6	FEM1C	B4GALT7	SLC30A3	CCDC42					ZADH2
NAPSA	2610019F03RIK			TEKT2	TTC32	GZMK	BC004044	POU4F2				ZFP286	ZFP446	MSX2	CCDC128	EIF1A	B230219D22RIK	UCN	9930039A11RIK					SH3RF3
FLT3L	CLN8			EIF2C4	RDH14	ESM1	TMEM130	HHIP				SLC39A6	CDV3	PAX6	RNF125	LMNB1	PCBD2	FOSL2	ODF4					KLF13
DKKL1	ARHGEF10,MKIAA0294			TCFAP2E	MYCN	A430090L17RIK	RASL11A	MKIAA1214,RNF150,AK170194				FUS	G6PC3	SDHB	EPB4.1L4A	RBM22	5133401N09RIK	SLC5A1	ARHGEF15					LFNG
1700039E15RIK	SFRP1			TRIM62	DDX1	LOC544988	MDFIC	NFIX				NOL6	9330133O14RIK	6030408C04RIK	SRP19	RPS14	UBQLN1	FGFR3	SLC25A35					EPHB3
FGF21	ZMAT4			FNDC5	LPIN1	LOC544988,ENSMUSG00000068790	CADPS2	IRX3				REEP6	A230078I05RIK	FBXL10	CDC25C	TCOF1	ISCA1	NAT8L	PER1					NGFR
SULT2B1	HTRA4			BAI2	ROCK2	D830030K20RIK	D330017J20RIK	IRX5				ZFP622	38779	FBXL10	JMJD1B	NARS	ZCCHC6	ADRA2C	HES7					G0S2
KCNJ11	PLEKHA2			HCRTR1	PQLC3	1700001E04RIK	PARP12	IRX6				NMNAT3	D230037D09RIK	LAMC2	CTNNA1	IMPA2	DAPK1	HMX1	ALOXE3					C130039O16RIK
SAA1	FGFR1			ARG1,TINAGL1,TINAGL	NOL10	ENSMUSG00000068790,2610042L04RIK,LOC100036568	E330009J07RIK	CDH8				ZFP119	B230317F23RIK	ZFP42	5133400G04RIK	CEP76	FANCC	HTRA3	ALOX12B					MPP2
SIGLECH	ERLIN2			SERINC2	ODC1	LOC544988,ENSMUSG00000068790,AK012594	EPHB6	CDH11				PYCR1	4930518F03RIK	MGAT3	1110006O17RIK	TNFSF5IP1	ZFP367	SORCS2	ALOX8					BMI1
OTUD7A	RAB11FIP1			SDC3	EG245297	ENSMUSG00000068790,2610042L04RIK	ZYX	MAF				BC011248	GFM2	2310005N03RIK	PCDHGC3	SEH1L	HABP4	PPP2R2C	CHD3					ARHGAP39
5730507A09RIK	ADRB3			PTPRU	YWHAQ	ENSMUSG00000068790	GPNMB	FOXF1A				WDR36	TNPO3	SLC5A11	SPRY4	4933403F05RIK	CDC14B	MSX1	4933402P03RIK					NT5C1A
RHCG	DUSP4			OPRD1	EG432637	4930555G01RIK	HOXA4	FOXC2				ETF1	PISD	A730036I17RIK	PRELID2	RNMT	CTSL	OTOP1	ADCY1					HOOK2
PLIN	D8ERTD82E			GPR3	TAF1B	LOC544988,ENSMUSG00000068790,LOC100036568	LBX2	FOXL1				BC019561	TSR1	NUFIP2	PAPD1	POLI	CCRK	DRD5	CENTB1					SREBF2
AV381126,BC048679	ACSL1			RUNX3	KLF11	LOC544988	KLHDC6	JPH3				5630401D24RIK	ZFP771	MGC99845	KCNN2	MBD2	HIATL1	BAPX1	ACADVL					RINT1
TMC3	WWC2,BC040690			A330049M08RIK	RRM2	LOC544988,ENSMUSG00000068790,EF651803,LOC100036568	GPR27	CPNE7				SLC35C2	A730011L01RIK	HS6ST2	CDO1	RKHD2	ZFP369	CPEB2	DLG4					PUS7
KOX-1,NOX4	KLHL2			EPHA8	MBOAT2	LOC544988	RET	DISC1				PET112L	BCL2	SIRPA	CCDC100	SMAD4	PITRM1	PROM1	ASGR1					RGS20
KCTD14	HAPLN4			WNT4	C330002I19RIK	LOC544988,ENSMUSG00000068790,LOC100036568	2310014L17RIK	BC021891				MSTO1	RASAL2	GJB3	ARHGAP12	RPL17	PFKP	9630031F12RIK	ASGR2					CD24A
GDPD4	NCAN			LOC625638	RPS7	LOC544988,EF651818	GNG8	NRP1				SMYD5	D4ERTD429E	SMS	GRPEL2	HDHD2	UQCRB	FZD1	MGL2					CCDC148
MOGAT2	PIK3R2			HTR6	RNASEH1,RNH1	1700001E04RIK	POU2F2	PGR				PITRM1	BC046331	NRSN1	KIF5B	8030462N17RIK	PTDSS1	SLIT2	MGL1					PKP4
SLCO2B1	KCNN1			NBL1	ADI1	LOC544988,ENSMUSG00000068790,2610042L04RIK	CEBPA	FUT4				ABCC10	AI847670	ARSA	NAPG	CCDC5	MTERFD1	LGI2	ALOX12E					SPRED1
P4HA3	BST2			PAX7	TMEM18	LOC544988,ENSMUSG00000068790,2610042L04RIK	KCNA7	PDE4A				POMT1	BC038925	PDPN	ZFP532	ATP5A1	ZFP759	PCDH7	ALOX15					NRCAM
UCP3	FCHO1			IGSF21	DLD	EG545013	ATP10A	RGL3				ALMS1	FADS6	PLSCR1	CIDEA	TXNL4	9630025I21RIK	TBC1D1	TM4SF5					PAN3
AK008496,P2RY6	TPM4			HSPB7	DUS4L	DNASE1L3	PEG12	BMPER				YIPF3	LSG1	TRP53BP1	2810433K01RIK	CTDP1	MRPL36	3732412D22RIK	VMO1					EN1
OLFR544	LARGE			TNFRSF8	HBP1	ACOX2	A830073O21RIK	TBX20				BC020002	MCF2L	ROR1	SMAD7	THOC1	TERT	PHOX2B	C730027E14RIK					DOK1
OLFR558	AI931714			AJAP1	PBEF1	OIT1	MESP2	ADAMTS15				TNPO2	ASB7	HS6ST2	1110032A13RIK	DAK	SLC12A7	D830007B15RIK	CHRNE					LOXL3
OLFR571	GAB1			TRP73	SYPL	A430083B19RIK	ARNT2	BARX2				TBL3	SMG5	PDGFC	CYB5	DDB1	NKD2	KCTD8	GP1BA					FABP3
CNGA4	TBC1D9			PRDM16,MEL1	TWISTNB	OLFR720	FZD4	FLI1				PRMT7	DHX33	D5ERTD585E	FZD8	PRPF19	CEP72	GABRA2	CAMTA2					PLXNB1
BC051019	CLGN			4932412H11RIK	SNX13	OLFR31	A830059I20RIK	ETS1				BC021438	COMMD10	REN1	TLE4	CCDC86	EXOC3	GABRA4	KIF1C					VIM
LYVE1	1700067K01RIK			FZD1	TSPAN13	NEK10	DGAT2	KIRREL3				NLE1	SNAPC1	REN2	D030056L22RIK	MRPL16	AHRR	GABRB1	A430084P05RIK					CCNO
DKK-3,DKK3	FARSLA,FARSA			PFTK1	ETV1	THRB	GDPD5	PREP2,PKNOX2				C030006K11RIK	WIPI2	DPPA3	KLF9	AV312086	PDCD6	CORIN	6330403K07RIK					FAM57A
SCNN1B	KLF1			ABCB4	ARL4A	ENSMUSG00000068790	PRKCDBP	SCN4B				ZFP758	GJC1	8430417A20RIK	DMRT1	PSAT1	SDHA	C130090K23RIK	NLRP1A					WNT3A
CD19	FBXW9			9330182L06RIK	IFRD1	EG432825	MKIAA0750,MICAL2	DSCAML1				BC011426	GRINL1A	HIST1H2AN	PPAPDC2	CEP78	CCDC127	GSH2	IGFBP1					IGSF9B
IL27	SALL1			GRM3	IMMP2L	MYOZ1	PARVA	ZBTB16				RIN1	E2F7	HIST1H3I	UHRF2	GCNT1	CAST	LPHN3	NLRP1B					KAZALD1
STX1B2	MMP2			AK031300,SEMA3E	DNAJB9	DUPD1	4632411J06RIK	ARHGAP20				AI450540	KRR1	4932441K18RIK	1810055G02RIK	FXN	ELL2	EPHA5	NLRP1C					HSPA1A
PRSS36	AYTL1A			MAGI2,AK028130	PNPLA8	DUSP13	PDE3B	AI593442				GNL2	6030413G23RIK	ADIPOR2	SUV420H1	D19BWG1357E	GLRX	SLC4A4	9230020A06RIK					HSPA1L
ITGAM	GNAO1			FGL2	6030408C04RIK	E330034G19RIK	CALCA	ISL2				TARDBP	SEC22C	PHACTR1	CHKA	RCL1	RHOBTB3	ADAMTS3	AIPL1					SLBP
COX6A2	AMFR			RELN	SCFD1	4931406H21RIK	XYLT1	LBXCOR1				HIBADH	UNC45B	WNT8A	NDUFS8	MINPP1	2210408I21RIK	AREG	4933427D14RIK					TMEM129
DRD1IP	MT3			LHFPL3	HEATR5A,D930036F22RIK	PLAC9	EEF2K	FOXB1				KIF22	ZYG11BL	CDX1	PDLIM1	ATAD1	ARRDC3	ANKRD56	SLC13A5					LIX1L
MUPCDH	MT2			GBX1	6530401N04RIK	D14ERTD449E	4631426J05RIK	ALDH1A2				ZFP330	SS18L1	HEXB	FRAT2	PTEN	POLR3G	FRAS1	FBXO39					ESRRA
KRTAP5-4	MT1			HTR5A	NUBPL	CPHX	ASCL2	ONECUT1				KLHDC4	TMEM142B	NEFL	SCD2	MTL5	2900024O10RIK	GRM3	TEKT1					ABHD6
SYT8	CCDC102A			EN2	ARHGAP5	1110051B16RIK	SOX1	E330016A19RIK				ANKRD27	ZFP750	NKX2-2	SCD1	MPHOSPH1	TMEM161B	PRDM8	9830002I17RIK					GPT
LSP1	MMP15			SHH	1110002B05RIK	PLAC9	RASA3	COL12A1				TINF2	PRMT6	THBS2	TRIM8	SAPS3	WDR37	FGF5	P2RX1					TAGLN2
TH	GINS3			MNX1	EAPP	D14ERTD449E	UNC5D	HTR1B				CD3EAP	TYW1	HNRPDL	CNNM2	Mar-05	IDI1	BMP3	ITGAE					40432
MRGPRE	CMTM3			1700001C02RIK	SNX6	CPHX	PPP1R3B	SNAP91,MKIAA0656				EHMT2	UTP15	LRRC34	INA	TMEM20	XRCC4	PRKG2	P2RX5					NCK2
SHANK2	4833426J09RIK			SLC30A3	CFL2	1110051B16RIK	MFHAS1	TBX18				RGS9BP	TMEM153	4933405K07RIK	TAF5	NOC3L	TMEM167	BC049816	CTNS					HOXD10
MRGPRD	HSF4			SLC5A1	PSMA6	PLAC9	ZDHHC2	NT5E				FNTB	PDRG1	SLC39A14	RBM4B	ALDH18A1	LARP5	CHL1	CARKL					PPP2R2C
A430078G23RIK	KCTD19			FGFR3	NFKBIA	D14ERTD449E	AK170106,LPL	RASGRF1				LSS	1200003I07RIK	RHBDD2	RBM4	CCNJ	ZCCHC9	LRRN1	TRPV1					JUP
1700018L24RIK	TPPP3			GM1673	MKIAA0884,GARNL1	CPHX	CILP2	ADAMTS7				MGAT2	SLC25A29	C130021I20RIK	RBM14	ZFP518	DHFR	GRM7	TRPV3					SETD7
1700094C09RIK	ZDHHC1			NAT8L	BRMS1L	1110051B16RIK	SLC5A5	ZIC1				B4GALT7	GTF2H5	SLC6A1	CCS	EXOSC1	MSH3	OXTR	ASPA					5031434O11RIK
PROZ	SLC12A4			HMX1	MBIP	ASB14	ARHGAP10	CHST2				LRRC33	ANKS1	RBM35A	NPAS4	RAD9	ZFYVE16	HRH1	OLFR20					CACNG4
ADPRHL1	SLC7A6,MKIAA0245			SORCS2	AU021838	HESX1	LYL1	PAQR9				TFB1M	ARHGAP11A	CDK5R2	B3GNT1	MMS19L	SERINC5	SYN2	OLFR376					TMEM132C
GRK1	CDH3			PPP2R2C	TRAPPC6B	LRTM1	CBLN1	CLSTN2				APBB3	BC050092	EYA1	EFEMP2	UBTD1	PAPD4	PLXND1	OLFR1					AU040320
1700029H14RIK	HAS3			JAKMIP1,AK042223	PNN	PRKCD	NKD1	FOXL2				AAMP	LTV1	GADD45G	ZDHHC6	AVPI1	AP3B1	CXCL12	OLFR378					AU040320
TPTE	ZFHX3			MSX1	KLHL28	ITIH4	CX3CL1	EPHB1				CNOT3	ITPKC	ACP6	KCNK7	SLC25A28	TBCA	RET	OLFR382					NCDN
INDOL1	ZFP612			OTOP1	PPIL5	ITIH3	IRF8	RAB6B				VAC14	EDC4	ETV5	SCYL1	COX15	WDR41	LRTM2	OLFR386					FASTK
DUSP26	GCSH			DRD5	RPL36AL	ITIH1	ENDOD1	TMEM108				PNPLA7	2310002B06RIK	RFX4	1200004M23RIK	CUTC	ZBED3	CECR6	OLFR389					ADAMTSL5
NRG1,AK052414	PLCG2			HS3ST1	1110034A24RIK	TNNC1	ICAM5	EOMES				TAGAP1	PRDM4	MB	SLC25A45	ERLIN1	AGGF1	IQSEC3	OLFR390					ADAMTSL5
PDLIM3	MLYCD			NKX3-2	POLE2	SEMA3G	2310005P05RIK	SCN5A				1700036D21RIK	D8ERTD457E	SLC19A3	1110014N23RIK	6030443O07RIK	IQGAP2	C530028O21RIK	OLFR392					CPSF4L
TKTL2	EFCBP2			SLIT2	ARF6	COLQ	ABCG4	MYRIP				ELOVL4	HOMEZ	4933406M09RIK	ZFPL1	MRPL43	1200014M14RIK	SCNN1A	OLFR393					CPSF4L
LZTS1	COTL1			LGI2	GM71	GALNTL2	PHLDB1	CHST7				CDC5L	1110002N22RIK	RERG	PLCB3	PEO1	UTP15	NTF3	OLFR394					DCUN1D2
PLVAP	1190005I06RIK			SLC34A2	TXNDC1	MSMB	CIB2	LONRF3				LAS1L	NUP54	SLC9A2	RCOR2	NPM3	ANKRA2	KCNA5	OLFR395					TMCO3
NXNL1	ZFPM1			2310045A20RIK,AK031770	FRMD6	1700024G13RIK	CRABP1	APLN				POP1	BMS1L	SLC7A3	TUT1	MGEA5	FCHO2	KCNA1	OLFR23					HOXB3
F2RL3	TUBB3			PCDH7	ACTR10	LRRC18	AI118078	HS6ST2				MAPRE2	CEP78	NEUROG1	EHF	LDB1	KCTD12	KCNA6	OLFR397					CXXC1
TTC29	DEF8			0610040J01RIK	PSMA3	ZFP488	SH3PX3	CITED1				LEAP2	LRRC24	SRMS	NAT10	PPRC1	CLN5	CCND2	OLFR398					NOG
BEST2	GAS8			MKIAA1108,TBC1D1	ARID4A	ANTXRL	SEMA7A	SLC16A2				NUPL2	POLS	SLC27A2	CSTF3	NOLC1	SLAIN1	GRIN2B	OLFR139					SPEN
CDH5	1700054N08RIK			LIMCH1,MKIAA1102	AK039495,TIMM9	PPYR1	HCN4	FGF16				FBXO7	4930572J05RIK	MRPS23	RCN1	2010012O05RIK	PTPRG	1100001H23RIK	OLFR399					GM266
BC026374	PGBD5			PHOX2B	1810048J11RIK	SYT XV-A,SYT15	PUNC	PCDH11X,PCDHX				POMT2	TBC1D2	LIPH	LGR4	USMG5	RBM26	PDE3A	OLFR401					SIM2
LRRC36	2310031A18RIK			KCTD8	DHRS7	LDB3	RAB8B,RAB8B,AK160964	IRS4				ALDH18A1	CUGBP1	SUHW3	PRKCQ	PDCD11	TRIM52	KCNJ8	OLFR402					9430076C15RIK
DPEP2	EGLN1			GABRA2	PPM1A	OPN4	PYGO1	NEUROD2				QSCN6L1	SUZ12	MAPK4	SPRED1	MRPL11	3830406C13RIK	BHLHB3	OLFR403					STK24
CTRB1	4933403G14RIK			CORIN	SIX4	4930596D02RIK	LYSMD2	WNK2				CPT1C	CCDC32	OTOP1	BMF	SLC29A2	TGDS	PTHLH	OLFR410					USP2
AI427515	KCNK1			ZAR1	MNAT1	4930474N05RIK	CD109	FOXD1				PRKAG3	AA408556	A730055C05RIK	DLL4	SF3B2	GPR180	TMTC1	OLFR411					1700020C11RIK
PKD1L2	GPR83			NPAL1	TRMT5	RGR	TPBG	CACNA1I				2610205E22RIK	COPG	LRRTM3	INOC1	SMNDC1	MBNL2	FOXP2	OLFR412					BCL3
HSD17B2	PANX1			GSX2	HIF1A	LRIT1	AI427122	ADRA2C				MTERF	XKR8	4933426M11RIK	NDUFAF1	BANF1	RAP2A	CAV1	GARNL4					CPEB1
OSGIN1	BC056393,ELAVL3			PDGFRA	SNAPC1	LRIT2	SPSB4	SOX3				TWISTNB	PLEC1	BC051628	RPAP1	2010003J03RIK	RANBP5	WNT2	DPH1					TWIST1
KCNG4	JAM3			NMU	MKIAA4006,PPP2R5E	SHOCA-1,SH2D4B	6430571L13RIK					CCNB1	PLEC1	9130206N08RIK	TRP53BP1	SART1	STK24	CTTNBP2	SERPINF1					TMCC3
CAR5A	ADAMTS8			LPHN3	MTHFD1	MAT1A	SEMA3F					DNAJC16	PLEC1	PTGER2	SHF	DRAP1	CLYBL	KCND2	SERPINF2					SLC6A2
PABPNL1	ST14			EPHA5	CHURC1	SFTPA1	6230427J02RIK					SNAPC4	SPHK2	9030227G01RIK	SLC27A2	AI837181	4930594M22RIK	TSPAN12	2010305C02RIK					MPST
CDH15	ST3GAL4			SLC4A4	FNTB	MBL1	CMTM8,AK161079					SLC16A13	CENTB5	ATCAY	CHCHD5	CCDC85B	BC006662	CADPS2	RILP					MPST
ACTA1	TIRAP			ADAMTS3	MAX,MYN	SFTPD	TGFBR2					CDC42SE1	DMN	KNG2	STK35	CFL1	VGCNL1	6332401O19RIK	SCARF1					TST
CAPN9	SLC37A2			1110019K23RIK	FUT8	ENSMUSG00000072602	CTDSPL					SLC25A32	AU019823	ANP32A	ST8SIA6	RNASEH2C	ATXN7	GPR37	RPH3AL					MPST
SLC35F3	ROBO4			CXCL10,SCYB10	PIGH,AK033827	1700001F09RIK	EFNB1					NUP93	A930008G19RIK	ZC3HAV1	8430406I07RIK	HTATIP	PSMD6	GRM8	1700016K19RIK					HOXA2
PDGFD	ESAM1,ESAM			D5ERTD593E,STBD1	RDH11	1700001F09RIK	SNTG1					ASXL2	TMEM40	TRIM8	INSM1	RELA	SLC4A7	AA407452	VPS53					IRF2BP2
1700012B09RIK	TMEM136			4932413O14RIK	ZFP36L1	ENSMUSG00000072602	TCFAP2D					2310042L06RIK	KCNC2	SLC25A36	GZF1	DCLRE1A	NGLY1	CRIM2	2310047D13RIK					CABLES1
FOLR4	PVRL1			FRAS1	ACTN1	EAR1	RIM,RIMS1,MKIAA0340					MTRR	1700013B16RIK	MLLT6	ID1	NHLRC2	OXSM	IRF5	NXN					GALNT7
NAALAD2	THY1			ANTXR2	WDR22	EAR10	PARD3B					RUFY1	HIST1H1D	NID2	ASXL1	MTVR2	TOP2B	SMO	ABR					GABBR2
EDG8	MCAM			PRDM8	ERH	ANG6	PTHR2					GEMIN5	HIST1H4M	TRIM25	COMMD7	SSSCA1	NR1D2	AB041803	TUSC5					HPCA
EPOR	TMEM24			FGF5	4933426M11RIK	EAR2	RUFY4					TMEM44	HIST1H2AO	ATP1B1	SNTA1	AI450540	UBE2E1	PODXL	CPD					HPCA
CNN1	FXYD6			BMP3	SFRS5	4930503E14RIK	PRKAG3					ACAD9	RTN3	NOLC1	GSS	TRUB1	GNG2	PLXNA4	TMIGD1					CACNB3
GRAMD1B	SGIGSF,CADM1			PRKG2	SMOC1	BC061237	AVPR1B					D930015E06RIK	ARNT	1700012A16RIK	NDRG3	ATRNL1	DNAJC9	DGKI	EFCAB5					TRIP4
TRIM29	DLAT			BC062109	SYNJ2BP,ARIP2,1810020G14RIK	UBB	KLHDC8A					SDAD1	FOXB1	CD37	TOP1	POLA2	MRPS16	ZC3HAV1	SSH2					CSNK1G1
MFRP	DIXDC1			HPSE,HSPE	MED6	CGRRF1	RGL1					KCTD13	4930430E16RIK	GLUL	IFT52	SYVN1	ANXA7	PARP12	CORO6					IGF2BP2
TREH	ALG9			NKX6-1	SIPA1L1	PELI2	GRM1					MON1B	AI597468	HYAL1	MYBL2	MRPL49	PPP3CB	6330503C03RIK	1300007F04RIK					DGCR14
AMICA1	KDELC2			ARHGAP24	WDR21	1700011H14RIK	IL20RA					GPR26	NRBF2	JARID1B	ACOT8	FAU	FUT11	SGCE	CRYBA1					GSC2
SCN2B	CHRNA5			LRRC8C	ZFYVE1	SLC35F4	GRIK2					IWS1	MARK2	2810410L24RIK	ZSWIM1	NANOS1	2310021P13RIK	PEG10	MYO18A					AVP
IL10RA	UBE2Q2			BARHL2	PSEN1	OLFR722	1700021K02RIK,SPATIAL					RCCD1	LHB	HS3ST3B1	F730014I05RIK	EIF3S10	NDST2	ZFP467	BC017647					SBF2
FXYD2	PSTPIP1			TGFBR3	NUMB	OLFR723	MKIAA4112,PPFIA2					A230062G08RIK	PML	KIT	PRKCBP1	SFXN4	SAMD8	NPY	BC030499					PLEC
APOA1	TSPAN3,TSPAN-3			BRDT,FSRG3	ACOT4	OLFR724	PTPRR					A230051G13RIK	TUBB2A	GSTA4	1500012F01RIK	PRDX3	PPIF	DFNA5H	ALDOC					PLEC
APOA5	IMP3			ABHD7	DNALC1	OLFR725	OSM					RCC2	USF1	CITED2	SNAI1	SAC3D1	ANXA11	HOXA1	PIGS					GALR2
NCAM1	SEPT14			GFI1	PNMA1	OLFR726	GABRA1					1810063B05RIK	EPAS1	BAIAP2	ADNP	EHD1	A630054L15RIK	HOXA2	FOXN1					CCDC8
4933412E14RIK	SCAMP5			MN1	ZADH1	OLFR727	ALOX8					ENY2	HOXA7	BAIAP2	ATP9A	SF1	ARF4	HOXA4	SLC13A2					1700067K01RIK
CHRNB4	RPP25			SEZ6L	RNF113A2	OLFR728	OTTMUSG00000000934					RNF139	MOG	MCL1	ZFP217	PRDX5	CCDC66	HOXA3	D11ERTD18E					PHF13
ODF3L1	CSK			WSCD2	ABCD4	OLFR729	SCIN					4931406H21RIK	MAP3K1	TMEM48	TCFAP2C	0610038D11RIK	ACTR8	HOXA5	VTN					DBP
CSPG4	ISLR2			TRPV4	NPC2	OLFR730	CDKL1					EPM2AIP1	COPS3	SCRT1	ADRM1	ESRRA	RFT1	HOXA6	OG9X					ITPKB
CPLX3	LOXL1			TESC	YLPM1,ZAP	OLFR731	SYT16					E130012A19RIK	HIST2H2AA1	SLC25A5	DIDO1	OTUB1	SPCS1	HOXA7	NLK					GM5069
CYP11A1	6030419C18RIK			TBX5	EIF2B2	OLFR732	TGFB3					EXOSC4	HIST2H2AA1	GJB4	2700038C09RIK	COX8A	GLT8D1	HOXA9	1810009O10RIK					MAPKAPK2
CCDC33,4930535E21RIK	HEXA			LHX5	MLH3	OLFR733	DCDC2A,DCDC2					WDR18	ATP9A	CDK6	STMN3	5730596K20RIK	CAPN7	HOXA10	NOS2					FOSB
STRA6	TLE3			TMEM132D	ACYP1	OLFR734	ADCY2					WDFY2	HUNK	CTBP2	ETL4	SLC3A2	DPH3	HOXA11	LGALS9					CCND3
ISLR	ANP32A			CALN1	TMED10	OLFR735	AK134523,ADAMTS16					WDR3	FBXO16	GJB5	NRARP	WDR74	MAPK8	HOXA13	NF1					COL18A1
BRUNOL6	CORO2B			AUTS2	1700020O03RIK,KIAA1152	TLR11	THBS4					FCHSD1	HLXB9	EMB	C430004E15RIK	0610006I08RIK	PTPN20	EVX1	OMG					MTAP1B
PNR,NR2E3	AK214683,SMAD3			ELN	ESRRB	OLFR736	PDE8B					CDV3	ECEL1	IDH1	NOTCH1	TAF6L	BMPR1A	JAZF1	EVI2B					ZFP827
PAQR5	SMAD6			FKBP6	ANGEL1	OLFR738	CRHBP					C030006K11RIK	YPEL3	LDB1	RALGDS	TTC9C	WAPAL	1200009O22RIK	EVI2A,EVI2B					HIPK3
SLC24A1	MEGF11,MKIAA1781			TRIM50	6430527G18RIK	OLFR739	TMEM171					LIG4	1200009O22RIK	MYO5A	TTF1	HNRPUL2	GCAP14	9130019P16RIK	RAB11FIP4					MAFF
RASL12	APH1C,APH1B			EMID2	4933437F05RIK	OLFR740	E130203B14RIK					6330416L07RIK	RASSF7	NPTX2	RAPGEF1	1810009A15RIK	PCDH21	ADCYAP1R1	RHBDL3					JOSD2
AA407270	TPM1,PERQ1			UNCX4.1	SPTLC2	OLFR741	GDF10					SMYD4	ACBD4	AGPAT1	URM1	INTS5	5730469M10RIK	AW146242	CDK5R1					ASPDH
BCL2L10	RORA			A930017N06RIK	ADCK1	OLFR742	RBP3					3110048E14RIK	PFDN1	RNF5	SET	GANAB	PSMC6	GRID2	SPACA3					ZFP61
HMGCLL1	6430514L14RIK			6530401C20RIK	4930534B04RIK	OLFR744	PTGDR					4732415M23RIK	STOML1	TBL1X	1700001O22RIK	B3GAT3	PLEKHC1	ATOH1	1700071K01RIK					PLEKHG5
PRSS35	CGNL1			MMD2	GTF2A1	OLFR745	CEBPE					SERAC1	PPM1J	TDH	TOR1B	ROM1	DDHD1	C130060K24RIK	CCL2					NKAIN3
CTSH	TCF12			GRID2IP	SEL1L,SEL1H	OLFR746	GJB6					ZMYM6	1600016N20RIK	TBRG1	FNBP1	EEF1G	CNIH	A930038C07RIK	CCL7					RSPO1
RBP2	PRTG			GPR12	GALC	OLFR747	BC065085					EME1	CYB5R1	AKAP12	FUBP3	INCENP	GMFB	GNG12	CCL11					NDUFS2
BFSP2	2410004A20RIK			GSX1	SPATA7	OLFR748	SCARA3					D11WSU47E	2900006B13RIK	IFITM5	ABL1	LDLRAD3	LGALS3	TACSTD2	CCL12					ADAMTS4
CPNE4	MYO5A			PDX1	PTPN21	OLFR749	PHYHIP					CENPM	SEC14L1	HEXIM1	STXBP1	TRIM44	DLG7	DLX5	CCL8					PBK
TLR9	GNB5			CDX2	TTC8	RNASE10	MKIAA4159,BMP1					SLC9A8	IL1RL2	MIB2	RAB14	GA17	FBXO34	REEP1	CCL1					CDC42EP3
ZMYND10	C530008M07RIK			FLT3	AK053772,CHES1,FOXN3	RNASE9	LGI3					2410018C17RIK	TRIP12	B3GNT7	CCDC3	2700007P21RIK	6720456H20RIK	ATOH8	CCT6B					PIGB
SEMA3B	MTO1			FLT1	PSMC1	RNASE11	5031414D18RIK					9130221H12RIK	SUSD4	PDK1	TNFAIP6	NOLA3	4932432K03RIK	TAC1	CCDC16					RAB27A
GNAT1	ELOVL4			SLC46A3	CALM1	GM75	1190002H23RIK					TNFRSF21	HIST1H3G	DIXDC1	GPD2	TMEM85	EXOC5	LRRTM1	RFFL					A830007P12RIK
MST1R	2610018I03RIK			6330406I15RIK,MAWMS3	RPS6KA5	RNASE6	SLITRK1					VKORC1	ZFP503	TAGLN2	LASS6	2410042D21RIK	NAT12	TLX2	FNDC8					NT5DC2
4921517D21RIK	PLOD2			KL	9030617O03RIK	RNASE1	GHR					1810026J23RIK	CSNK1A1	4931440L10RIK	DYNC1I2	AVEN	3632451O06RIK	VAX2	UNC45B					PLXND1
BSN	PCOLCE2			CALCR	GPR68	EAR5	DAB2					UBXD6	IRGQ	TCEA1	GM1631	ZFP770	TTC5	EG545861	SLFN2					ODF3B
MYL3	RASA2,GAP1M			PON2	CCDC88C,0610010D24RIK	ANG2	BC030476					SCFD2	4732496O08RIK	TEX264	SP3	PFKFB3	TEP1	EMX1	SLFN1					HOXC13
TESSP3	D9ERTD280E			DLX6	SMEK1	EAR14	PVALB					B930041F14RIK	PANK4	ZFP148	SMTNL1	ATPBD4	RNASE4	EGR4	SLFN4					IRX5
BC107230	MRAS			DLX5	ATXN3	EAR11	SYT10					SMCR7L	JMJD1A	CDCA3	P2RX3	RBM17	SUPT16H	ANTXR1	RASL10B					SERPINH1
RBMS3	AMOTL2			AK139424,NXPH1	CPSF2	EG638695	DBX2					SLC7A6	RNF38	USP5	PRAMEL6	BC052040	METTL3	AB041550	OTTMUSG00000000934					TCFAP4
XIRP1	PPM1M			FOXP2	LGMN	V2R10	KRT81,KRT83,KRT86					TRIM65	ZBTB38	RNF10	MDK	CASC5	ABHD4	GATA2	1700020L24RIK					FMN2
CCK	RAD54L2			CAV2	GOLGA5	EG434459	A2BP1					GNL3	HIST1H2AE	MIR16	PHF21A	CHAC1	PRMT5	MGLL	MMP28					GATSL3
C730027P07RIK	CACNA2D2			CAV1	ITPK1	EG545047	CLDN1					SIRT5	HIST1H2AD	RYBP	2610203E10RIK	NUSAP1	PSMB5	PODXL2	OTTMUSG00000000990					EIF2C1
TGM4	SLC38A3			MET	D230037D09RIK	ANG4	GPR156					AI553587	HIST1H3D	COQ5	ATP1A1	OIP5	EFS	NXPH1	CCL5					ELOVL3
TSPAN7	CAMKV			WNT2	MDCR,DICER1	AY358078	CHODL					AI839735	HIST2H2AA2	ABHD11	CASQ2	ZFP106	1110028A07RIK	WNT7A	CCL9					RTKN
SEPT6	4933406E20RIK			CTTNBP2	GLRX5	EAR6	CRYAA					ATAD3A	HIST2H3C1	SLC25A1	AMPD1	LRRC57	PSME1	FRMD4B	CCL6					GM13889
RHOX9	PRKAR2A			KCND2	PAPOLA	RNASE13	VAV1					A130010J15RIK	C230052I12RIK	6330503K22RIK	CHMP4C	CEP27	PSME2	EIF4E3	CCL3					LASP1
6430550H21RIK	CELSR3			TSPAN12	VRK1	MFLJ00128,E130112L23RIK	DSC3,DSC3					RNPEPL1	7530404M11RIK	HMMR	RSBN1	ADAL	RNF31	GPR27	CCL4					6030419C18RIK
1200013B08RIK	CSPG5			WNT16	YY1	CHD8	PSD2					IPO7	CALB2	MRPL37	WDR77	D2ERTD435E	TM9SF1	PROK2	LOC100034251					KLF3
1100001E04RIK	LNV,CMTM7			PTPRZ1	WARS	OLFR1513	PCDHB1					OXCT2B	TIAM1	BLVRA	GSTM7	MAGEB3	RABGGTA	PHOX2A	EXPI					2610002J02RIK
3830403N18RIK	GPD1L			6332401O19RIK	RTL1	OLFR1512	PRR16					ATXN2L	DKK3	2400003C14RIK	SARS	CTDSPL2	DHRS1	PRKCDBP	1100001G20RIK					BOLA2
SLITRK2	ITGA9			GPR37	HSP90AA1	OLFR1511	HTR4					2410018M08RIK	IVD	PPIL2	SASS6	EIF3S1	2610027L16RIK	GALNTL4	DUSP14					RCOR1
GABRE	TMEM158			GRM8A,GRM8	WDR20A	OLFR1510	MC4R					CTXN1	RPRM	WASF3	SLC44A3	GABPB1	RIPK3	PARVA	OTTMUSG00000000997					FAM129C
PNCK	MKIAA1575,BCOR			LRRC4	MOK,RAGE	OLFR1509	DOK6					PDE4A	HEXIM2	2810410C14RIK	DNTTIP2	TRPM7	NFATC4	4632411J06RIK	ACACA					WHSC1L1
PLXNB3	WDR40B			CRIM2,KCP	RCOR1	OLFR1508	RORB,RORB					C030004A17RIK	ZSWIM1	A930013B10RIK	LEF1	BLVRA	CBLN3	SPON1	BC022224					LETM2
RGAG4	FHL1			IRF5	CDC42BPB	OLFR1507	PGM5					CDK10	NUMA1	GM237	E130014J05RIK	TMEM87B	9130227C08RIK	PDE3B	ZNHIT3					SLC35C1
MAGEE2	ATP11C			PLXNA4	EIF5	LOC547323	KCNV2					RUTBC1	ARHGAP28	AMT	BDH2	ZC3H8	PSPC1	E030018N11RIK	CAR4					SLC35C1
2610002M06RIK	HMGB3			CHRM2	MARK3	LOC547323	SLC16A12					DDX39	PKN2	BC025920	MANBA	TTL	9830124H08RIK	GPR139	BRIP1					TRP53I13
SYTL4	DUSP9			DGKI,AK082250	6720458F09RIK	OLFR49	HTR7					2210021J22RIK	SCAP	2700094K13RIK	H2AFZ	RPO1-2	ZMYM2	HS3ST2	YPEL2					PLEKHG3
XKRX	NR0B1			KLRG2	KLC1	REM2	SORCS1,SORCS					1700001O22RIK	BC051142	ATP5G1	PDLIM5	NOL5A	IFT88	IL4RA	GDPD1					SLC45A3
TMEM35	TAF9B			GSTK1	2010107E04RIK	5830406J20RIK	GPR158					IQCC	BC049807	UTF1	ST6GALNAC3	A930025D01RIK	IL17D	RGS10	PPM1E					PPAPDC2
GPR143	CHRNA7			ZFP467	AW555464	IL25	NXPH2					TUBGCP3	B830017H08RIK	FH1	CTH	VPS16	N6AMT2	PPAPDC1A	TEX14					4430402I18RIK
EGFL6				STK31	CDCA4	CMTM5	FUT7					WDSOF1	ANKIB1	INVS	CYP7B1	FASTKD5,UBOX5	SAP18	HTRA1	Sep-04					EFNA3
PCP4L1				NPY	JAG2	MYH7	PTGS1					CCDC85B	USP22	POU2F1	CRH	2600009E05RIK	ZDHHC20	HMX3	RNF43					AFTPH
RGS20				HOXA2	NUDT14	DHRS2	GRB14					AI480653	5730494M16RIK	STRM	ECT2	1700037H04RIK	EFHA1	HMX2	BZRAP1					PPT2
RRS1				HOXA3	BRF1	1110028A07RIK	ITGA4					4430402I18RIK	SP9	RPS26	ARPM1	CENPB	SETDB2	GPR26	MPO					PRRT1
ADHFE1				HOXA5	BTBD6	TSSK4	E430002G05RIK					SYPL	LMTK3	RGS14	SKIL	2310035K24RIK	CAB39L	4631426J05RIK	LPO					PAX5
SGK3				HOXA6	PACS2	TGM1	GJA9					D17ERTD441E	AEBP2	KIFC1	ACTL6A	RSU1	TMEM46	NKX1-2	EPX					TIPARP
SLCO5A1				HOXA7	TEX22	LTB4R2	THBS1					MTG1	SPAG8	DGKE	FXR1H	5730494N06RIK	C1QTNF9	A930008G19RIK	OLFR462					4931440P22RIK
PRDM14				HOXA9	MTA1	RIP3,RIPK3	6330527O06RIK					PLEC1	ADORA1	SPNB3	ATP11B	PCNA	MIPEP	ADAM12	OLFR463					BTBD7
MSC				HOXA10	4930427A07RIK	CMA2	PAK7					PLEC1	MDK	RAB8A	CCNA2	CDS2	EBPL	EBF3	OLFR464					MAPK4
PAQR8				HOXA11	MKIAA4205,ZFP386	UBE2J2	SLC13A3					DHX37	ACD	SLC44A4	FREM2	ESF1	6330409N04RIK	NKX6-2	VEZF1					HOXA10
SMAP1				HOXA13	WDR60,D430033N04RIK	MCPT1	KCNG1					JTB	1110067I12RIK	4930548G07RIK	MME	2310003L22RIK	DLEU7	KNDC1	HUS1					LGALS1
BAG2				EVX1	D12ERTD551E	MCPT9	EDN3					TSGA10	LMAN2L	CEP70	EG624866	SNX5	WDFY2	MSX3	4932411E22RIK					HNRPLL
PLEKHB2				1200009O22RIK	MTB,NCAPG2	MCPT2	GPR149					PLCXD1	ANKRD13C	FTSJ3	SCHIP1	CSRP2BP	CTSB	NLRP6	ANKFN1					TMC6
ARID5A				PRR15	SP4	MCPT4	PTX3					OSBPL1A	4930404N11RIK	LMAN2	PKIA	DTD1	NEIL2	DRD4	OTTMUSG00000005148					TMC6
4632411B12RIK				CRHR2	GDI2	MCPT8	MLF1					RPS24	B930037P14RIK	TXNDC14	PDGFC	NAT5	KIF13B	IGF2	SUNC1					SCD1
AK044901,CNNM4				ADCYAP1R1	NET1	GZME	GLRB					CCNL2	PWWP2	MED19	MND1	FKBP1A	FBXO16	ASCL2	TMEM100					MAP3K1
MGAT4A				AW146242	AKR1E1	GZMD	GUCY1A3					BCL2L11	SPRYD3	UTP11L	TMEM154	TCF15	ESCO2	KCNQ1	ABCA13					B4GALT2
CHST10				D430015B01RIK	EG432723	GZMG	7530404M11RIK					ESPN	MMP25	MAP1LC3B	LMNA	RBCK1	TRIM35	CDKN1C	KIF2B					YWHAZ
MYO1B				SNCA	KLF6	GZMN	GSTM5					HRK	AW554918	SLC35F2	SSR2	TRIB3	DPYSL2	PHLDA2	WFIKKN2					FBN2
STAT1				GRID2	WDR37	GZMF,GZMC	T2BP					SLCO4C1	LOC545963	1700001P01RIK	MUC1	SOX12	EG432870	FGF3	ABCC3					IMPDH1
SATB2				ATOH1	IDI1	EG380907	PTGFR					HIST1H4M	I830134H01RIK	TXNDC4	EFNA4	ZCCHC3	PNMA2	FGF15	SPATA20					HES6
BMPR2				A930038C07RIK	GTPBP4	PHF11	CALB1					HIST1H2AO	9530015I07RIK	KIFC1	TPD52	6820408C15RIK	DOCK5	NPAS1	EPN3					KANK1
NRP2				GNG12	LARP5	D14ERTD668E	KIF12					WSB1	0610039J04RIK	TLE6	OAZ3	MCTS2	SLC25A37	4933417E01RIK	MYCBPAP					CECR6
CREB1				TACSTD2	DIP2C	MIPEP	DBC1					RTN3	NFATC2	2210412D01RIK	4930504E06RIK	TPX2	RHOBTB2	CADM4	CHAD					CLIP1
CCNYL1				ATOH8	MTR	SGCG	RASEF					GM50	ADAM15	KMO	ENSA	PDRG1	BIN3	ATP1A3	BC018371					NOTCH3
IGFBP2				LRRTM1	NID1	ARL11	RUNDC3B					4932430I15RIK	2210009G21RIK	RPP25	4930535B03RIK	TM9SF4	9930012K11RIK	KCNK6	XYLT2					LTBP4
PNKD				TMEM166	B3GALNT2	KCNRG	SEMA3D					1110034B05RIK	GNGT2	E230022H04RIK	HIST2H3B,HIST2H3C1,HIST2H2BB	E2F1	LGI3	FXYD7	OTTMUSG00000002038					ITGB3
EPHA4				TACR1	TBCE	GUCY1B2	A530088I07RIK					ADPRH	VGF	MIZF	TXNIP	ZFP341	REEP4	SCN1B	A430060F13RIK					GABRB3
ITM2C				VAX2	AW209491	EG432867	KCNK3					NOS1	1700019N12RIK	E130310K16RIK	ACP6	EIF2S2	XPO7	CHST8	COL1A1					GABRB3
B3GNT7				ANKRD53	CDC2L5	EG654465	CPZ					ADAMTS1	EIF4G2	1600021P15RIK	DAB1	AHCY	KCTD6	CEBPA	HILS1					SLITRK5
NCL				CYP26B1	RALA	DEFB43	STK32B					RUNX1	MAP2K7	POU2F1	PPAP2B	CDC91L1	RCBTB2	SLC7A10	SGCA					MSH5
6430706D22RIK,A730008H23RIK				EG545861	1600012F09RIK	DEFB42	GABRA4					DAG1	DHX15	BC052040	ECHDC2	ITGB4BP	P2RY5	TSHZ3	SAMD14					MSH5
ARL4C				EMX1	VPS41	BLK	GABRB1					FHL4	ZFX	ELAVL2	2610301B20RIK	NFS1	RB1	ZFP536	PDK2					CLIC1
GBX2				NOTO	STARD3NL	XKR6	C130090K23RIK					FUT9	ZIPRO1	MTUS1	PLEKHF2	2010100O12RIK	ITM2B	2900093B09RIK	TAC4					MLLT10
SCLY				EGR4	MKIAA0281,ELMO1	RP1L1	PRKAR1B					GSG1	ZIPRO1	AKP2	ELAVL4	RBM39	MED4	MYOD1	ZFP652					1700020C07RIK
HES6				FIGLA	TRIM27	1700049K14RIK	STARD13					FOXF1A	TULP2	HSP90AB1	RAD54L	PHF20	SUCLA2	KCNC1	ABI3					CDK5
TRAF3IP1				ADD2,ADD2	ZSCAN12	FBXO16	TFPI2					LECT1	CCL27	RPL37A	PIK3R3	TGIF2	ESD	PTPN5	GNGT2					SLC4A2
GPC1				TGFA	ZKSCAN3	ZFP395	COL1A2					MSX1	ADRB1	PRPS1	HECTD3	1110008F13RIK	LRCH1	DBX1	HOXB5					PLEC
RNPEPL1				ANTXR1,TEM8	ZFP192	PNOC	AK019709,TAC1					PTPRS	ALDH3A2	RPS10	PTCH2	DSN1	ZC3H13	SLC6A5	SKAP1					PLEC
CAPN10,CAPN8				AB041550	HIST1H2BM	SCARA5	CFTR,CFTR					TBX6	BNC1	DDAH1	PLK3	RBL1	COG3	NELL1	COPZ2					KCNQ2
SNED1,SNEP				GATA2	HIST1H4J	GULO	A430107O13RIK					XBP1	CAPN5	FLCN	4931406I20RIK	SFRS6	SLC25A30	GABRG3	SP6					OVOL2
BOK				MGLL	HIST1H4K	ADAM2	NOD1					ECH1	CDK5	2610207I05RIK	2610528J11RIK	3230401D17RIK	4930452B06RIK	GABRA5	SCRN2					OVOL2
GLI2				FBLN2	HIST1H1B	EPHX2	PDE1C					ADAR	OVGP1	BIRC2	SLC2A1	D930001I22RIK	GTF2F2	PEG12	LRRC46					ADRA2B
INHBB				WNT7A	HIST1H3I	CHRNA2	C130060K24RIK					GSK3B	ARID3A	SEC61G	MYCL1	UBE2C	9030625A04RIK	APBA2	MRPL10					GFOD1
RALB				C130034I18RIK	HIST1H4M	ADRA1A	VAMP5					MYOZ1	EDNRB	ASNS	NDUFS5	PLTP	CCDC122	LRRK1	OSBPL7					KCNH3
TMEM37				EIF4E3	ZFP184	EG628416	PROKR1					TMEM9	FAF1	SELK	AU040320	NCOA5	DNAJC15	ADAMTS17	TBKBP1					DLEU2
STEAP3				PROK2	ZFP322A	GNRH1	SLC6A1					CCDC77	CMTM3	PARK7	GJB3	SLC35C2	NARG1L	DMN	GPR179					NR5A1
CCDC93				GLT8D4	ABT1	ADAM7	SLC17A6					SMYD2	CCDC132	CKS2	HPCA	BC067047	EG432879	NR2F2	4933428G20RIK					TGFB1I1
SLC35F5				SEMCAP3,AK164098,PDZRN3	HIST1H4H	ADAMDEC1	LUZP2					ROBO4	5830417C01RIK	TRAP1	C77080	CSE1L	ELF1	RGMA	PLXDC1					PLEKHF1
CXCR4				CHL1	HIST1H4F	ADAM28	GABRG3					SNAPC3	RAB6	GTPBP4	BSDC1	SLC9A8	WBP4	A830073O21RIK	TCAP					KLF15
MAPKAPK2				LRRN1	HIST1H1D	NKX2-6	KIAA1199 HOMOLOG,9930013L23RIK					PARP9	H47	ZFP444	RCC1	NFATC2	SUGT1	ST8SIA2	PNMT					ACD
RASSF5				GRM7	HIST1H3E	ENTPD4	ME3					SFXN3	BC005537	SECISBP2	FGR	ZFP64	DIAP3	SLCO3A1	PERLD1					PARD6A
RAB7L1,RAB29				LMCD1	HIST1H4D	SORBS3	KCNE3					HIST2H3C2	TSGA2	TGIF2	ZDHHC18	AURKA	2410129H14RIK	NTRK3	GRB7					PARD6A
NUAK2				OXTR	HIST1H1C	SFTPC	SCUBE2					HIST1H4H	SYNJ2BP	COX10	RPS6KA1	CSTF1	6720463M24RIK	ACAN	GSDM3					RIMKLB
TMCC2				IL17RC	HIST1H4B	HR	MYO16					ATG4D	MRPS7	4930583K01RIK	PAFAH2	RAE1	SLC11A2	MESP1	GSDM2					KIFC3
NFASC				PMCA2,ATP2B2	LRRC16	NPM2	INDO					D030051N19RIK	SURB7	EPB4.1	GRHL3	RBM38	EG432982	CRTC3	CSF3					NOL4
LRRN2				SLC6A11	GMNN	DOK2	HPGD					ARL4C	0610009D07RIK	TBL1XR1	TCEB3	TMEPAI	LETMD1	PDE8A	CASC3					NOL4
SOX13,SOX-13				HRH1	BC005537	CYSLTR2	SPOCK3					HIST1H3H	DHRS10	TOMM40L	ID3	STX16	BC035295	CPEB1	RAPGEFL1					TGFBR3
ARL8A				SYN2	D130043K22RIK	LCP1	CALB2					HIST2H2AA2	0610037P05RIK	RAET1A	ZBTB40	NPEPL1	DAZAP2	HOMER2	TNS4					RAPGEF3
RNPEP				PPARG	ALDH5A1	CPB2	9530015I07RIK					HIST2H3C1	NDUFA3	UPP1	1700013G24RIK	ATP5E	BC004728	HDGFRP3	CCR7					PTF1A
NAV1,MKIAA1151				PLXND1	NRSN1	COG3	TEX12					NNAT	NDUFA9	GBX2	RUNX1T1	SLMO2	ACVR1B	BNC1	KRT222					C330016O10RIK
PHLDA3				CXCL12	CDKAL1	KCTD4	PLSCR4					AA388235	1110005A23RIK	APOA2	DDOST	GMEB2	GRASP	A830059I20RIK	KRT24					D930048N14RIK
LAD1				ZFP9	E2F3,E2F3	ENOX1	UBE1L,D330022A01RIK					PDE8A	RPL7L1	TUBB3	CAMK2N1	TCEA2	NR4A1	GAB2	KRT25					GLUL
ARPC5				LRTM2	UQCRFS1	EG629678	BCORL1					UBL3	SSR2	SPATS1	KLHDC7A	PDSS1	9430023L20RIK	WNT11	KRT26					WFDC2
1700012A16RIK				WNT5B	WRNIP1	AU021034	GPR101					DYNLL1	TMEM54	SPRED2	CROCC	MASTL	EIF4B	DGAT2	KRT27					GRAMD1B
RGS16				CECR6	SERPINB9B	LECT1	SLITRK4					ZCCHC18	PSENEN	OTX2	6330545A04RIK	YME1L1	TENC1	MTAP6	KRT10					HK1
TOR3A				TUBA8	SERPINB6C	OLFM4	GPR50					PLLP	NDUFC1	TBX3	SPEN	EHMT1	SPRYD3	GDPD5	A830036E02RIK					TOB1
PRDX6,AOP2				IQSEC3,MKIAA1110	SERPINB6A	PCDH20	GABRQ					PHOSPHO2	UQCRH	KRT42	TMEM51	ARRDC1	D15MGI27	CHRDL2	KRT20					KCNA1
CREG1				AK213543,CLSTN3	NQO2	4921530L21RIK	ATP2B3					AFF4	4921524J17RIK	ENAH	PDPN	ZMYND19	ESPL1	MYO16	KRT23					EPHA4
TADA1L				SCNN1A	RIPK1	KLF12	AR					SLC38A2	4921522P10RIK	ABCG2	NPPB	WDR85	MYG1	CDH8	KRT39					LMNB1
CD244,2B4				VWF	TUBB2B	SCEL	HTR2C					D130007C19RIK	HRASLS5	TLE3	CLCN6	MRPL41	PRR13	A330008L17RIK	KRT40					CIC
VANGL2				NTF3	PRPF4B	SLITRK6	MKIAA1889,XKR4					CYP4X1	CDC37L1	CREB3	ENO1	PNPLA7	CALCOCO1	CDH11	KRTAP3-3					SOX21
CASQ1				KCNA5	PECI	DCT	SOX17					9930012K11RIK	EFHD2	WSB2	ERRFI1	A730008L03RIK	NFE2	CAR7	KRTAP3-2					MYO1E
MIXL1				KCNA1	CDYL	OXGR1	JPH1					ARHGAP30	MBOAT2	IFITM7	MIB2	TUBB2C	COPZ1	RRAD	2310043L02RIK					ASPHD2
LEFTY2				KCNA6	RPP40	DOCK9,MKIAA1058	TCFAP2B					KCNQ2	RNPC3	2900011O08RIK	CCNC	NDOR1	ITGA5	2700055K07RIK	OTTMUSG00000004966					KCTD1
LEFTY1				AK187594,CCND2	RREB1	GPR18	KCNQ5					ZFP251	LASS4	RPAP1	ANKRD6	C730025P13RIK	GOLPH3	ATBF1	2310040M23RIK					4632428N05RIK
TMEM63A				PRMT8	SSR1	EBI2	B3GAT2					ZFYVE26	NDUFB8	GPR152	1700003M02RIK	MAN1B1	ZFP622	COL4A1	A030010K20RIK					MERTK
SUSD4				TSPAN11	6530403A03RIK	C6	COL19A1					TXNIP	ARMCX2	BMP4	1810030N24RIK	UAP1L1	DAP	COL4A2	1110033F04RIK					SH2D5
D1PAS1				1100001H23RIK	MUTED	C9	SLM1,KHDRBS2					MDK	PAPD1	SPP1	ACO1	2010317E24RIK	ROPN1L	FA2H	KRTAP4-7					TRIB1
PTPN14				ARHGDIB	EEF1E1	FYB	NPAS2					SCN4B	1200015A19RIK	TPD52	APTX	AGPAT2	Mar-06	RAB20	OTTMUSG00000002196					ANKIB1
SMYD2				PTPRO,GLEPP1	SLC35B3	RANBP3L	CREG2					PRKG1	COQ10B	AGTRAP	RG9MTD3	SURF6	LAPTM4B	ADAMTS18	KRTAP9-1					KRIT1
FLVCR1,9630055N22RIK				LMO3	GCNT2	UGT3A1	IL1RL2					LHX9	NAT5	TJP2	GM829	SURF5	STK3	AI427515	4733401H21RIK					KRIT1
LPGAT1				PDE3A	PAK1IP1	UGT3A2	SLC9A2					KCNH8	PPM1M	SPRY4	XPA	RPL7A	COX6C	MAF	OTTMUSG00000002177					ATP6V1G2
IRF6				KCNJ8	TMEM14C	CAPSL	POU3F3					KCNH8	SUGT1	RAX	5730528L13RIK	SURF1	FBXO43	CDH13	KRT33A					MNX1
CD46				BHLHB3	HIVEP1	SPEF2	GPR45					SLC30A10	2700055K07RIK	TUBB2B	FCMD	SURF2	RNF19	EFCBP2	KRT34					TMEM229A
UST				SSPN	TBC1D7	AGXT2	FHL2					BC013712	MRPS11	M6PRBP1	KLF4	1700007K13RIK	ANKRD46	EG434280	KRT31					TAF11
FUCA2				ITPR2,TIPR	SIRT5	C1QTNF3	2210010L05RIK					4933422H20RIK	PSMD8	SNX10	PTPN3	MRPS2	NCALD	SOX1	KRT32					ANKS1
CITED2				PTHLH	CCDC90A	SLC45A2	INPP1					4933416C03RIK	MRPL24	MZF1	AKAP2	ODF2	RRM2B	FOXF1A	KRT35					HAGH
3110003A17RIK				U2AF2	C78339	AK159017,PDZD2	NEDL2,HECW2					KCNK9	GSTO2	PORCN	ZFP37	WDR34	KLF10	FOXC2	KRT36					FAHD1
RAET1A,RAET1C,RAET1E,RAET1D				ZIM1	NUP153	AK048368,CDH10	BOLL					TUBAL3	BC061039	D15ERTD621E	NFIB	LRRC8A	FZD6	FOXL1	KRT13					HAGH
ENPP1				CRXOS1	KIF13A	ACOT10	MARCH4					LOC546723	5730536A07RIK	DCUN1D3	1810054D07RIK	PHYHD1	SLC25A32	JPH3	KRT15					VLDLR
MD53,TPD52L1				TEX101	ZFP169	CDH12	IGFBP5					TIMM8A2	TMEM126B	SALL4	ELAVL2	DOLK	WDSOF1	ZFPM1	GPR68					H2-Q2
TSPYL4				EG623131	BC010304	BC087945,FAM105B	WNT6					LOC622408	CDC42EP2	CCDC38	TEK	NUP188	RIMS2	CPNE7	4932415G16RIK					GSE1
HDAC2				LGALS4	IARS	DNAHC5	WNT10A					KIF5A	VPS25	SALL4	ANKRD38	CRAT	OXCT1	DISC1	MTAC2D1					RAB15
AK017779,MARCKS				KCNK6	FBXW17	TAS2R119	FEV					GRIA2	ARL8A	LDHB	DOCK7	PPP2R4	LRP12	BC021891	FBLN5					THAP11
SMPD2				ETV2	SPIN1	NPAL2	CRYBA2					KIF21B	HINT2	MYCN	ALG6	IER5L	EBAG9	KCNK1	LGMN					RBMXRT
FOXO3A,FKHR2				KRTDAP	NXNL2	ODF1	IHH					ADORA1	SLC39A11	MSC	LIN54	EXOSC2	PRKAA1	NRP1	CHGA					SLC10A7
CD24A				HAMP1	CKS2	BAALC	DES					SLC30A2	2010305A19RIK	NDP52	AFF1	POMT1	RAD21	DLGAP2	COX8C					RALGPS2
PRDM1				FXYD5	SECISBP2	TM7SF4	PAX3					CDKN2A	ZFP715	BC051244	HSD17B11	RPP38	EXT1	CSMD1	9030205A07RIK					RALGPS2
DCBLD1				FXYD7	SEMA4D	ABRA	SGPP2					LHX9	SCRN1	COL4A2	SPP1	FPGS	2600005O03RIK	HTRA4	ASB2					NRN1
SEPT10				SLC7A10	SYK	TMEM74	MOGAT1					CACNB3	DOPEY2	OLIG2	MTF2	LRSAM1	DEPDC6	UNC5D	OTUB2					TMOD2
DDIT4				TSHZ3	AUH	TRHR	SERPINE2					GIT2	METTL7A	D4BWG0951E	IDUA	RPL12	DERL1	DUSP26	D12ERTD647E					FAM78A
UNC5B				MKIAA0390,ZFP536	SPTLC1	CSMD3	SLC16A14					AP3D1	CD2BP2	SUSD2	PLCXD1	SUV39H2	WDR67	DUSP4	IFI27					LDHA
ADAMTS14				VSTM2B	THOC3	SLC30A8	ECEL1					RHOC	RNF168	SOCS3	CHFR	HSPA14	9130401M01RIK	MFHAS1	8430415E04RIK					BHLHE22
LRRC20				KLK13	ARL10	TNFRSF11B	EFHD1					ATP5K	PSMD1	MREG	EP400	ARMETL1	ZHX1	FGF20	NT5C1B					VSX2
2010107G23RIK				SEC1	MKIAA0887,UBXD8	COLEC10	NGEF					PRDM1	2610034B18RIK	BRD2	RUTBC2	FBXW2	2410187C16RIK	SLC7A2	SERPINA10					FLT1
TSPAN15				CAR11	RNF44	NOV	DNAJB3					CACNB3	5133400G04RIK	ECT2	DYNLL1	PSMD5	D15ERTD621E	CYP4V3	SERPINA6					CYB5D1
HK1				ABCC8	TSPAN17	NPPS2,ENPP2	RAMP1					ANXA2	9030624J02RIK	BRD2	PLA2G1B	RPL35	TMEM65	HELT	SERPINA1F					LSMD1
SUPV3L1				MYOD1	RXRIP110,UIMC1	BC026439	PER2					CAMK2B	9030611O19RIK	PTPN12	CIT	ARPC5L	TATDN1	IRF2	SERPINA11					RNF207
RUFY2				KCNC1	ZFP346	8230402K04RIK	TWIST2					CD82	9130008F23RIK	RTP4	HSPB8	PHYH	NDUFB9	HAND2	SERPINA9					TMEM214
ZFP365				PTPN5	LMAN2	ANXA13	KIF1A					CD9	ITFG1	IGF2BP3	WSB2	RBM43	E430025E21RIK	4930431L04RIK	SERPINA12					HELZ
SLC16A9				DBX1	GRK6,GRK6	A1BG	ST8SIA4,ST8SIAIV					CIRBP	ESCO2	PLEKHF1	TBX3	PRPF40A	NSMCE2	BC030500	SERPINA5					CCDC88C
UBE2D1				SLC6A5	PDLIM7	MLZE,AI987692,9030605I04RIK	CDH20					CLK2	2610003J06RIK	TTL	PPP1CC	ARL6IP6	0910001A06RIK	MFAP3L	SERPINA3K					ELAVL2
BCR,MKIAA3017				NELL1	DOK3	9930109F21RIK	RNF152					COL1A2	2210016L21RIK	BASP1	RHOF	USP6NL	C920006C10RIK	SPOCK3	SERPINA3M					CDH2
GSTT2				TMEM16E	DDX41	OC90	TNFRSF11A,RANK					CRIP1	TMEM175	PAK4	UBC	PPIG	PHF20L1	TLL1	SERPINA3N					SLC43A1
ADARB1				GABRA5	BC021381	LRRC6	BCL2					PCDHA4	DZIP1L	4930461P20RIK	CHCHD2	SSB	4921505C17RIK	4732435N03RIK	CLMN					SLC43A1
LRRC3				NDN	TMED9	TMEM71	CDH7					CSRP2	PCBD2	DHRS8	4930579G22RIK	METTL5	NDRG1	HAPLN4	BDKRB2					SLC43A1
1810043G02RIK				AK196832,TRPM1	B4GALT7	TG	SCTR					CSTB	4933435A13RIK	OAS2	WBSCR16	SLC25A12	ZFAT1	TMEM59L	BDKRB1					DNAHC8
ICOSL				APBA2	CAML	SLA	C1QL2					DAXX	HSPA12B	6430527G18RIK	WBSCR28	HAT1	KHDRBS3	CRLF1	A130014H13RIK					BSX
TMEM1				LRRK1,MKIAA1790	DDX46	ELM1,WISP1	EN1					DSG2	PRKRIR	CTDSP1	WBSCR22	PDK1	1810044A24RIK	ARHGAP10	DEGS2					CRLF1
PDXK				ALDH6,ALDH1A3	B230219D22RIK	1700010C24RIK	HTR5B					E4F1	1700055M20RIK	DNMT3A	USMG1	CDCA7	PPTP4A3	GAB1	SLC25A29					FGF8
PPAP2C				ADAMTS17	TXNDC15	2300005B03RIK	DPP10					EBF1	5133400G04RIK	TTLL6	2900083I11RIK	ATF2	ARC	RNF150	AI132487					PLAGL2
MIER2				NR2F2	PCBD2	LYNX1	LYPD1					EEF1A2	6530401N04RIK	D930048N14RIK	YWHAG	HNRPA3	ZFP41	UCP1	RTL1					POFUT1
GZMM,MMET-1				RGMA	H2AFY	D730001G18RIK	TMEM163					ELF3	1700067C01RIK	USP44	RASA4	NFE2L2	ZC3H3	EFNB2	DIO3					MIR124A-1
PALM				ST8SIA2	FBXL21	ERT-1,HEMT1,HEMT	THSD7B					PPM1G	DCUN1D5	MOBP	PRKRIP1	BC003993	GSDMDC1	LYL1	LOC629605					ERICH1
ARID3A				SLCO3A1	SMAD5	CYP11B1	MFSD4					CMTM3	2510039O18RIK	CERKL	VGF	NUP35	EEF1D	NFIX	RAGE					DLGAP2
CNN2				TRKC,TRKC,NTRK3	UBQLN1	CYP11B2	ADORA1					CCDC132	DYNC2H1	NR0B1	EPHB4	ZC3H15	TIGD5	CBLN1	TRAF3					ARHGAP21
ADAMTSL5				ACAN	1700013B16RIK	2010109I03RIK	SYT II,SYT2					5830417C01RIK	KLHDC8B	ENC1	PCOLCE	SSRP1	PYCRL	ADCY7	AMN					GM13375
MEX3D				HAPLN3	4932411G14RIK	LY6I	LGR6					RAB6	ZFYVE20	GPC4	HRBL	FNBP4	ZFP623	NKD1	1200009I06RIK					ARID3A
BC072620				MESP1	ISCA1	LY6A	EG215714					H47	HIST3H2BA	IGFBP2	COPS6	MTCH2	ZFP707	TOX3	GM266					SV2C
GADD45B				2610034B18RIK	ZCCHC6	LY6C1	PKP1					BC005537	HELB	MOBP	AP4M1	NDUFS3	MAPK15	IRX3	MSGN1					MIDN
GNG7				CRTC3	GAS1	LY6C2	KIF21B					TSGA2	IL25	EDN1	PDGFA	KBTBD4	EPPK1	IRX5	A530050D06RIK					KRTCAP2
DIRAS1				CPEB1	EG630579	LY6F	LHX9					SYNJ2BP	ZCCHC14	FGF4	UNC84A	CUGBP1	PLEC1	IRX6	A730018C14RIK					1110034A24RIK
EEF2				VESL-2,HOMER2	ES113,8430426H19RIK	GPIHBP1	B830045N13RIK,AK140520					MRPS7	SCML2	CTGF	FTSJ2	SLC39A13	OPLAH	SLC6A2	A530016L24RIK					9330151L19RIK
DAPK3				TM6SF1	6720457D02RIK	SPATC1	PTGS2					SURB7	MFN2	HESX1	WIPI2	D2ERTD391E	GPAA1	GNAO1	ADSSL1					SLC25A22
EDG6				HDGFRP3	FANCC	MB	GLT25D2					0610009D07RIK	ACOT7	PDPK1	ZFP469	D230010M03RIK	DGAT1	AMFR	PLD4					OLFM2
GNA11				BNC1	PTCH,PTCH1	APOL3	NMNAT2					DHRS10	WWC2	UBE1C	FSCN1	ALKBH3	FBXL6	CPNE2	AI450948					KCNH2
HCFC2				SH3GL3	AK039063,9330134C04RIK,0610007P08RIK	BC085284	RGS8					0610037P05RIK	ACTN1	DPYSL4	RASL11A	HSD17B12	GPR172B	PLLP	GPR132					MEGF8
NUAK1				CTSC	SLC35D2,MUGTREL8	9030421J09RIK	A230106N23RIK					NDUFA3	MLF2	TBX20	HMGB1	ATP5C1	ADCK5	TMEM28	NUDT14					PITPNC1
CRY1				RAB38	ZFP367	2210421G13RIK	MKIAA1747,6430517E21RIK					NDUFA9	TMEM51	ARL6IP5	RFC3	KIN	SLC39A4	MMP15	TMEM121					ZSWIM6
BTBD11				PRSS23	1110018J18RIK	9130218O11RIK	ASTN1					1110005A23RIK	UBL4	UFM1	PHTF2	WDR3	NFKBIL2	EPHB1	VSNL1					MSL1
NT5DC3				GAB2	CTSL	BC085284	DNM3					DNAJC15	UBTD1	ENPP3	FBXL13	GDAP2	CYHR1	SLCO2A1	VIPR2					SNAI1
ARL1				WNT11	CCRK	2310016F22RIK	PRRX1,AK038736					UFC1	LZTS2	A230079K17RIK	ORC5L	TTF2	KIFC2	RAB6B	PTPRN2					QSER1
GAS2L3				MTAP6	HIATL1	CACNG2	AK020768,RCSD1					ARFL4	EPB4.1L5	CCDC60	CDK5	CSDE1	MFSD3	TMEM108	RAPGEF5					TRP73
ELK3				ARRB1	ZFP369	CSF2RB	MKIAA1513,POGK					COMMD4	PPAPDC3	SHF	MLL3	NRAS	D15WSU169E	DUSP7	DNAHC11					WDR8
SLC6A15				CHRDL2	2410141K09RIK	IL2RB	RXRG					NENF	RHOV	9630014M24RIK	HTR5A	CAPZA1	ZFP251	CACNA2D2	D12ERTD553E					MFHAS1
PHLDA1				P2RY2	UQCRB	C1QTNF6	LMX1A					RPL7L1	PRR14	CXCR7	CNPY1	ST7L	ZFP647	SLC38A3	GREB1					HES2
RAB21				STARD10	ZFP708	SSTR3	RGS7,RGS7					SSR2	BC021891	CSRP1	BC037112	RBM15	RBM9	SEMA3F	E2F6					GKAP1
LRRC10				PDE2A	ZFP759	RAC2	PLD5					TMEM54	LACE1	RCN1	MRFAP1	AMPD2	RABL4	PRKAR2A	PQLC3					HECTD1
IRAK3				CCKBR	RSL1	MFLJ00017,PSCD4	D230039L06RIK					PSENEN	CCDC25	RDX	CRMP1	GNAI3	TST	PTHR1	GRHL1					PATL1
HMGA2				LMO1	ZFP455	GRAP2	ITPKB					NDUFC1	KCNA5	ADAM19	6820424L24RIK	SORT1	MPST	DCAMKL3	CYS1					GCGR
GNS,AK081796				TRIM66	ZFP458	MCHR1	4922505E12RIK					NIFUN	PLEKHH3	CDKN1B	BST1	PSRC1	KCTD17	STAC	RSAD2					KIF1A
RASSF3				NRIP3	ZFP595	DNAJB7	TLR5					SAR1B	AHSA1	NOTCH4	RBPJ	PRPF38B	RAC2	CMTM8	TYKI					HLF
D930020B18RIK				ADM	E130120F12RIK	CYP2D22	HLX					ZMAT2	KCNK13	RAB20	STEAP2	PRMT6	GGA1	TGFBR2	ALLC					RCOR3
SRGAP1				GALNTL4	ZFP456	CYP2D10	MOSC1					BPIL1	OIT1	SHROOM3	KLF3	DPH5	SH3BP1	EOMES	COLEC11					GM10516
PPM1H				SPON1	ZFP459	CYP2D9	C130074G19RIK					UQCRH	3830406C13RIK	DLL4	KLHL5	SLC30A7	TRIOBP	PLCD1	RNASEH1					CYP26A1
LRIG3				CYP2R1	C330011K17RIK	CYP2D12	SLC30A10					MS4A4D	SOAT2	SLC13A2	BC013481	EXTL2	H1F0	SCN5A	TTC15					EPHB2
CYP27B1				SOX6	9630025I21RIK	CYP2D34	TGFB2					ABI3	C530044N13RIK	LYRM1	TEC	PTBP2	GALR3	MYRIP	TSSC1					ARHGEF7
D10ERTD610E				SYT17	ZFP817	CYP2D40	KCNK2					TCEAL8	LEMD2	PARP6	CHIC2	F3	EIF3S6IP	LYZL4	MYT1L					KPNB1
MBC2				E030018N11RIK	ZFP87	CYP2D26	PROX1					SPESP1	9130404D14RIK	SLC15A1	KIT	BC002199	1700088E04RIK	VIPR1	TPO					TBC1D4
PA2G4				GPR139	ZFP748	NFAM1	VASH2					4921524J17RIK	OLFR824	ELMO1	CLOCK	NOLA1	POLR2F	KBTBD5	SNTG2					GM5089
GDF11				TMEM159	A530054K11RIK	PARVG	9130211I03RIK					4921522P10RIK	FYCO1	TSPAN9	REST	1100001I22RIK	PICK1	TMEM16K	TMEM18					GM5089
CD63				CRYM	3830402I07RIK	MIOX	TRAF5					HRASLS5	GTRGEO22	IDUA	DBF4	GSTCD	KDELR3	TMEM158	ACP1					TANC1
SFI1,BC049259				HS3ST2	ZFP85-RS1	ACR	KCNH1					MRPL33	SLC37A1	PKIA	G3BP2	INTS12	DDX17	CCR9	SH3YL1					ISM1
SEC14L2				SCNN1G	ZFP273	LRRK2	SERTAD4					CYB5	KIF1C	PCCB	SHROOM3	RG9MTD2	DMC1	XTRP3S1	SLC26A3					ZFP82
MYL7				PRKCB1	POLS	MUC19,SMGC	CD34					1100001H23RIK	FEV	NKIRAS2	SRGAP3	ADH5	TOMM22	FUT4	GPR22					KIF7
CAMK2B				CACNG3	MED10	TMEM117	RGS17					HMG20A	D14ERTD231E	LYRM5	TTLL3	METAP1	JOSD1	GPR83	PIK3CG					SIPA1L1
DDX56				IL4RA	NDUFS6	ARID2	AK047607,KEPI,PPP1R14C					MFSD1	INSIG1	SCGB3A1	TIMP4	RAP1GDS1	GTPBP1	OLFM2	KIF3C					5730559C18RIK
OGDH,MKIAA4192				ITGAD	MRPL36	PP11R	SAMD5					CARHSP1	4930429A22RIK	ANKRD52	TMEM40	2410019A14RIK	DNALC4	PDE4A	1110049B09RIK					FUT7
RAMP3				RGS10	AYTL2	H1FNT	RAB32					ACADSB	PHLDB1	CASC1	ADIPOR2	CTBS	CBX6,NPCD	EDG8	ATXN7L1					ZMYND10
IGFBP3				PPAPDC1A	CLPTM1L	ZFP641	PLAGL1,ZAC1					NARG1L	WDR42A	FRS2	CCDC77	SPATA1	PDGFB	RGL3	FERD3L					3930402G23RIK
COBL				FGFR2	TERT	OLFR257	HIVEP2					NUDT16L1	SNX30	MBP	M6PR	GNG5	MAP3K7IP1	BMPER	1700011K15RIK					RAB25
1110067D22RIK				HMX3	SLC12A7,KCC4	OLFR284	GPR126					RAB5A	WDR35	AI846148	APOBEC1	DNAJB4	MGAT3	TBX20	AHR					HCK
STC2				HMX2	CEP72	OLFR283	NMBR					FANCL	SH3BGRL2	GM525	USP5	FUBP1	ADSL	2310005P05RIK	AGR3					D10ERTD610E
UBTD2				GPR26	EXOC3	OLFR282	OLIG3					EFHD2	PQLC3	CDH3	CHD4	ZZZ3	MKL1	OPCML	AGR2					D10ERTD610E
STK10,MKIAA4026				CPXM2	PDCD6	OLFR281	SLC35D3					CMTM6	9830169C18RIK	BCL2A1B	A930037G23RIK	MSH4	4930483J18RIK	ADAMTS15	EG432649					JUB
FGF18				NKX1-2	BC012278	LALBA	TCF21					MBOAT2	COQ6	CDH3	LTBR	SFRS11	RBX1	FLI1	1700108M19RIK					FAM20C
SLIT3				ADAM12	CAST	EG545136	EYA4					RNPC3	TMEM63C	FGFBP1	TNFRSF1A	LRRC40	EP300	KIRREL3	SOSTDC1					KCNK9
CCNJL				FOXI2	ELL2	AQP2	MOXD1					LASS4	CDC14B	HAS3	PRMT8	HPS3	ZC3H7B	PKNOX2	A530016O06RIK					TBX2
RNF130				PTPRE	GLRX	GPD1	C030003D03RIK					NDUFB8	SEC24C	MUP4	NRIP2	HLTF	TEF	9030425E11RIK	DGKB					LTK
MGAT4B				EBF3	RFESD	LIMA1	RSPO3					SLC25A19	ZFP523	SATB1	ETV6	TBL1XR1	POLR3H	4931429I11RIK	POMC1					LTK
HNRPH1				DPYSL4	2210408I21RIK	1700030F18RIK	HEY2					MRPL10	PGGT1B	SCD1	CREBL2	TLOC1	PMM1	2810457I06RIK	SCIN					DBNDD2
RP23-292E3.5-003,ZFP454				STK32C	MKIAA1376,ARRDC3	DIP2B,AI317237	HS3ST5					PAPD1	GYLTL1B	SLC12A4	ATF7IP	ZMAT3	XRCC6	TMEM25	GM889					DBNDD2
ZFP354A				GPR123	LYSMD3	ENSMUSG00000058057	LAMA4					CPEB4	ARHGEF10	ULK1	RERG	ZFP639	CCDC134	DSCAML1	LRRN3					DBNDD2
TCF7				KIAA1768,KNDC1	CETN3	UBIE,HIGD1C,LOC554292	AI317395					TM7SF3	DACT2	CTNNA1	EPS8	CETN4	SREBF2	GRIA4	4930417G10RIK					DBNDD2
RAD50				MSX3	TMEM161B	POU6F1	9030224M15RIK					4930549C01RIK	CDH7	CDC45L	AEBP2	NUDT6	C920005C14RIK	ZBTB16	BC068281					SLC26A10
P4HA2				NLRP6	CCNH	ELA1	NR2E1					ALKBH8	NALP4A	KLK1	LDHB	SPATA5	1500032L24RIK	ARHGAP20	GPR33					GM88
FNIP1				DRD4	COX7C	KRT80	POPDC3					KIRREL3	CCDC113	KRT17	5730419I09RIK	PLK4	NDUFA6	AI593442	ARHGAP5					ITPRIP
ANXA6				DUSP8	RPS23	5430421N21RIK	BVES					4930583H14RIK	C230081A13RIK	MBP	CASC1	NARG1	SERHL	TNFAIP8L3	AKAP6					FSTL4
SLC36A1				6330512M04RIK	ATG10	KRT84	SIM1					SUGT1	A430110N23RIK	OAZ2	TERA	RAB33B	CYB5R3	GLDN	SNX6					FAM59B
MFLJ00205,GALNT10				IGF2	SSBP2,AK039140,AK049972	KRT75	VGLL2					2700055K07RIK	GGA3	RASGRP2	PTPRZ1	8030451K01RIK	A4GALT	DNAJA4	4921506M07RIK					HAPLN4
SAP30L				KCNQ1	ZCCHC9	EG406223	SLC35F1					MRPS11	CSNK1G1	DHRS3	UBE2H	2810046L04RIK	ARFGAP3	CRABP1	MIA2					ADAMTS7
TRIM11				OSBPL5	PAPD4	EG432987	4930589M24RIK					PSMD8	DLEU7	SAA3	SLC35B4	UFM1	BIK	ISL2	MGEA6					CCDC85A
4933433K01RIK				FGF15	HOMER1	KRT6B	PKIB					TXNL5	A830043J08RIK	SGK	D130059P03RIK	EXOSC8	TSPO	SEMA7A	FBXO33					NEGR1
ADORA2B				LRRC8E	JMY-PENDING,JMY	KRT6A	SMPDL3A					4921533L14RIK	2310016F22RIK	UFD1L	SLC37A3	ALG5	TTLL12	LOXL1	GM527					NEGR1
ZFP286				TMEM28	SCAMP1	KRT5	SH3MD4,4831416G18RIK					2900073H19RIK	ZAR1	PLA2G10	SNX10	RNF13	NIPBL	HCN4	PRPF39					ANKRD43
TRIM16				TNFSF13B	AP3B1	KRT1	TESTICAN-2,SPOCK2					EFCAB2	LEPROT	T2	CCDC129	D3UCLA1	PNPLA3	ITGA11	1110034A24RIK					LNPEP
A730055C05RIK				RAB20	TBCA	KRT77	COL13A1					2410066E13RIK	4930515G01RIK	GIPC2	TIGD2	EIF2A	SAMM50	LBXCOR1	KLHDC1					JDP2
NTN1				EG434280	WDR41	KRT79	NEUROG3					RPA3	TRPM4	SPINT1	A530053G22RIK	SIAH2	PARVB	MEGF11	CDKL1					RASSF1
ARHGEF15				DLGAP2,SAPAP2	AGGF1	KRT8	ATOH7,AK005214					TRMT12	SYNPO2L	GABBR1	MAD2L1	RAP2B	LDOC1L	NOPE	PYGL					KLHDC3
EFNB3				CSMD1	F2RL1	IGFBP6	EGR2					ANKRD13A	PTK7	NAT6	GADD45A	SLC33A1	3110043J09RIK	TPM1	TRIM9					MEA1
ATP1B2				ANK1	1200014M14RIK	CSAD	TMEM26					PMVK	FBXL22	CDC42EP4	1700011F03RIK	GMPS	FBLN1	FOXB1	ACTR10					UNG
NLGN2				FUT10	HMGCR	SP7	RHOBTB1					PYGO2	GLIS3	SLC7A9	TCF3	CCNL1	AW124722	ONECUT1	RTN1					UNG
BCL6B				CLDN23	ENC1	AMHR2	BICC1					SLC39A11	TMEM74	9430023L20RIK	ASNS	IFT80	GTSE1	E330016A19RIK	SNAPC1					ALKBH2
MKIAA0909,CAMTA2				6430573F11RIK,MKIAA1456	BTF3	SMUG1	ADORA2A					2010305A19RIK	OSCAR	PPP1R14D	HK2	SMC4	TRMU	COL12A1	DBPHT2					ZFP651
6330403K07RIK				A730069N07RIK	FCHO2	GPR84	AI646023					ZFP715	A930034L06RIK	TM4SF5	BC017133	TRIM59	CELSR1	HTR1B	RHOJ					E530011L22RIK
FBXO39				FGF20	TNPO1	BC048502	SLC1A6					SCRN1	1110036O03RIK	F13B	TIA1	NMD3	BC021523	HMGN3	GPHB5					TNFRSF25
CAMKK1				SLC7A2	MTAP1B	NCKAP1L	ONECUT3					DOPEY2	D230002A01RIK	USMG1	NFU1	PPID	CERK	ELOVL4	TEX21					BCL7C
P2RX5				MTNR1A	MCCC2	GLYCAM1	GIPC3					METTL7A	D830013H23RIK	PCDHGC4	4933427D06RIK	D930015E06RIK	TBC1D22A	TRPC6	GPX2					MIR762
E130309D14RIK				CYP4V3	BDP1	OLFR161	CHST11					CD2BP2	NT5DC1	PCDHGC5	SLC41A3	RPS3A	HDAC10	TPBG	RAB15					CD151
SLC43A2,SLC43A2				BC035537	SMN,SMN1	MEFV	SLC41A2					RNF168	B430209F14RIK	BCL3	C130022K22RIK	DCAMKL2	MAPK11	SNAP91	4921509E07RIK					ERBB2
NXN				HELT	GTF2H2	OLFR15	RFX4					PSMD1	6530402A20	KCNH7	MRPS25	HDGF	1700027J05RIK	TBX18	PLEK2					HOXA13
ABR				IRF2	CDK7	SEPT12	TIMP3					2610034B18RIK	HIST1H4J	2810048G17RIK	UBE1C	MRPL24	SBF1	NT5E	PIGH					PDGFRA
ANKRD13B,RP23-81E16.2-005				AK041405,STOX2	MRPS36	AU021092	ASCL1					BRP44	BC034204	TNFAIP8	1700012H05RIK	BC023814	RANBP3L	PGR	RDH11					GNAS
KSR1				HAND2	CENPH	TNFRSF17	IGF1					5730437N04RIK	9930028C20RIK	AF397014	PPFIBP2	ISG20L2	NCAPH2	RASGRF1	RDH12					2900092D14RIK
WSB1				MFAP3L	CCNB1	4933437K13RIK,SNX29	1200002N14RIK					5730455P16RIK	AB112350	1190017O12RIK	ST5	GPATC4	CPT1B	ADAMTS7	ZFYVE26					SLC22A7
RAB11FIP4				TLL1	PIK3R1	GT4-1	SLC5A8					RUFY3	STK32A	SLCO4A1	TEAD1	1700021C14RIK	RABL2A	ZIC1	RAD51L1					NFE2L1
CENTA2				CPE	ERBB2IP	MKL2	NTN4					USP38	TTC15	KATNAL1	ZFP128	CCT3	1110020G09RIK	CHST2	APOB					PAQR4
TMEM98				MARCH1	IPO11	AK076846,IFITM7	TMCC3					LDHD	C76566	PLEKHG3	2310014L17RIK	TMEM79	ALG10B	PAQR9	WDR22					WNT7A
DUSP14				NPY5R	2810008M24RIK	MYH11,MKIAA0866	PLXNC1					5133400G04RIK	AI987662	D5ERTD135E	6330503K22RIK	SMG5	SKP2	AI427122	EXDL2					HGS
AATF				NPY1R	ERCC8,CSA	EFCAB1	4921510H08RIK					9030624J02RIK	SPATA7	WDFY3	ZFP324	PMF1	LMBRD2	SPSB4	SLC10A1					ARL16
MRM1				4732435N03RIK	DEPDC1B	OLFR19	ALX1					9030611O19RIK	PARP11	FZD10	SLC27A5	MAPBPIP	GLT8D3	CLSTN2	SYNJ2BP					MANEAL
0610013E23RIK				TMEM59L	GPBP1,GPBP	SPAG6	LIN7A					9130008F23RIK	SLC17A7	HYAL3	CHMP2A	UBQLN4	ZCRB1	FOXL2	ADAM21					UBE2D1
DHX40				EDNRA	MIER3	SERPIND1	TRHDE					0610009J22RIK	2610001J05RIK	TRP53I5	UBE2M	2810403A07RIK	TWF1	SLC16A2	MED6					MKX
CUEDC1				POU4F2	MAP3K1	TSSK1	LGR5					STK11IP	FOXE1	CCDC85A	MZF1	MSTO1	TMEM117	FGF16	TTC9					RSF1
TRIM25				HHIP	IL6ST	VPREB2	PTPRB					DHDH	WBSCR28	STK35	DCUN1D3	MRPS28	SFRS2IP	POU3F4	PCNX					1810020D17RIK
BC018371				INPP4B	AK037026,9130023D20RIK	OLFR164	KCNMB4					KLHDC3	FXYD1	CCDC111	EEF2K	CLK2	SLC38A4	ZFP711	SIPA1L1					THA1
PPP1R9B				IL15	ARL15	OLFR165	WIF1					1300017J02RIK	SH3TC1	HMGCR	PRKCB1	MTX1	BC038822	NXF2	PAPLN					TLE2
SPOP				MKIAA1214,RNF150,AK170194	NDUFS4	OLFR166	AVPR1A					RANBP3	RAB35	RBBP7	SLC5A11	THBS3	AMIGO2	ESX1	NUMB					FOXO4
NGFR				UCP1	PELO,PELOTA	OLFR167	AI851790					WDR16	1700060E18RIK	SPARC	JMJD5	CKS1B	D15ERTD682E	IRS4	ACOT4					EMX2
B4GALNT2				RLN3	EMB	OLFR168	CENTG1					MAD2L2	D15WSU169E	CASP3	XPO6	SHC1	4930570C03RIK	TRPC5	ACOT5					EMX2OS
SP6				NFIX	MRPS30	OLFR169	NXPH4					ITFG1	UGCGL1	CCKAR	CLN3	ADAR	TMEM106C	ZCCHC16	ACOT6					JAG1
TBKBP1				ADCY7	NNT	OLFR170	ITGA7					ESCO2	BC024868	GSC	CD2BP2	4632404H12RIK	SENP1	CNKSR2	DNALC1					AQP6
SOCS7				9130017C17RIK	RPP14	OLFR171	VWC2					2610003J06RIK	GP5	ID1	FBXL19	UBE2Q1	DDX23	NHS	9830169C18RIK					KHK
PLXDC1				TOX3	KCTD6	LAMP3	IKZF1					RFC5	NRAS	TFPI	ZFP646	HAX1	PRKAG1	ARHGAP6	ABCD4					LAMB2
CACNB1				IRX3	4930452B06RIK	KLHL6	GRB10					MMS19L	MCEE	VIM	FGFR2	TPM3	LMBR1L	LONRF3	SLC7A15					NTF3
STAC2				IRX5	FHIT	CYP2AB1	VSTM2A					2210016L21RIK	JMJD5	PDLIM1	PLEKHA1	RPS27	2810451A06RIK	WDR40B	1110018G07RIK					NTF3
RAPGEFL1				IRX6	PTPRG	2310042E22RIK	MEIS1					TMEM55A	MTHFD1	PTF1A	MAPK1IP1	JTB	MCRS1	APLN	PROX2					CDKN1C
GJC1				SLC6A2	3830406C13RIK	MAP3K13	OTX1					PCBD2	LOC554327	C030019F02RIK	DPYSL4	SNAPAP	FMNL3	BCORL1	RPS6KL1					ATL2
KRT42				CPNE2	THOC7	CRYGS	BCL11A					4933435A13RIK	AOX1	TWSG1	UTF1	2500003M10RIK	TEGT	HS6ST2	PGF					ATL2
STAT5B,AK088966				GPR56	ATXN7	AHSG	AI595406					HSPA12B	TCFAP2A	TMEM57	PSMD13	ZFP687	C230021P08RIK	ZFP36L3	EIF2B2					MPRIP
PTRF				CDH8	PSMD6	HRG	ADRA1B					PRKRIR	HOD	ARMCX1	ATHL1	GABPB2	4930556P03RIK	SOX3	2810002I04RIK					1110017D15RIK
NAGLU				CDH11	IL3RA	KNG2	EBF,EBF1					1700055M20RIK	2210418O10RIK	STK38	FGF4	MLLT11	SMARCD1	AFF2	JUNDM2					ZFP703
DUSP3				RRAD	SLC4A7	KNG1	SGCD					EFHA1	2210418O10RIK	MBTPS2	SLC1A5	CDC42SE1	2310016M24RIK	G630014P10RIK	BATF					MSX3
C1QL1				PLEKHG4	OXSM	ADIPOQ	TRIM7					PPIH	HOXB1	4831426I19RIK	CALM3	GM128	4930517K11RIK	GPR50	BC011209					EPOR
MAP3K14				MARVELD3	TOP2B	RTP1	RASGEF1C					PPIH	STAG1	MTMR12	GPR4	PRUNE	BC068110	ATP2B3	TGFB3					CCDC136
TANC2				MLKL	NR1D2	MASP1,MASP3	ADAMTS2					PPIH	HIST1H1B	A2M	GEMIN7	LASS2	SOCS1	ARX	VASH1					BY080835
TTYH2				FA2H	GNG2	RTP4	FSTL4					RFTN2	ZCRB1	OTOP1	APOC1	HORMAD1	LITAF	AR	ZDHHC22					SPATS2L
GPRC5C				CHST5	KCNK5	RTP2	SHROOM1,RP23-188H3.7					PHF19	PPHLN1	MBTPS2	PVR	PRPF3	TXNDC11	EG620592	NGB					ATG16L2
GALR2				ADAMTS18	NUDT13	5430420C16RIK	ANKRD43					ALS2	PPHLN1	FLRT3	PLAUR	SF3B4	ZC3H7A	RGAG4	4933437F05RIK					UNC5A
ST6GALNAC2				MAF	MRPS16	P73H,TRP63,AK138305,TP73L	SLC22A4					CEP55	HIST1H2BP	LPP	ZFP428	HIST2H4	ERCC4	CITED1	AI413782					IGF2
MXRA7				CDH13	ANXA7	CLDN16	PDLIM4					CBX6	FGFR2	RNF182	RPS19	GPR89	3110001I22RIK,BFAR		SNW1					ENTPD2
LOC546519				CRISPLD2	PPP3CB	OSTN	GLRA1					CCDC97	BC043301	TSPAN15	DEDD2	DHCR24	2210010A19RIK		NRXN3					FAM159A
THA1				FOXF1A	USP54	UTS2D	HAND1					SCYL3	HAS2	AI595406	GSK3A	2010305A19RIK	MPV17L		MATN3					CPT1A
CBX2				FOXC2	SYNPO2L	ATP13A5	WNT3A					NUAK2	ALDH1A2	LOC434197	CYP2S1	PRPF38A	0610037P05RIK		WDR35					TBC1D24
GAA				FOXL1	MKIAA0079,SEC24C	ATP13A4	SLC47A1,RP23-451A6.3					KATNB1	TLE4	GM273	ZFP59	ORC1L	UBE2V2		DIO2					IFFO1
1810073N04RIK				JPH3	AK204442,FUT11	CPN2	PMP22					4933435A13RIK	DAPK1	B430319F04RIK	IXL	BTF3L4	2410018G20RIK		TSHR					IFFO1
PYCR1				CBFA2T3H	CHCHD1	APOD	HS3ST3A1					4933427D14RIK	ZFP496	ADRBK2	FBXO27	TXNDC12	PKP2		STON2					CELSR3
NOTUM				CPNE7	CAMK2G	MFI2	BSAC2A,MYOCD					PCK2	SLC6A15	GLRX2	ECH1	KTI12	DNM1L		GALC					2810030E01RIK
SLC16A3				DISC1	MYST4	BEX6	GM879					4833409A17RIK	ZBTB44	GLRX2	PSMD8	FAF1	YPEL1		GPR65					TTC7
TEX19				BC021891	SAMD8	OSTA	PIK3R5					SPSB1	SHC1	GLRX2	NEUD4	CCNE2	PPIL2		SPATA7					4833418N02RIK
FN3K				NRP1	POLR3A	ZDHHC19	HES7					TRIM14	AURKA	GM273	ZFP568	DPY19L4	SDF2L1		EML5					GAPDH
KIF3C				GRIA4	RPS24	MUC20	GUCY2E					LMBR1L	RNF13	D530031C13RIK	CLIP3	TMEM69	UBE2L3		CHES1					B4GALNT4
NCOA1				TRPC6	PPIF	MUC13	ALOX12					SPAG16	HSF4	ADRA2A	COX6B1	GPBP1L1	GM603		ZFP366					IQSEC3
GM1964				PGR	ANXA11	CSTA	ALOX12E					RNF121	ZFP260	LHX5	KCTD15	LOC622665	HIC2		CARTPT					ITGA6
RHOB				FUT4	SLMAP,MKIAA1601	STFA2L1	ALOX15					SLC35F4	IFRD1	CD180	RHPN2	AKR1A4	SNAP29		MCCC2					TRIM62
SDC1				SLC36A4,PAT4	A630054L15RIK	EG433016	MKIAA1039,GARNL4					ANKRD53	SOD2	NFIB	C80913	PRDX1	PIK4CA		NAIP2					CYP26B1
WDR35				MTNR1B	ARF4	EG408196	DOC2B					4930550C14RIK	TNFRSF19	PIP5K2A	ZFP715	TOE1	LZTR1		GTF2H2					SIK1
D12ERTD553E				PDE4A	E430028B21RIK	2010005H15RIK	A830053O21RIK					CCDC83	FBXL8	RAI1	ETFB	EIF2B3	P2RXL1		CD180					CYP26B1
E2F6				RGL3	APPL1	STFA1	SLC6A4					1700027N10RIK	TCIRG1	SRP14	SUV420H2	KIF2C	SMPD4		SFRS12					FURIN
ID2				BMPER	SEF,IL17RD	BC117090	SEZ6					2410018G20RIK	PATZ1	AMPD3	JOSD2	PRNPIP1	PCQAP		ADAMTS6					FURIN
SOX11				TBX20	CCDC66	BC100530	VRHO,RHBDL3					1810054G18RIK	PITPNB	FGF5	LIN7B	SLC6A9	KLHL22		A930021C24RIK					2010001M09RIK
LAMB1-1				OPCML	ERC2,MKIAA0378,D14ERTD171E	STFA2	TMEM132E					NLN	FZD2	GBP1	NTF5	B4GALT2	DGCR2		4933425L06RIK					SLC24A4
CBLL1				HNT	SELK	STFA3	RASL10B					SPAG4L	NIT2	NEUROD1	FTL1	DPH2	ES2EL		PDE4D					WNK4
ATXN7L4,ATXN7L1				ADAMTS15	ACTR8	CD86	HNF1B					COMMD9	CSTF1	RHD	DHDH	IPO13	PRODH		RAB3C					RNF165
EGLN3				TMEM45B	SMIF,DCP1A	SLC15A2	LHX1					GOT1L1	STT3B	SARS	MYD116	JMJD2A	DGCR8		9830130M13RIK					FAM181B
CTAGE5				BARX2	RFT1	HCLS1	CAR4					SRXN1	1110002E23RIK	SLC7A7	HSD17B14	EBNA1BP2	ARVCF		4732495G21RIK					SLC2A1
GM527				KCNJ5	TMEM110	FBXO40	TBX2					ARPC2	CHCHD1	OAS1G	IZUMO1	YBX1	TXNRD2		ANKRD55					MAPK11
RPS29				FLI1	MUSTN1	HGD	TBX4					1700067C01RIK	2410002O22RIK	SLC11A1	SPHK2	PPCS	COMT		IL31RA					IGFBP2
DACT1				ETS1	NEK4	NR1I2	PPM1E					DCUN1D5	1500010J02RIK	IRX4	5330421F07RIK	ZMYND12	GNB1L		2310016C16RIK					ATXN7L2
DAAM1,MKIAA0666				KIRREL3	NISCH	4932425I24RIK	HSF5					2510039O18RIK	MDH1B	GNPNAT1	ZFP371	AA415398	CDC45L		GZMA					INSM1
SIX6OS1				FEZ1	CAPN7	POPDC2	NOG					C330008K14RIK	TCFAP4	SUMO3	ZFP667	FOXJ3	UFD1L		GZMK					HIVEP1
SIX1				PREP2,PKNOX2	ANKRD28	PLA1A	HLF					TMEM50B	NDUFS8	PVRL3	ZFP583	CTPS	2510002D24RIK		ESM1					IGFBP5
PRKCH				BSX	OGDHL	CD80	CAR10					PHF23	FRS3	PVRL3	KLF13	NFYC	B3GNT5		HSPB3					HES3
SYNE2,NUA				4931429I11RIK	ERCC6	UPK1B	DLX3					4921505C17RIK	BC002059	MYH9	ABHD2	TRIT1	YEATS2		A430090L17RIK					VEGFA
RAB15				2810457I06RIK	MAPK8,JNK1	IGSF11	DLX4					TSPYL4	L3MBTL2	GLRX2	IDH2	MYCBP	ABCC5		ITGA2					VEGFA
MPP5,PALS1				GRIK4	2200001I15RIK	AK082117,LSAMP	HOXB13					PCDHGA3	PSAT1	GLT28D1	IQGAP1	RRAGC	DVL3		ITGA1					AAAS
MAP3K9				POU2F3	BMPR1A	GAP43	HOXB8					PARD3	GJA1	RAB38	MESDC1	UTP11L	ABCF3		FGF10					FAM60A
2410016O06RIK				OAF	WAPAL	ZBTB20,AK082948,AK038731	HOXB7					FXYD1	NDUFS5	1700040L02RIK	FAH	YRDC	EIF4G1		EG633640					ATP6V0B
ACOT1				CD3E	MKIAA1128,GCAP14	DRD3	HOXB6					FXYD1	DNAJB6	TSPAN17	ODZ4	GM50	CLCN2		3110070M22RIK					LAMA5
LTBP2				SCN4B	GHITM	GRAMD1C	HOXB5					ZFP91	AHCY	SMAP1L	2210018M11RIK	LSM10	POLR2H		HECW1					TXNIP
JUNDM2				DSCAML1	TSPAN14	CD200R4	HOXB4					CAR7	ABHD2	OAS1D	CDH5	STK40	EPHB3		INHBA					ZFP277
FLVCR2				ZBTB16	ERO1L	CD200R2	HOXB3					TRIM32	TXNL4	OAS1A	D230025D16RIK	PSMB2	EHHADH		POU6F2					DOCK4
VASH1				DRD2	PSMC6	CD200R3	HOXB2					NARG1	BTBD9	UBXD4	FHOD1	SFPQ	SENP2		TXNDC3					WNT9A
2310044G17RIK,MKIAA1737				4833427G06RIK	STYX	BTLA	HOXB1					PCDHB2	TUFM	STAC2	NRN1L	ZMYM6	IGF2BP2		A530099J19RIK					JPH3
RIN3				ARHGAP20	GNPNAT1	CD200	TBX21					PCDHB3	COPS7B	GBP5	CTRL	S100PBP	ST6GAL1		GPR141					ECHS1
CHGA				AI593442	PLEKHC1	GM609	PPP1R1B					PCDHB4	4833442J19RIK	RBM41	DDX28	YARS	BCL6		AOAH					NAGS
BTBD7				EXPH5	DDHD1,MKIAA1705,AK036369	SLC9A10	IKZF3					PCDHB14	BC010787	SPIRE2	ZFP90	RBBP4	CCDC50		OLFR1370					NAGS
TCL1				ACAT1	CNIH	GCET2	NAGS					TULP4	BAT5	SMNDC1	HAS3	ZBTB8OS	1600021P15RIK		OLFR42					PPDPF
BDKRB2				ELMOD1	GMFB	TMPRSS7	ADAM11					B3GNT5	1110032A13RIK	HLF	SNTB2	EIF3S2	CENTB2		OLFR1368					SOX17
SLC25A29				TNFAIP8L3	C130032J12RIK	CD96	GFAP					PRMT2	BCAR1	TDRD3	NFAT5	2510006D16RIK	PPP1R2		GPX5					HOXB1
DIO3				GLDN	FBXO34	TRAT1,AK163002	RPRML					SCML2	NQO1	DDX58	DHX38	TXLNA	DLG1		GPX6					AGTPBP1
PP2A B56 GAMMA 3,PPP2R5C				CHRNA3	D14ERTD436E	RETNLB	WNT9B					MFN2	P2RY5	KLHDC7A	LDHD	KHDRBS1	SENP5		OLFR1367					MPPED2
DYNC1H1				ISL2	KNT,MKIAA0004,KTN1	RETNLA	WNT3					GCNT2	LOC380994	USP43	CDYL2	FABP3	PIGX		ZFP187					MPPED2
ANKRD9				LINGO1	6720456H20RIK	RETNLG	CRHR1					PRIMA1	LOC380994	GPR23	1700030J22RIK	MECR	1500031L02RIK		4921504I05RIK					ABCA7
TRAF3				CYP1A1	NAT12	CCDC54	ITGB3					4833439L19RIK	ARF2	MTRF1L	GAN	TAF12	0610012D17RIK		OTTMUSG00000000421					ZFP609
CKB				LARP6	3632451O06RIK,AK087604	ZPLD1	ACE					2010002N04RIK	ARIH2	B530045E10RIK	CAR5A	TRSPAP1	1700021K19RIK		OLFR1366					CUL1
A530050D06RIK				SPESP1	TTC5	IMPG2	CACNG4					MLF2	SLC25A20	BC057371	APRT	ATPIF1	OSBPL11		OLFR1365					TGFB1
BC115444,KIF26A				ITGA11	PARP2	GPR128	SOX9					TMEM51	SNURF	BC043934	NUP133	XKR8	SNX4		OLFR1364					SEMA7A
2610204M08RIK				LBXCOR1	TEP1,AK087740	2310005G13RIK	SDK2					UBL4	ZFP369	4932418E24RIK	2310079N02RIK	SMPDL3B	4632417D23RIK		OLFR1362					THBD
SIVA1,SIVA				NOPE,DDM36	PNP	4631422O05RIK	GRIN2C					UBTD1	4930467M19RIK	MYH9	MCF2L	RPA2	ITGB5		OLFR11					RGS19
AKT1				DAPK2,DAPK2	ANG	GM813	TRIM47					LZTS2	KLF5	NOSTRIN	2610019F03RIK	NUDC	CCDC14		OLFR1361					4930526D03RIK
BC022687				CAR12	RNASE4	E330017A01RIK	CYGB					EPB4.1L5	CELSR1	ERAS	DEFB1	ATPBD1B	PARP14		OLFR1359					LSM14B
CRIP2				ANXA2	METT11D1	OLFR172	CBX8					FARP2	COL18A1	SHC4	AP3M2	PIGV	KPNA1		PRSS16					ELOVL7
CRIP1				FOXB1	ZFP219	OLFR173	CBX4					PPAPDC3	CUTL1	DDX5	SFRP1	ARID1A	POLQ		V1RI1					RNF145
TMEM121				ALDH1A2	G630016D24RIK	OLFR174	RAB40B					RHOV	HOXD4	38962	GPR124	HMGN2	GTF2E1		OTTMUSG00000000480					RNF145
AK215297,ZMYND11				ONECUT1	HNRNPC	OLFR177	C030014M07RIK					F630003I17RIK		HDLBP	GOT1L1	CCDC21	RABL3		V1RI6					CLDN3
ACTN2				TMOD2	DAD1	OLFR178	GDF7					PRR14		CCDC45	BC019943	ZFP593	ZFP597		V1RH21					PRIMA1
AMPH				HCRTR2	ABHD4	OLFR180	OSR1					BC016201		ALAD	A430078G23RIK	SRRM1	GSK3B		V1RI3					ZFP423
EPDR2,EPDR1				E330016A19RIK	MRPL52	OLFR181	VSNL1					BC021891		SLC30A1	PNPLA6	FUSIP1	1700037C18RIK		V1RH3					MRPL34
SFRP4				COL12A1	LRP10	OLFR183	AW125753					USP11		CCT6A	RBPMS	1110049F12RIK	CLUAP1		V1RH1					KCNB1
SOX4				HTR1B	JBP1,PRMT5	OLFR186	TRIB2					CCRL1		STC2	C330021F23RIK	RPL11	COX17		V1RI4					CPLX2
3110004L20RIK				HMGN3	D14ERTD500E	OLFR187	NTSR2					LACE1		STK16	DLC1	CAPZB	PLA1A		V1RH11					CNTFR
GFOD1				MOD1	JUB	OLFR190	KCNF1					CIAS1		B4GALT3	PDGFRL	MRTO4	ADPRH		V1RH20					CNTFR
MYLIP				SNAP91,MKIAA0656	4931414P19RIK	OLFR191	CYS1					AW549877		1110001J03RIK	ZFP42	C230096C10RIK	CD80		V1RH18					KIRREL2
GMPR				RIPPLY2	PSMB5	OLFR192	RNF144A					KCNA5		1810011O16RIK	FATH	RCC2	B4GALT4		V1RI2					BCAM
NHLRC1				TBX18	HOMEZ	OLFR193	MKIAA0230,PXDN					PLEKHH3		2810422O20RIK	SLC25A4	PTCHD2	CREBBP		V1RI10					BMPER
ID4				NT5E	BCL2L2	OLFR194	9030611O19RIK					AHSA1		SIL1	ACSL1	FRAP1	ZDHHC23		V1RI5					D930015E06RIK
PHF2				AF529169	PABPN1	OLFR195	SLC26A4					KCNK13		PSPH	VEGFC	EXOSC10	GTPBP8		V1RH13					GNAI3
NINJ1				RASGRF1	NGDN	OLFR196	MEOX2					SOAT2		RBKS	HPGD	SRM	GLIS2		BTN1A1					SYNE2
GADD45G				ADAMTS7	ZFHX2	OLFR197	NRCAM,NRCAM,C130076O07RIK					C530044N13RIK		SRRM2	HMGB2	TARDBP	MAGMAS		HIST1H2BG					ANKRD53
ROR2				ZIC1	DHRS4	OLFR198	FOXG1,AK019435,AK042354					LEMD2		4933430I17RIK	CPE	OTUD6B	TAGLN3		HIST1H2AC					FHDC1
SFXN1				ZIC4	WDR23	OLFR199	PRKCM					D19WSU162E		HIST1H2BL	TRIM60,TRIM61	PGD	CORO7		HIST1H2BC					MAGI1
5133401N09RIK				CHST2	ISGF3G	OLFR201	COCH					INA		HIST1H2BM	D130040H23RIK	SLC25A33	5730403B10RIK		SLC17A3					ARHGAP31
GKAP1				PAQR9	TM9SF1	OLFR202	NPAS3					NRD1		BRE	1200003I07RIK	CAMTA1	MGRN1		SLC17A1					SPINT1
HABP4				BC043934	1810034K20RIK	OLFR203	INSM2					TCEAL1		BC055324	GATAD2A	DNAJC11	ANKS3		SLC17A4					FAM131C
CDC14B				CLSTN2	1810034K20RIK	OLFR204	TITF1					ZBTB6		FOXRED2	HOMER3	KLHL21	ROGDI		HIST1H2BA					KLC3
NKD2				FOXL2	RABGGTA	OLFR205	NKX2-9					OLFR823		ATF7IP	ARRDC2	TAS1R1	IFT57		HIST1H2AA					BRPF3
TPPP				EPHB1	RNF17	OLFR206	PAX9					CHRNB4		REFBP2	1110012M11RIK	NOL9	CD47		SCGN					40429
ARTS1				KY	CENPJ	OLFR209	SLC25A21					PLCD3		NIF3L1	INSL3	RPL22	BBX		CMAH					PMS2
HSPG2,RHOBTB3				SLCO2A1	MPHOSPH8	GABRR3	FOXA1					SLC37A1		1810031K17RIK	ZFP617	TMEM64	RPL24		D130043K22RIK					AIMP2
SERINC5				RAB6B	PSPC1	STX19	SSTR1					CD109		PPIL3	AP1M1	A430005L14RIK	TFG		GPLD1					AMOTL2
ZBED3				TMEM108	9830124H08RIK,ZMYM5	CKT2	CLEC14A					FEV		PPIL3	TOM1	DFFB	TMEM45A		NRSN1					MTA1
F2R				ACPP	ZMYM2	ZFP654	LRFN5					9530068E07RIK		ADIPOR1	POU4F2	BC046331	NIT2		HDGFL1					EFNA4
RGNEF,MKIAA1998				E330026B02RIK	IFT88	POU1F1	AK033000,MDGA2					C1QL3		BC038286	ZFP330	PANK4	TBC1D23		PRL					RLTPR
CCDC125				DOCK3	IL17D	9330155M09RIK	PYGL					CADPS2		ZMYND15	CD97	2610002J02RIK	DCBLD2		PRLPJ					HINFP
SLC30A5				AK157941,UBE1L	N6AMT2	SPEER2	SIX6					LARS2		ZFP408	ASF1B	GNB1	ARL6		CSH2					ANKRD56
PLK2				PTHR1	XPO4,MKIAA1721	LIPI	KCNH5					BC035295		TMCO1	RFX1	A530082C11RIK	NSUN3		PRLPI					SLCO5A1
SNAG1				1700036D21RIK	ZDHHC20	SAMSN1	RHOJ					A330102K23RIK		TACC3	CC2D1A	B930041F14RIK	PROS1		PRLPB					GPX4
PAIP1				DCLK3	RCBTB1	PRSS7	GALNTL1					D14ERTD231E		BXDC1	CCDC130	SSU72	4930453N24RIK		DTPRP					GPX4
FLNB				STAC	CDADC1	AK080982,CYYR1	GM1568					LRRC41		AMH	JUNB	ATAD3A	CGGBP1		PRLPK					RRAGC
ABHD6				EOMES	NUPL1	ORF63	SLC8A3					INSIG1		HDAC2	ZFP423	MRPL20	CHMP2B		PRLPC1					MED13L
ARHGEF3,AK036749				SCN5A	MTMR6	CLDN17	RGS6					PHLDB1		MCM4	NOD2	CCNL2	GBE1		PRLPC3					SHANK1
TKT				MYRIP	C1QTNF9	CLDN8	DPF3					WDR42A		NEDD8	SALL1	CENTB5	ROBO1		PRLPC2					CLEC11A
SFMBT1				ENTPD3	SACS	2310002B14RIK	ACOT5					U2AF1L4		PTCH2	CHD9	UBE2J2	STCH		PRLPC4					PA2G4
ARHGAP22				KBTBD5	EBPL	KRTAP13-1	ACOT6,4632408A20RIK					DPYD		RPS17	BBS2	B3GALT6	CXADR		PRLPN					HOXC10
OTX2				CDCP1	KPNA3	KRTAP13	VSX2					PHYHD1		SLBP	MT3	SDF4	CARHSP1		PRLPE					TMEM51
NDRG2				AU022751	TRIM13	2310034C09RIK	7420416P09RIK					CCDC98		TNFAIP1	MT1	9430015G10RIK	USP7		PRLPF					GM10565
MBOCT,SLC22A17				B630019K06RIK	RNASEH2B	2310057N15RIK	PGF					SLC25A12		ANXA7	COQ9	1110007M04RIK	ORF5		PRLPM					2010106G01RIK
EFS				LANCL3	DQ722155,INTS6	KRTAP14	TSHR					TMPRSS7		DPM2	KATNB1	FUT9	1110004E09RIK		OTTMUSG00000000651					4933436C20RIK
PCK2				CHST7	WDFY2	KRTAP15	FLRT2					9030612M13RIK		EIF3S10	PCCB	MDN1	IFNAR1		PRLPA					JARID2
NFATC4				EG331392	TDH	KRTAP16-9	KCNK13					TMEM63C		HSPA1B	BFSP2	PNRC1	TMEM50B		PRLPL					RORC
TMEM46				LONRF3	MTMR9	KRTAP16-1	FBLN5					FCHO2		HSPA1A	UBE1DC1	2700059D21RIK	ORF28		CDKAL1					DMRT2
NEIL2				ANKRD58	2610028A01RIK	KRTAP16-5	SLC24A4					ZFP523		PCNA	6230410P16RIK	ORC3L	GART		MBOAT1					SMCR7
PNMA2				GRIA3,GLUR ALPHA3	MSRA	KRTAP16-4	GSC					PGGT1B		PRKDC	TEX264	RARS2	SON		AGTR1A					FLII
NUDT18				WDR40C	KIF13B,MKIAA0639	KRTAP8-2	BCL11B					GYLTL1B		PTPRU	1700102P08RIK	RPS20	ATP5O		DUSP22					TRAF4
FGF17				APLN	EXTL3	AY026312	DLK1					ARHGEF10		RXRIP110	4733401H18RIK	BAG1	MRPS6		IRF4					MRPL14
GTF2F2				ELF4	ELP3	KRTAP6-1	AMN					DACT2		SOX17	CSPG5	CHMP5	1190017O12RIK		HUS1B					TMEM63B
BC099544,TRIM52				HS6ST2	CCDC25	KRTAP16-7	1200009I06RIK					CDH7		TACC3	ALS2CL	NFX1	DSCR1		GMDS					DBX1
SOX21				ZFP36L3	NC8,TRIM35	KRTAP6-2	TNFAIP2					NALP4A		CAPN10	TRIM71	NOL6	SETD4		SERPINB1A					MPHOSPH6
UGCGL2				FMR2,AFF2	BNIP3L	MRAP	GM266					CCDC113		ZFP346	OSBPL10	UBAP2	CBR1		SERPINB1C					ADCY9
RAP2A				G630014P10RIK	PPP2R2A	4932438H23RIK	VIPR2					A430110N23RIK		PRDX5	ITGA9	STOML2	CBR3		SERPINB6B					IER5L
FARP1				ARX	KCTD9	KCNE2	SP8					D030041N04RIK		HSPA1L	MYD88	ZCCHC7	DOPEY2		SERPINB9					CDH11
SLC15A1				TEX11	DOCK5	4930563D23RIK	ITGB8					ZFP445		SF3A2	AXUD1	BC057893	PIGP		SERPINB9B					IPMK
ZIC2				CITED1	SLC25A37	CLDN14	ADAR3,ADARB2					VCPIP1		EPPB9	MOBP	AU014645	DSCR3		SERPINB1B					CISD1
TMTC4				PHKA1	CHMP7	HLCS	CHRM3					A630023P12RIK		MGA	CTNNB1	5830415F09RIK	5830404H04RIK		SERPINB9C					CLK2
PTGER4				CDX4	BIN3	DYRK1A	EDARADD					KLF8		DDB1	SESN3	ANP32B	ZFP295		OTTMUSG00000000712					HCN3
MYO 10,MYO10				SLC16A2	9930012K11RIK	KCNJ15	GNG4					4631402N15RIK		BOK	ZFP560	ALG2	AGPAT4		OTTMUSG00000000720					VARS
ANK				MAGEE1	FAD123,SLC39A14	ITGB2L	BTN1A1					PHF12		RPL5	UBL5	SEC61B	MAP3K4		SERPINB6C					CYP26C1
DAP				FGF16	POLR3D	MX1	6330500D04RIK					GIMAP9		EEF1B2	DNMT1	TEX10	ACAT2		4933417A18RIK					TCF12
5730557B15RIK				POU3F4	REEP4	ORF9	MBOAT1					PDHX		IFT20	RAVER1	MRPL50	DACT2		1810022C23RIK					FGF12
LAPTM4B				PCDH11X,PCDHX	EPB4.9	MX2	IRF4					IKZF5		PEX3	LDLR	ZFP189	1600012H06RIK		CDYL					BAZ1A
MATN2				BC031748	XPO7	NOX3	FOXQ1					SEC24A		D3ERTD300E	DOCK6	SMC2	4932442K08RIK		RPP40					ZSCAN10
GRHL2				ESX1	FNDC3A	TMEM181	FOXF2					TMEM62		MOS	BC010787	RAD23B	LNPEP		F13A1					ZFP13
NCALD				IL1RAPL2	RCBTB2	TMEM181,LOC547127	FOXC1					SPTY2D1		EVC	ZFP810	IKBKAP	PPP2R1A		LY86					SCARF2
DPYS				TBC1D8B	RB1	TULP4	1300014I06RIK					LYRM2		NDUFA13	BARX2	BC026590	ZFP53		RREB1					TBC1D12
D530033C11RIK				MID2	P2RY5	AK005569,DYNLT1	NRN1					2700081O15RIK		BXDC1	ESAM1	TXN1	ZFP52		CALML3					UPP1
AARD				IRS4	ITM2B	AK014409,AK005569,DYNLT1	TCFAP2A					SEPHS1		PLEKHJ1	HSPA8	1110054O05RIK	ZFP760		CAGE1					UPP1
ZHX1				KCNE1L	SUCLA2	DYNLT1	PHACTR1					6430604K15RIK		MRPL38	MIZF	ALAD	1300003B13RIK		SLC35B3					UPP1
TRIB1				PTCHD1	ESD	AK005569,DYNLT1	CD83,CD83					HIST1H4D		MRPL38	TMPRSS13	JMJD2C	ZFP40		TUBAL3					LEFTY2
MYC				CNKSR2	ZC3H13	TAGAP1	ATXN1					HIST1H2AA		MECR	BUD13	4930473A06RIK	HCFC1R1		UCN3					APP
KIAA0143,C920006C10RIK				MTAP7D2	SLC25A30	TCP10A,TCP10B	RBM24					9230105E10RIK		MED11	ZW10	RRAGA	THOC6		AKR1C14					SLC35F2
NDRG1				SCML2	TPT1	TTLL2	CAP2					9430097D07RIK		CENPP	NCAM1	RPS6	TNFRSF12A		MAK					SFTPC
DENND3				RAI2	TSC22D1,MKIAA1994	FNDC1	RNF144B					HOXC5		DEADC1	IREB2	L1TD1	CLDN6		GCM2					BMP1
GPR20				NHS	DNAJC15	TAGAP	BARX1					2810451A06RIK		CDCA7	PML	HNRPD	PKMYT1		ELOVL2					ZHX2
PTP4A3				M6B,GPM6B	DGKH	GM1604	SUSD3					A130014H13RIK		PMF1	ARIH1	COQ2	2810417J12RIK		NEDD9					HSPA1B
ARC				ARHGAP6	NARG1L	PLG	SHC3					PDE4DIP		RPP14	TLE3	NUDT9	TCEB2		AKR1C18					1110038B12RIK
4930572J05RIK				NEUROD2	MTRF1	SLC22A1	DIRAS2					MTMR9		MIS12	ANP32A	LRRC8D	KCTD5		EG328231					1110038B12RIK
SLURP1				WNK2	KBTBD7	MAS1	MSX2					RANBP6		NVL	SMAD6	ZFP644	PDPK1		9530008L14RIK					4432412L15RIK
NAPRT1				FOXD1	EG432879	MRGPRH	DRD1A					LRRC61		0610038D11RIK	ALDH1A2	RPL5	AMDHD2		AKR1C19					FSCN1
ZFP623				CACNA1I	SUGT1	GPR31C	CPLX2					RGMA		CDCA5	PIGB	DR1	ATP6V0C		PHACTR1					COMMD3
MAPK15				ADAMTSL1	DIAP3,DIA2	TCP10A,TCP10C,ENSMUSG00000052469	SNCB					TMEM26		D6WSU116E	BC031353	PIGG	E4F1		SIRT5					EPHA2
NRBP2				ADRA2C	TDRD3	UNC93A	PITX1					ZFP459		TMEM129	GNB5	GTPBP6	9930021D14RIK		RNF182					ID2
GRINA				PSG16	KLF5	TCTE3	NEUROG1					SPINK10		GTF2F2	MAPK6	PXMP2	GBL		AKR1C6					CHRND
OPLAH				SOX3	COMMD6	9030025P20RIK	CXCL14					B4GALNT4		RPAIN	MMP20	POLE	TRAF7		DTNBP1					STXBP1
SCX					UCHL3,UCHL3	TCTE3	AU042651					MAPK15		5730494N06RIK	GSTA4	NOC4L	PKD1		AKR1C20					STXBP1
AK018584,ZFP251					CLN5	TCTE3	TGFBI					3830406C13RIK		PEX1	CD109	DDX51	SLC9A3R2		AKR1C21					FUZ
ZFP647					FBXL3	BC002059	SPOCK1					HIST1H2AI		RBM12B	SYNCRIP	PITPNB	NDUFB10		AKR1E1					E330009J07RIK
FOXRED2					PHR1	ZFP97	NTRK2					HIST1H2BH		WDR75	PLSCR1	ISCU	SEPX1		GM1574					NBL1
CARD10					SLAIN1	LIX1	FBP1					C130074G19RIK		TMEM168	SLC9A9	SVOP	IGFALS		IBRDC2					FMNL2
H1F0					RBM26	FPR1	IRX1					WFIKKN2		4930444A02RIK	TFDP2	ALKBH2	SPSB3		EG432723					FAM131B
GCAT					NDFIP2,N4WBP5A	FPR-RS6	IRX4					PBX1		PHPT1	RASA2	UNG	MAPK8IP3		ZFP169					PRSS16
GALR3					SPRY2	V2R6	SLC6A3					HELZ		ZFP687	SLC25A36	AA407659	HN1L		AW456874					RARG
DMC1					TGDS	V1RE5	GPR150					E130303B06RIK		CNIH4	D9ERTD280E	2410014A08RIK	IFT140		PHF2					H2-D1
PDGFB					ABCC4	V1RE2	MCTP1					IGSF21		TSSK6	RNF12	CABP1	GNPTG		FGD3					PTPRF
AK044623,TOB2					DNAJC3A	V1RE6	DEL1,EDIL3					B3GNT4		DERL2	DDX3X	RNF10	0610007P22RIK		ECM2					KLHL23
SEPT3					MBNL2	V1RE3	ACOT12					BC057627		PCDHGB1	ARMCX1	ARBP	CACNA1H		ASPN					TSC22D4
C920005C14RIK					RANBP5	V1RE1	RASGRF2					MRPL48		PCDHGA12	ALG13	GCN1L1	SOX8		OMD					ZBTB10
BIK,BLK					STK24	V1RE8	6430502M16RIK					PPM1M		MRPL1	FGD1	FBXW8	GNG13		OGN					GM10789
SULT4A1					UBAC2	V1RE7	LHFPL2					GP5		MRPL43	EG436240	TMEM118	CHTF18		4930519N16RIK					CCDC102A
PARVB					TIMM8A2	V1RE4	OTP					NRAS		HPS3	MBTPS2	2410131K14RIK	RPUSD1		SHC3					TBX18
LDOC1L					TM9SF2	V1RF5	SERF1					AURKB		2310037I24RIK	KLHL34	RBM19	MSLN		SEMA4D					HRH3
ARHGAP8					CLYBL	V1RF1	A930021C24RIK					METTL6		NOL12	RBBP7	1110008J03RIK	HAGHL		DIRAS2					TMEM59L
3110043J09RIK					SEPP1	V1RF2	RGS7BP					MPHOSPH10		ZFP451	ZFP182	DDX54	WDR24		SYK					NFE2L1
BC048859,PHF21B					FBXO4	V1RF4	HTR1A					MCEE		GMPR2	SLC25A5	PTPN11	STUB1		AUH					NFE2L1
5031439G07RIK					AW549877	V1RF3	DDX4					JMJD5		DAK	MCTS1	RPL6	9530058B02RIK		SPTLC1					TMEM102
3110048E14RIK					OXCT1	A630033E08RIK	EG622408					MTHFD1		TIPRL	XPNPEP2	C330023M02RIK	0610011F06RIK		DRD1A					FGF11
SMC1B					RPL37	PRSS33	HSPB3					FBF1		NDUFS1	ZIC3	MAPKAPK5	TMEM8		CPLX2					G630025P09RIK
1300018J18RIK					PRKAA1	PRSS32	FST					TUT1		EVC2	ERAS	ATXN2	MRPL28		4732471D19RIK					ZBTB7C
MAPK12					TTC33	DCPP1	ITGA2					ZFP532		ZC3H7A	GATA1	RAD9B	AXIN1		ARL10					PRKCZ
MAPK11					4921505C17RIK	DCPP2	ITGA1					LOC554327		ARHGAP1	GLOD5	VPS29	ITFG3		CLTB					HYAL2
2010001J22RIK					LIFR	DCPP3	PARP8					2200001I15RIK		PEO1	SUV39H1	1500011H22RIK	C230078M08RIK		BC040758					DMRTB1
MAPK8IP2					WDR70	PRSS22	FGF10					SALL1		NUP88	EG627782	ATPBD1C	A930001N09RIK		GPRIN1					NR2C2
SHANK3					NUP155	ABCA17	FEZF2					HOXB1		C030048B08RIK	TBC1D25	ANAPC7	PHF1		EIF4E1B					ZFP36
RABL2A					NIPBL	SYNGR3	LRRC3B					STAG1		ZFYVE16	PORCN	ATP2A2	ZBTB9		UNC5A					THY1
RAPGEF3					SLC1A3	RPL3L	PLAU					DAB1		BC056923	SLC7A3	P2RX4	GGNBP1		HK3					PER2
TUBA1C					MKIAA1334,RAI14	BC054438	ZFP503					DKK1		GMPR2	ZMYM3	BC022593	2900010M23RIK		RGS14					ARPM1
C1QL4					AMACR	PRSS34	SLO,KCNMA1					LRPAP1		PIP5KL1	PIN4	MLXIP	D17WSU92E		SLC34A1					PIAS3
AQP5					TARS	TPSG1	ZMIZ1					MSLN		ALG8		RSRC2	TCP11		PFN3					PIAS3
GALNT6					SUB1	TEKT4	WNT5A					1200006F02RIK		BC050196		KNTC1	SCUBE3		F12					EFNB3
GRASP					ZFR	BC052484	CACNA2D3					PMPCB		PIP5K1B		DENR	DEF6		PRR7					OAT
TENC1					MTMR12,MKIAA1682	MSLN	CACNA1D,CACNA1D					4933403G14RIK		VPS72		2810006K23RIK	PPARD		DBN1					NOL3
SOAT2					GOLPH3	F430201B04RIK	SH3BP5					BTN2A2		TAF15		MPHOSPH9	TEAD3		DOK3					H2-BL
CALCOCO1					6030458C11RIK	EG240055	PRRXL1					DAB1		PCDHGA10		SBNO1	GM749		BC021381					KCNJ8
ADCY9					RN3,RNASEN	IHPK3	GRID1					KCNRG		ZFP187		SETD8	SLC26A8		CAML					SSH2
NAGPA					ZFP622	PACSIN1	NRG3					DYNC1I2		KLHL20		TMED2	MAPK14		CATSPER3					TLE3
ABAT					ROPN1L	SPDEF	PTGER2					LYSMD3		CCT7		DDX55	BRPF3		BC027057					ZC3H7B
BC068110					MARCH6	SCUBE3	SAMD4					RAI14		CHEK1		EIF2B1	PXT1		IL9					ANKS1B
SOCS1					SDC2	TULP1,BC038073	SLC7A8,LAT2					SUHW2		PIK3R2		GTF2H3	KCTD20		FBXL21					PPP1R13L
SDF2L1					MTDH,AK035302	GM749	JPH4					KCNRG		ST3GAL4		RAN	CDKN1A		LECT2					CD3EAP
GM603					RPL30	CLPS	ATP12A					SYPL2		VAMP1		PSPH	PPIL1		TRPC7					MAPK8IP2
KLHL22					STK3	PNPLA1	GJA3					GALR2		ZMAT3		CCT6A	BC004004		SPOCK1					LHX9
CLDN5					COX6C	4930539E08RIK	GJB2					PPHLN1		PCYT1A		2410018M08RIK	MTCH1		GKAP1					TLX2
TMEM41A					POLR2K	9830134C10RIK	LATS2					EPC2		NR6A1		GUSB	1300018I05RIK		KIF27					ANO8
IGF2BP2					SPAG1	PI16	FGF9					PPHLN1		KIF15		CRCP	ZFAND3		KLF6					AP2M1
ST6GAL1					RNF19,RNF19A	FGD2	2600011E07RIK					HIST1H2BP		ORC1L		GTF2IRD2	GLP1R		SLC28A3					GLUD1
LRRC15					ANKRD46	DNAHC8	TNFRSF19					BC043301		PEX11B		GTF2I	UBASH3A		AGTPBP1					FAM35A
TMEM44					PABPC1	UMODL1	GATA4					EI24		RPL6		EIF4H	1500032D16RIK		MAK10					TBX20
BC022623					YWHAZ	TFF3	SOX7					EPC1		RPS12		TBL2	CBS		4921517D22RIK					MFSD7C
BDH1					ZFP706	TFF2	EBF2					KCNB1		GPC3		BCL7B	CRYAA		1700013B16RIK					CNNM2
PCYT1A					RRM2B	TFF1	NEFL					AKAP2		UCHL3		BAZ1B	ABHD9		4932411G14RIK					AQP2
ITGB5					UBR5,MKIAA0896	TMPRSS3	NEFM					UBE2D3		UCHL3		POM121	WIZ		EG328264					CLDN7
SEMA5B					KLF10	A430107D22RIK	LOXL2					2410022L05RIK		NUDT5		ARS2	4732474A20RIK		BC051665					PPP1R9A
PARP14					AZIN1	TAGL,PGLYRP2	EGR3					DAPK1		RPL41		SLC12A9	9030612M13RIK		2310051M13RIK					PLK3
IQCB1					ATP6V1C1	CYP4F39	PDLIM2					ZFP496		MRPS31		POP7	6030490I01RIK		4930486L24RIK					COL2A1
FSTL1					RIM2,RIMS2	CYP4F37	PIWIL2					CDCA2		DRG2		ZFP113	CYP4F13		TPBPB					ISYNA1
BOC					LRP12	CYP4F15	GFRALPHA2,GFRA2					WDR47		POLE3		MCM7	ZFP414		TPBPA					GNAT1
TAGLN3					OXR1	CYP4F14	TNFSF11					SLC6A15		CDC20		BC038925	HNRPM		CTSJ					ABTB2
PROS1					EIF3E	4921501E09RIK	PCDH8					NR3C1		DUT		0910001L09RIK	Mar-02		CTSQ					DEDD
ROBO1					TTC35	OLFR55	PCDH17,AK051160					TUBB5		WDR31		GPC2	RAB11B		CTSR					RHOF
D16ERTD472E					EBAG9	OLFR239	KLHL1					CLPB		ACY1		STAG3	ANKRD47		CTS6					SAMD1
TIAM1					TRPS1	1700029I08RIK	DACH1					1110001A07RIK		1110059G10RIK		3110082I17RIK	ZBTB22		CTS8					KCNN2
HUNK					EIF3H	MYO1F	TBC1D4					PRCC		CDT1		1810042K04RIK	TAPBP		CTS7					ACOT7
IFNAR2					RAD21	H2-OA	EDNRB					FEM1A		2900010M23RIK		MAD1L1	RGL2		CTSM					MICALL1
IFNGR2					MED30	H2-DMB2,H2-DMB1	2610206B13RIK					CHML		NANP		EIF3S9	NOTCH4		CTS3					CYR61
SLC5A3					EXT1	H2-OB	SLITRK5					NUP35		RPS20		CHST12	RNF5		FBP2					LRRC50
MRPS6					TAF2	H2-AA	GPC5					2310056P07RIK		SF3A1		AA881470	STK19		FBP1					HSDL1
CBR1					2600005O03RIK	BTNL1	GPC6					ZC3H5		4930429M06RIK		C330006K01RIK	DOM3Z		2010111I01RIK					OCLN
CBR3					AK171902,AK164741,DEPDC6	PRRT1	HS6ST3					LNPEP		NCBP2		FBXL18	ZBTB12		9330134C04RIK					RHOQ
DOPEY2,MKIAA0933					DERL1	CYP21A1	FGF14					ZFP689		SLC25A22		ACTB	NEU1		HSD17B3					RTN2
MKIAA0348,SYNJ2					WDR67	C4A,C4B	PLCXD3					HNRPL		EXOSC6		2810055G22RIK	CLIC1		SLC35D2					PPM1N
2210038L17RIK					9130401M01RIK	C2	OSMR					CKAP2L		NOL9		JTV1	DDAH2		1110018J18RIK					FOXH1
IGF2R					ATAD2	LY6G5C	EGFLAM					CCDC58		TAS1R1		PMS2	AU023871		CNTNAP3					PPP1R16A
DACT2					2410187C16RIK	AIF1	GDNF					TRADD		PCDHGB2		PDAP1	LY6G6C		4930458L03RIK					ATXN7L3
RGMB					D15ERTD621E	LTB	PRLR					FZD8		PCDHGB8		BUD31	LY6G6D		OLFR466					CSRNP1
4931440B09RIK					TMEM65	2300002M23RIK	RXFP3					TOP3A		PCDHGA4		ATP5J2	BAT5		NLRP4F					FASTKD5
TBC1D24					TRMT12	DPCR1	NPR3					CCT8		G431001I09RIK		ZFP655	CSNK2B		ZFP708					UBOX5
NTN2L					RNF139	H2-T24	CDH6					GPD2		HEMK1		RPL21	D17H6S53E		A230042K10RIK					GPR162
ABCA3					MTSS1,MKIAA0429	H2-T23	FBXL7					HSP90AA1		ZC3H10		GTF3A	ATP6V1G2		E130120F12RIK					FOXQ1
1700012G19RIK,AK205555					0910001A06RIK	EG667977	SEMA5A					NSMAF		CENPO		LNX2	VARS2		ZFP817					UBE2G1
SOX8					SHAG1,DDEF1	H2-M10.2	KCNS2					RANGAP1		DPH1		RPO1-3	GTF2H4		ZFP87					NFATC2
METRN					PHF20L1	H2-M10.1	OSR2					TCIRG1		RAB7L1		SLC7A1	DDR1		ZFP748					LRP12
RHBDL1					ZFAT1	H2-M10.3	CTHRC1					PATZ1		ZFP668		USPL1	IER3,FLOT1		ZFP85-RS1					DHCR24
9530058B02RIK					1810044A24RIK	H2-M10.4	ZFPM2,FOG-2					PITPNB		MAP3K7		HSP110	NRM		ZFP273					TUBGCP3
ARHGDIG					CHRAC1	H2-M11	RSPO2					FZD2		PRPF38A		BRCA2	DHX16		BC048507					HMX1
ZBTB9					EIF2C2	H2-M9	5730410E15RIK					NIT2		6820429M01		AB112350	2610110G12RIK		ADCY2					DNAHC2
D17WSU92E					FAK,PTK2	H2-M1	KCNV1					CSTF1		D8ERTD82E		DNAJC2	ABCF1		MED10					FBXL12
SFRS3					SLC45A4	H2-M10.5	MAL2					CCDC12		2010321M09RIK		PSMC2	GNA-RS1		SLC6A3					UBL5
CDKN1A					JRK	TRIM10	COL14A1					TMEM138		6330549D23RIK		PUS7	PRR3		SLC6A18					LHX8
ABCG1					LY6E	TRIM31	SNTB1					NHEJ1		6430571L13RIK		TOMM7	RPP21		SLC6A19					SLC24A6
PDE9A					ZFP41	OLFR91	ZHX2					TRIM23		4930562D19RIK		NUPL2	TRIM39		ZDHHC11					RIN1
CBS					TOP1MT	OLFR92	ADCY8					TCFAP4		RTN4RL1		TMUB1	TRIM26		2900041A09RIK					COL16A1
WIZ,WIZ					ZC3H3,KIAA0150	OLFR93	KCNK9					NDUFS8		RFESD		CENTG3	OLFR94		AI595366					PHF12
ZFP81					GSDMDC1	UBD	GM628					FRS3		REXO4		ABCF2	PLA2G7		ZFP72					NPAS2
H2-K1					AK019237,PYCRL	OLFR96	BAI1,MKIAA4089					BC002059		AMOTL2		RHEB	CYP39A1		ARTS1					KCTD17
PPT2					TSTA3	OLFR97	LY6H					L3MBTL2		CLDN4		ACTR3B	MRPL14		PCSK1					FOXN4
DDR1,NEP					ZFP707	OLFR98	RHPN1					FLAD1		WDR32		PAXIP1	VEGFA		SPATA9					LDHA
H2-BL					AA409316	OLFR99	LRRC62					4833432M17RIK		HIST1H2BN		INSIG1	MRPS18A		MCTP1					SYT6
TNFRSF21					SCRIB	OLFR101	AW544981					HDAC10		HIST1H4K		LMBR1	MAD2L1BP		ANKRD32					LTBP3
NFKBIE					PUF60	OLFR100	TNFRSF13C					TIAL1		ZWINT		9430057O19RIK	GTPBP2		MEF2C					ARL8A
VEGF,VEGFA					PLEC1	OLFR103	SCUBE1					MMACHC		NRARP		CAD	TJAP1		CCNH					G2E3
TBC1D5,MKIAA0210					EXOSC4	OLFR104	WNT7B					DDX56		1500001A10RIK		ZFP513	SRF		RASA1					WNT4
SATB1,AK088204					GPAA1	OLFR105	PPARA					CCDC28A		H2AFY2		PPM1G	PTK7		HAPLN1					APBA1
SHD					SLC39A4	OLFR106	PKDREJ					1700029J07RIK		2610301F02RIK		XAB1	TBCC		VCAN					VPS26B
2310076L09RIK					VPS28	OLFR107	1700019P01RIK,AK006138					TXNL4		CAPN2		MRPL33	UBR2		ACOT12					NCAPD3
FEM1A					NFKBIL2	OLFR108	YAF2,YAF2					CCNF		HIST1H1C		RBKS	1110002E23RIK		CKMT2					VSTM2B
AI662250					PPP1R16A	OLFR109	PRICKLE1					CDC2L1		DGKA		BRE	NFYA		DIP2C					CRAMP1L
NRTN					GPT1	H2-M2	ADAMTS20					MAP4K1		SEMA6A		YES1	AI314976		6430502M16RIK					IFT140
RFX2					D15WSU169E	OLFR110	NELL2					HTF9C		WNT1		PISD	APOBEC2		SPZ1					EGLN1
RAB22B,RAB31					ZFP7	OLFR111	VDR					PDE6D		JAM2		YWHAH	DAZL		THBS4					XKR7
TWSG1					COMMD5	OLFR112	COL2A1					PPM1A		MTFR1		2410018C17RIK	TBC1D5		EG218444					LAYN
RAB12					RPL8	OLFR113	OLFR234					RAD54L		CWF19L2		SLBP	RAB5A		HOMER1					SCN8A
LAMA1					1110038F14RIK	OLFR114	WNT10B					SIN3A		WIBG		RNF4	SGOL1		BHMT					OSBPL6
AK162806,SMCHD1,MKIAA0650					RBM9	OLFR115	WNT1					MTA2		HIST1H2BB		0610009O03RIK	LDHAL6B		BHMT2					GNA13
LYCAT					MYH9	OLFR116	DHH					DNAJB6		RIC8B		NOL14	MPND		DMGDH					TNRC6C
CRIM1					TXN2	OLFR118	PRPH					CHEK2		ZFP64		GPRK2L	SH3GL1		LHFPL2					KIF26B
PRKCN					EIF3D	OLFR119	ACCN2					SNX12		SEMA6C		PEX1	UBXD1		PDE8B					BHLHE41
CDC42EP3					RABL4	OLFR120	ACVRL1					TERA		HNRPU		C030048B08RIK	HDGFRP2		CRHBP					TOP2B
KCNG3					GGA1	OLFR121	KRT7					TAF1C		IL17RD		WFS1	DPP9		S100Z					PAFAH1B1
EPAS1					SH3BP1	OLFR122	KRT4					OXCT2A		RIC8B		EVC	ARRDC5		F2RL2					HAS2
SOCS5					PDXP	OLFR123	KRT18					CML1		ORC2L		EVC2	RANBP3		9330128J19RIK					HAS2AS
TTC7					LGALS1	OLFR124	HOXC12					TFPT		GTF3C3		ANKIB1	NRTN		POLK					HOXD13
9430020K01RIK					NOL12	OLFR125	HOXC11					SNX5		D930049A15RIK		KRIT1	DUS3L		COL4A3BP					MEIS3
WAC					TRIOBP	OLFR126	HOXC10					BHLHB3		BMP8A		ZFP509	ALKBH7		ZMYND11					LRRC38
FZD8					ANKRD54	OLFR127	HOXC9					WBSCR18		BPGM		LYAR	GTF2F1		RGNEF					MICAL1
2810439F02RIK					EIF3EIP	OLFR128	HOXC8					3110049J23RIK		CD1D1		CYP51	GPR108		TMEM174					SMTN
DSG2					BAIAP2L2	OLFR761	HOXC6					RAE1		CDKN2C		FBXL5	TRIP10		TMEM171					MMS19
AK088734,MAPRE2					PLA2G6	OLFR129	HOXC5					FRAT2		GSH1		TAPT1	SYNJ2		TBC1D4					UBTD1
FHOD3,FHOS2					CSNK1E	OLFR130	HOXC4					A230042K10RIK		HOXD11		LAP3	TMEM181		PHR1					PCX
REEP5					CBY1	OLFR131	4930511J11RIK					TXNL4		LFNG		LCORL	TWSG1		SCEL					TACC3
EGR1					GTPBP1	OLFR132	GRIN2A,AK086290					LOC380994		NSG2		DHX15	NDUFV2		NDFIP2					N4BP1
HBEGF					UNC84B	OLFR133	EMP2					LOC380994		ORC2L		GTPBP10	ARHGAP28		SLITRK6					CRIM1
MCC					DNALC4	OLFR134	CIITA,C2TA,AK163054					LOC380994		PITX3		RFC1	EPB4.1L3		DCT					GADD45A
TRIM36					CBX6,NPTXR,NPCD	OLFR135	SNAI2					NSF		TEAD1		RPL9	MYLC2B		CLDN10					PMEPA1
TICAM2					APOBEC3	OLFR138	SLC7A4					TLCD1		HRB		LIAS	2900073G15RIK		UGCGL2					RGL1
CDO1					CBX7	OLFR137	SCARF2,NSR1					2200002K05RIK		MEIS1		9030416H16RIK	NDC80		OXGR1					GLI3
PPIC					RPL3	OLFR136	RTN4R					BC042698		NFIA		B3BP	CLIP4		FARP1					ARHGAP12
MARCH3					SYNGR1	PGK2	TBX1					SSBP3		PRKCE		APBB2	LYCAT		EG328354					SGCB
SLC12A2					MAP3K7IP1	CRISP3	BC052055					SLY		ENPP2		UCHL1	SLC30A6		SYNPR					SPATA18
2010002N04RIK					MGAT3	CRISP1	2510009E07RIK					OTUD7B		NUDT3		GUF1	YIPF4		DOCK9					RASSF2
SLC6A7					SMCR7L	EG619517	LEPREL1					MCTS1		4631427C17RIK		OCIAD1	BIRC6		GPR18					H13
MALT1					ATF4	CRISP2	FGF12					SHKBP1		AP3B2		RASL11B	TTC27		EBI2					PLVAP
RAX					RPS19BP1	RHAG	HRASLS					LRIG3		ZFP191		SCFD2	LTBP1		TIMM8A2					TRIM46
PMAIP1					TNRC6B	OPN5	PIGZ					D14ERTD668E		MOAP1		FIP1L1	STRN		PCCA					NEFH
TUBB6					ADSL	GPR111	ADCY5					ACSBG2		ZNRD1		A230062G08RIK	HEATR5B		TMTC4					SEZ6
AFG3L2					SLC25A17	GPR110	CASR					BAPX1		OXCT1		PAICS	2310002B06RIK		ITGBL1					GM11190
SLMO1					RBX1	MEP1A	CDGAP					CD3E		IFITM3		SRP72	EIF2AK2		FGF14					ZFP36L2
D18ERTD653E					EP300	ENPP5	ZDHHC23					CD59A		5730410I19RIK		2610024G14RIK	HNRPLL		A430083B19RIK					DUSP6
MAPK4,AK162916					L3MBTL2	CAPN11	AK047199,SIDT1					TAPBP		TMEM157		POLR2B	GALM		THOC7					ATF3
MBD1					RANGAP1,MKIAA1835	ZFP318	PHLDB2					AANAT		ALKBH3		A730098D12RIK	GEMIN6		OLFR720					LEFTY1
PARD6G					ZC3H7B	PARC	ALCAM					ALDH2		TMEM50A		CRLZ1	BRP44L		OLFR31					BHLHE23
PQLC1					TEF	PTCRA	EPHA6					ATP8A1		AW125753		GRSF1	EML4		IL3RA					FGF5
CPT1A					1700029P11RIK	PRPH2	EPHA3					CACNA1E		1700022C21RIK		MOBKL1A	COX7A2L		NEK10					IGDCC3
LRP5					SREBF2	TRERF1	HTR1F							PPP1R11		SDAD1	PLEKHH2		RARB					WNK1
ANKRD13D					CENPM	PGC	CADM2							PRDM8		NUP54	LRPPRC		THRB					MVD
FBXL11					NAGA	9830107B12RIK	MKIAA1568,ROBO2							CRYL1		Sep-11	PPM1B		UBE2E2					HES5
RHOD					TCF20	A530064D06RIK	ADAMTS5							NOL3		MRPL1	RHOQ		2700060E02RIK					NFIX
B3GNT1					SERHL	TREM1	GRIK1							GATS		RYBP	TACSTD1		NUDT13					DLG1
BRMS1,B3GNT1					1110014J01RIK	TREM3	4931408A02RIK,C21ORF63							SH3BP4		TRNT1	PJA2		USP54					IER2
RIN1					POLDIP3	TREML4	OLIG2							ATHL1		BHLHB2	METTL4		MYOZ1					ZBTB8A
CD248					CYB5R3	CRKR,B430306N03RIK	OLIG1							KCTD3		RAD18	4932702K14RIK		SYNPO2L					SOX13
KLC2					A4GALT	BZRPL1	CLIC6							2310047H23RIK		THUMPD3	ROCK1		PLAU					KCNT2
FOSL1					ARFGAP3	EG328839	SIM2							GBF1		SETD5	ABHD3		VCL					PKM2
MEN1					PACSIN2	KCNH8	RIPPLY3							RAI17		OGG1	RBBP8		EG435391					MIR7-2
RASGRP2					TTLL1	4932415M13RIK	KCNJ6							MGC68323		JAGN1	6030446N20RIK		DUSP13					ZFPM1
NRXN2					MCAT	SULT1C2	B3GALT5							CDX4		TATDN2	3110002H16RIK		SLMAP					FKBP4
RPS6KA4					MKIAA1672,EFCAB3	SULT1C1	DSCAM							TCF7		1500001M20RIK	NPC1		ASB14					GM10069
VEGFB					PNPLA3	EMR4	BACE2							EBF3		D830050J10RIK	2810439F02RIK		ARHGEF3					FBXL16
HRASLS3					SAMM50	EBI3	TMPRSS2							IL10		RAF1	CABYR		LRTM1					DST
AHNAK					NUP50	LRG1	RIPK4							PAX9		RPL32	IMPACT		CHDH					LRRC8C
ASRGL1					FBLN1	ASAH3	PRR18							ODZ4		Mar-08	DSG2		PRKCD					CRHR1
RAB3IL1					ATXN10	SLC25A41	T							NDUFB3		HNRPF	B4GALT6		SFMBT1					RAB6
FADS2					2210021J22RIK	C3	PDE10A							2700062C07RIK		NDUFA4	D030074E01RIK		TMEM110					MRPL48
GCNT1					AW124722	EMR1	SLC22A3							BC049806		RAD52	RNF138		MUSTN1					SPSB3
PIP5K1B					GTSE1	2610034M16RIK	SMOC2,SMOC2							PLEKHA7		EMG1	GM944		ITIH4					NUBP2
ANKRD15					TBC1D22A	E130009J12RIK	MMP25							ABHD7		PHB2	MAPRE2		ITIH3					TPBG
DMRT1					MKIAA4191,BRD1	TXNDC2	KREMEN2							38970		GRCC10	ZFP397		ITIH1					TPBG
SLC1A1					ZBED4	PPP4R1	HS3ST6							38970		MLF2	ZFP35		NT5DC2					TMSB10
AK3					PIM3	1110012J17RIK	CACNA1H							MAF		COPS7A	GALNT1		STAB1					TMSB10
5033414D02RIK					TRABD	BC027072	SSTR5							AW146154		ZFP384	2700062C07RIK		TNNC1					HTR1A
NIRF,UHRF2					HDAC10	CAPN13	D630044L22RIK							F730031O20RIK		ACRBP	BC021395		SEMA3G					FES
FGFBP3					1700027J05RIK	XDH	NKX2-5							4922505E12RIK		NOL1	FHOD3		SH3BP5					GEMIN7
HHEX					SAPS2	NLRC4	GRM4							ADSS		RAD51AP1	5730494M16RIK		COLQ					TPD52L2
CLIM1,PDLIM1					SBF1,MKIAA3020	RASGRP3	CPNE5							ATBF1		D6WSU163E	AW554918		HACL1					BC050777
ALDH18A1					ADM2	VIT	MDGA1							CRMP1		9630033F20RIK	SLC25A46		BTD					KLF5
FRAT1					CPT1B	QPCT	ABHD9							CTCF		CSDA	SAP130		GALNTL2					NEUROG2
0610010D20RIK					ARSA	CDKL4	PSMB8							CYP26A1		STRAP	AMMECR1L		MSMB					PTPRU
CRTAC1					ALG10B	SLC8A1,NCX1	H2-AB1							G6PDX		BCAT1	POLR2D		1700024G13RIK					MECR
CNNM1					GLT8D3	PPM1B	TNXB							HOXA10		MRPS35	MAP3K2		LRRC18					LMO1
ERLIN1					TWF1	ATP6V1E2	LTA							MYF5		KLHDC5	STARD4		ARHGAP22					2610507B11RIK
SFXN3					TMEM16F	LHCGR	H2-T3,H2-T3-LIKE,H2-TW3							NEF3		1110033J19RIK	APC		GDF2					NDUFA4L2
KAZALD1					SFRS2IP	FSHR	OLFR94							PAX1		C1QDC1	PKD2L2		RBP3					MIR9-1
NEURL					SLC38A1	AK139280,MKIAA0578,NRXN1	OLFR95							SFRP2		ING3	2610024E20RIK		ZFP488					OLIG1
SH3PXD2A					MKIAA1382,SLC38A2	ADCYAP1	TDRD6							SLC4A1AP		D6WSU176E	CDC23		EG432838					NAT8L
GSTO1					SLC38A4	LOC171266	MDFI							ENTPD1		NDUFA5	2810012G03RIK		ANTXRL					PDE8A
MXI1					RPAP3	LYZL1	LRFN2							IKBKG		ASB15	BAMBI		ANXA8					NFE2L2
DUSP5					AK177749,TMEM106C	ARMC4	RFTN1,MKIAA0084							PTGER3		SND1	SIL1		PPYR1					CRTAC1
CASP7					SENP1	CETN1	DAZL							RAB33A		2310016C08RIK	DNAJC18		SYT15					CACNA1D
GRK5					PFKM	ABHD3	PLCL2							MKRN3		ATP6V1F	HBEGF		LDB3					MLLT3
FRMD4A,MKIAA1294					ASB8	HRH4	ST6GAL2							PDCD8		TNPO3	SLC35A4		OPN4					SHD
SEPHS1					AI836003	AQP4	ZNRF4							GDF7		NRF1	APBB3		4930596D02RIK					KDM2B
CCDC3					2310037I24RIK	CHST9	TUBB4							SHOX2		2700094F01RIK	TMCO6		RGR					KDM2B
CAMK1D					CCNT1	DSC1	CD70							SNAP91		TSGA14	NDUFA2		LRRC21					PARVB
SFMBT2					PRKAG1	DSG1C	EFNA5							GOSR1		CNOT4	IK		LRRC22					SH3GLB1
PFKFB3					RHEBL1	DSG1B	PTPRM,MKIAA4044							OSTF1		ZC3HAV1L	ZMAT2		DYDC2					MUC1
VIM					LMBR1L	DSG4	L3MBTL4							ANAPC7		1110001J03RIK	TAF7		MAT1A					MIR92B
ST8SIA6					TUBA1B	DSG3	EMILIN2							CHST5		LUC7L2	PCDHGA1		SFTPA1					SMOX
2810030E01RIK					TUBA1A	TTR	ALK,ALK							ZFP120		MRPS33	DIAP1		MBL1					IRF2
PIP4K2A					SPATS2	MEP1B	GALNT14,MPP-GALNAC-T14							AGGF1		AGK	HDAC3		SFTPD					RAB6B
NRARP					TEGT	4921528I01RIK	SRD5A2							RSRC1		CASP2	4631403P03RIK		PTGDR					B3GNT7
2310002J15RIK					C230021P08RIK	C230097I24RIK	CYP1B1							1700028P14RIK		TPK1	0610009O20RIK		STYX					OVOL1
UAP1L1					BCDIN3D	RIT2	TMEM178							DHX40		CASD1	RNF14		CGRRF1					ZFPM2
2010317E24RIK					RACGAP1	SYT4	AW548124							4930483J18RIK		PDIA4	GNPDA1		GCH1					DACT1
NPDC1					SMARCD1	LIMS2	SIX3							1700007K13RIK		ZFP777	NDFIP1		KTN1					EPCAM
B230208H17RIK					2310016M24RIK	TSLP	SIX2							ZFP219		REPIN1	YIPF5		EG624367					ARNTL
BMYC					LASS5	WNT8A	KCNK12							TRNT1		IGF2BP3	9430020K01RIK		1700011H14RIK					EVC
B230317C12RIK					D330037H05RIK,LARP4	NME5	GTF2A1L							TMEM144		TRA2A	TICAM2		SLC35F4					EVC2
VAV2					ATF1	LRRTM2	MAP3K8,COT							TMEM106B		STK31	COMMD10		OLFR722					KBTBD13
RXRA					TMPRSS12	2010001M09RIK	MKX							ATXN7L4		HNRPA2B1	DTWD2		OLFR725					BRP16
SLC27A4					METTL7A	1110006O17RIK	COLEC12							SUPT7L		CBX3	DMXL1		OLFR727					TSSK5
1700001O22RIK					TCFCP2	1700066B19RIK	GATA6							2410075D05RIK		ZNRF2	HSD17B4		OLFR728					NXPH3
FREQ					SLC4A8	SLC4A9	ZFP521							ZFP60		GARS	SRFBP1		OLFR729					ZFP398
A130092J06RIK					ACVR1B	PCDHB2	KCTD1							DET1		NT5C3	SNX2		OLFR730					ZFP786
PIP5KL1					NR4A1	PCDHB4	CDH2							GINS3		PIGY	ZFP438		OLFR731					SCN5A
ST6GALNAC4					9430023L20RIK	PCDHB5	KLHL14							SYTL1		SLC25A13	PPIC		OLFR732					TMEM164
AK1					6030408B16RIK	PCDHB6	NOL4							TRIM16		SMARCAD1	ALDH7A1		OLFR733					GPC1
STXBP1					EIF4B	PCDHB7	BRUL4,BRUNOL4							GPR98		PRDM5	RNUXA		OLFR734					ABHD15
GARNL3					SPRYD3	PCDHB8	BIN1							MRPS2		SERBP1	PRRC1		OLFR735					HNRNPUL2
FMNL2,MKIAA1902					RARG	PCDHB9	CAMK4							MCF2		EIF2AK3	SLC12A2		TLR11					TTC9C
LY75					D15MGI27	PCDHB10	GFRA3							SLC6A12		JMJD1A	ISOC1		OLFR736					AGPAT5
FIGN					ESPL1	PCDHB11	###############################################################################################################################################################################################################################################################							FBXL14		MRPL35	DCTN4		OLFR738					SNCAIP
LRP2					PFDN5	PCDHB12	PCDH1							ILDR1		IMMT	SLC6A7		OLFR739					C130039O16RIK
BBS5					SP1	PCDHB14	POU4F3							ALDH7A1		PTCD3	CDX1		OLFR744					PSMA7
METAPL1					PRR13	PCDHB17	SEMA6A							WT1		RPO1-4	A630042L21RIK		OLFR745					SS18L1
MLTK,B230120H23RIK					PCBP2,HNRNP X	PCDHB18	LOX							BC005624		MAT2A	SLC26A2		OLFR746					TUBB5
2610301F02RIK					MAP3K12	PCDHB20	SNCAIP							BC016495		BC020002	PPARGC1B		OLFR747					OTUD4
YPEL4					ATF7	PCDHB21	PRDM6							GTF2B		POLE4	CSNK1A1		OLFR749					ELF3
SLC43A1					ATP5G2	PCDH12	MKIAA4226,FBN2							PITPNC1		MTHFD2	IL17B		RNASE10					PLEC
PACSIN3					COPZ1	EG545253	4833446K15RIK							ST6GAL1		NAGK	PCYOX1L		RNASE9					PLEC
LRP4					ZFP385	GM851	ARSI							PHYHIP		SMYD5	FBXO38		RNASE11					LASS2
GYLTL1B					ITGA5	SH3RF2	CDX1							DCLRE1C		1700040I03RIK	SPINK10		RNASE12					RHBDL3
GM1967					ZFP263	PPP2R2B	AFAP1L1							PPP1R8		CCT7	TXNL1		OLFR750					KANK2
LDLRAD3					ZFP174	SPINK3	ABLIM3							IL1F9		ALMS1	FECH		GM75					PNMT
TRIM44					ZFP597	SCGB3A2	ST8SIA3							A930038C07RIK		2010309E21RIK	MALT1		RNASE6					NR3C1
FJX1					D230007K08RIK,NLRC3	GM94	ONECUT2							4921511I16RIK		SNRPG	LMAN1		RNASE1					C1QTNF4
ABTB2					CREBBP	SPINK5	ATP8B1							LRRC1		C87436	PMAIP1		METT11D1					GRIK5
RCN1					SRL	EG433178	GRP							BC066135		PCBP1	CHMP1B		SLC39A2					TSC22D2
AK080416,PAX6					TCFAP4	EG433180	MKIAA1983,CCBE1							GRIK4		GFPT1	MPPE1		NDRG2					RGL2
BAHD1					CORO7	SPINK12	CIDEA							DCLRE1C		ISY1	TUBB6		RNASE13					EPB4.1L1
CHAC1					VASN	SPINK11	RAB27B							9330120H11RIK		CNBP	AFG3L2		E130112L23RIK					2610100L16RIK
TYRO3					DNAJA3,TID1	NPY6R	MYO5B							B630019A10RIK		RAB7	SLMO1		CHD8					CBLN4
EHD4					NMRAL1	MYOT	LIPG							4933424A10RIK		RPN1	RAB18		SALL2					PIK3CD
TMEM62					MGRN1,MKIAA0544	EG433182,AK180697	GM672							D430014M15		EEFSEC	PTPN2		OLFR1513					SIGIRR
MTAP1A					ROGDI	GM93	ZBTB7C							IKBKG		RUVBL1	TCF4		OLFR1511					N4BP2
4930424G05RIK					BC024814	HDHD1A	NFATC1							POLDIP3		SEC61A1	CCDC68		OLFR1510					SOX10
B2M,BC002288					HAUSP,USP7	ZFP474	SALL3							AW551984		MCM2	4930503L19RIK		OLFR1509					GM10863
SLC27A2					1810013L24RIK	1700034E13RIK	GALR1							BB146404		KLF15	STARD6		OLFR1508					2810008D09RIK
ZFP661					RPL39L	ZFP608,AK155149,MKIAA1281	B230399E16RIK							SFRS15		NUP210	ME2		OLFR1507					CAPZB
BCL2L11					NUBP1	1700065I17RIK	CBLN2							ZFP120		CHCHD4	MAPK4		A630098A13RIK					CAPZB
MERTK					DEXI	MEGF10	GAL							CTCF		TMEM43	MBD1		DAD1					MXD4
SIRPA					CLEC16A,4932416N17RIK,MKIAA0350	A730017C20RIK	UNC93B1							BC048679		MAGI1	ACAA2		OLFR49					ACTN1
CPXM1					A630055G03RIK	EG240327	SYT12							DLX5		SLC25A26	BC031181		REM2					CALCR
MRPS26					LITAF	EG225594	OVOL1							PTMA		PGM2L1	DYM		4931414P19RIK					CALCR
PROSAPIP1					ZC3H7A	IIGP1,IIGP	1700019N12RIK							KLF16		CHCHD8	MPP7		5830406J20RIK					EML6
SLC4A11					RSL1D1	MYOZ3	KCNK4							CBX3		ARHGEF17	SMAD2		CDH24					SIDT2
ATRN					GSPT1	MKIAA0968,CAMK2A	HRASLS5,INAT							HNRPA2B1		FCHSD2	WAC		1700123O20RIK					TMEM178
CDC25B					C530044N13RIK	PDE6A	FADS3							HNRPA2B1		CLPB	PQLC1		ACIN1					FGR
MSMO,SMOX					ERCC4	4933429F08RIK	GNA14							A230107C01RIK		3200002M19RIK	ATP9B		CEBPE					HOXA7
PRNP					PARN	9430028L06RIK	FOXB2							ADH5		2400001E08RIK	ZADH2		HOMEZ					LRRC1
PRND					3110001I22RIK	5330437I02RIK	TRPM6							EWSR1		NUP98	SOCS6		BCL2L2					LRRC1
JAG1					BFAR	CPLX4	GDA							NFYC		RRM1	TXNDC10		SLC22A17					STK10
ACSS1					PLA2G10	AK053505,SPIRE1	APBA1							HYAL2		1500003O22RIK	CCNY		IL25					GFRA1
4930519N13RIK					RRN3	MC2R	FOXD4							JUB		ILK	FTH1		CMTM5					PREPL
SRXN1					MPV17L	CCDC11	DOCK8,5830472H07RIK							SP1		TAF10	RAB3IL1		MYH6					PREPL
NRSN2					2900011O08RIK	SLC14A2	DMRT3							38969		RPL27A	FADS2		MYH7					1700106N22RIK
ID1					4921513D23RIK	SETBP1	DMRT2							CAD		TMEM41B	FADS1		DHRS2					H2-K1
HCK					NDE1	CNDP1	SMARCA2							MORF4L1		IPO7	FEN1		DHRS4					TAB2
8430427H17RIK					0610037P05RIK	DNAM-1,CD226	GLIS3							BCCIP		ZFP143	SYT7		BC036313					PODN
COMMD7					ABCC1	TBX10	DKK1							4933434E20RIK		WEE1	0610038F07RIK		CPNE6					NMT2
DNMT3B					UBE2V2	CABP2	PRKG1,PRKG1B							SLC38A4		RNF141	5730453I16RIK		NRL					GPR108
SNTA1					2410018G20RIK	2010003K11RIK	CH25H							4933434E20RIK		EIF4G2	2810441K11RIK		1500005A01RIK					TRIP10
MKIAA4118,SPAG4					PKP2	SPNB3	CYP26A1							UBAP2L		RPS13	TMEM138		REC8L1					AATK
MKIAA0338,EPB4.1L1					YARS2	NPAS4	GPR120							2410193C02RIK		ZFP329	CYBASC3		IPO4					ZBTB45
DSN1					DNM1L,DRP1	SLC29A2	RBP4							TRIM35		ZFP110	VPS37C		TSSK4					MESDC1
NNAT					FGD4	CDC42EP2	TLL2							IGSF8		RPS15A	STX3		1810034K20RIK					SPNS2
A930034L06RIK					PPM1F	SLC22A20	AK087295,PIK3AP1							BC031781		ARL6IP1	4632417K18RIK		NEDD8					GM16532
PLCG1,AK169777					MAPK1	SLC22A12	SLIT1							LRCH4		ZSCAN22	CNTF,ZFP91		GMPR2					C030006K11RIK
SDC4					2610318N02RIK	CCDC88B	SFRP5							UBAP2L		2610207I05RIK	RFK		TGM1					LRRC24
SNAI1					UBCM4,UBE2L3	FLRT1	LOXL4							RHBDD3		RPS5	OSTF1		CIDEB					TNFAIP2
TMEM189					HIC2	SLC22A9	NKX2-3							SLC5A6		MIR16	BC016495		LTB4R1					GLT1D1
CEBPB					CRKL	BC014805	CPN1							SERTAD2		IQCK	2410127L17RIK		ADCY4					ERAS
TCFAP2C					AIFL,AIFM3	EG434674	PAX2							SFXN1		2310008H09RIK	ZFAND5		CMA1					9830001H06RIK
BMP7					SMPD4,MKIAA1418	C730048C13RIK,D630002G06RIK	TLX1							CENPL		THUMPD1	1110059E24RIK		MCPT1					VAV2
RBM38					MED15,PCQAP	SLC22A8	LBX1							2810030E01RIK		EXOD1	5730446C15RIK		MCPT2					MAN1A
NPEPL1					CAR15	CHRM1	FGF8							GGA2		2610020H08RIK	TMEM2		MCPT4					FOXE3
GNAS					DGCR2	SCGB1A1	PITX3							DARS2		6330408A02RIK	SMC5		MCPT8					PVRL1
GNAS					SLC25A1	PGA5	BC063749							6030490I01RIK		LIG1	2900009I07RIK		CTSG					RBPMS
OSBPL2					D16H22S680E	CD5	SORCS3							ZCWPW1		EARS2	PIP5K1B		GZMN					FAM110A
BC066135					GNB1L,WDVCF	ZP1	ADRA2A							LOC574418		UBFD1	CBWD1		GZMF					RNF186
SLCO4A1					2510002D24RIK	MS4A10	ADRB1							4932417I16RIK		PLK1	ANKRD15		GZMC					SOX8
STMN3					B3GNT5	E530011F12RIK	VWA2							GM603		RBBP6	RFX3		GZMB					FBXL19
IL7					KLHL24	MS4A8A	GFRA1,GDNFR-ALPHA							DBI		ZKSCAN2	JAK2		CENPJ					PCDHGC5
STMN2					PARL	1700025F22RIK	4930506M07RIK,MKIAA1598							UNG		TUFM	RLN1		CRYL1					JHDM1D
HEY1					ABCC5	MS4A13,1700060E18RIK	VAX1							OIP5		ATXN2L	C030046E11RIK		FGF9					HDAC7
CAR2					EIF2B5	MS4A1	SLC18A2							TBC1D17		NUPR1	D19WSU12E		1700129C05RIK					TMEM208
AADACL1					DVL3	MS4A5	EMX2							ATF3		GIYD2	GLDC		EG380907					LRRC29
EIF5A2					AP2M1	MS4A7	PRLHR							CFL1		BOLA2	IGHMBP2		ATP8A2					CCNJL
ZMAT3					ABCF3	MS4A4C	GATA3							DBI		PPP4C	MRPL21		MTMR6					PRKCE
GNB4					PSMD2	MS4A4B	PRKCQ							DPAGT1		ALDOA	CPT1A		SACS					FIBP
BBS7					EIF4G1	MS4A6C	IL15RA,IL15RA							GPX1		1110032O16RIK	PANK1		SGCG					KDM2A
SETD7					THPO	MS4A6B	ITGA8							HCFC1		KCTD13	PPP1R3C		ARL11					GPR120
COG6					EPHB3	MS4A4D	C1QL3							HSPA4		CDIPT	LRP5		TRIM13					HSD11B2
RFXAP					VPS8,MKIAA0804	MS4A6D	CACNB2							MEST		BCL7C	BTAF1		KCNRG					BMP6
SOHLH2					LIPH	MS4A2	NEBL							NRTN		SETD1A	CPEB3		GUCY1B2					SPRY4
SIAH2					SENP2,SMT3IP2	MS4A3	BC061194							PMS2		STX4A	KIF11		EG432867					GNAI2
MFSD1					SFRS10	PLAC1L	PTF1A							PTBP1		ZFP668	HHEX		EG654465					KLHL2
SFRP2					ETV5	OOSP1,IF3	GAD2							KIF20A		FUS	EXOC6		EG654458					MGAT4B
D930015E06RIK,MKIAA0922					BCL6	GM97	APBB1IP							RBMXRT		TIAL1	CEP55		2410125J01RIK					CDH4
CD1D1					LPP	GIF	PAX8							RPL12		BAG3	5730455O13RIK		DEFB42					RGS10
ETV3,PE1					CCDC50	OLFR1417	ENTPD2							RPL13A		1110007A13RIK	HELLS		BLK					ADRB1
LMNA					1600021P15RIK	OLFR1418	GM996							UBE2L3		SEC23IP	ACY3		BC065085					SDCCAG8
RUSC1					OPA1	OLFR1423	LHX3							ATF4		ATE1	NUDT8		XKR6					AGPAT9
EFNA1					HES1	OLFR1424	C630035N08RIK							GLB1		CTBP2	NDUFV1		4930578I06RIK					ABCA2
EFNA3					GP5	OLFR1425	COL5A1,BC152372							CISH		2700050L05RIK	GSTP1		RP1HL1					CD37
ADAM15					LSG1	OLFR1426	BARHL1							CYP27B1		MTG1	SORBS1		4933401F05RIK					LTBP4
ZBTB7B					AI480653	OLFR1427	PRRX2							EIF1A		BET1L	BC021614		1700049K14RIK					TSHZ1
SHE					CENTB2	OLFR1428	FIBCD1							GSTM1		RIC8	CDK2AP2		MSRA					SPEF1
IL6RA					PPP1R2	OLFR76	LAMC3							HTR5B		B4GALNT4	AIP		HMBOX1					KCNA5
NPR1					DLG1,MKIAA4187	OLFR1431	2810003C17RIK							MATR3		SIGIRR	TMEM134		D14ERTD231E					FAM49B
S100A6					NCBP2	OLFR262	LMX1B							METTL1		PTDSS2	TM9SF3		EXTL3					IKZF1
SEMA6C					SENP5	OLFR232	LHX6							SDF4		DEAF1	CORO1B		FZD3					GALNT10
HORMAD1					PAK2	OLFR1434	LHX2							SOX12		TMEM80	ARHGAP19		ZFP395					ANKRD17
ADAMTSL4					LRRC33	OLFR1436	ELP,NR5A1							TCOF1		LRDD	FRAT1		PNOC					HHIPL1
GM129					RNF168	OLFR1437	LRP1B							UNG		RPLP2	TBC1D10C		ELP3					LBX2
PLEKHO1					0610012D17RIK	OLFR1440	KIF5C							YBX1		TSPAN4	PPP1CA		SCARA5					TLE1
ANKRD34					TFRC	OLFR1441	2310010M24RIK							CRRY		MRPL23	PGAM1		PBK					C630043F03RIK
PDE4DIP					TNK2	PFPL	RPRM							COPS5		R74862	ZDHHC16		CCDC25					GPR27
NOTCH2					LMLN	MPEG1	GALNT13							RPS11		NAP1L4	0610010D20RIK		SCARA3					ARHGAP1
AK012857,IGSF3					OSBPL11	EG240549	KCNJ3							SLC25A10		CARS	PI4K2A		CLU					KIRREL3
VANGL1					SNX4	GLYAT	NR4A2							DNAJC5		CCND1	ZFYVE27		GULO					KCNIP2
MAGI3					ZFP148	OLFR1442	CD302							RBM3		BBC3	CRTAC1		ADAM2					RUSC1
PPM1J					SLC12A8	OLFR1443	TBR1							B3GNT2		SAE1	D19ERTD386E		EPHX2					RUSC1
6530418L21RIK					UMPS	KEG1	GALNT3							PLA2G6		BC057627	ANKRD13D		CHRNA2					PSMA5
GSTM1					CCDC14,G630039H03RIK	LPXN	STK39							PEBP1		GRLF1	HPS1		PTK2B					S100PBP
AMIGO1					PTPLB	OLFR1444	SP5							FZR1		C79127	ADRBK1		STMN4					YARS
CELSR2					SEC22A	OLFR1445	GAD1							CCNL1		CD3EAP	GOT1		EG628416					9030425E11RIK
F3					KPNA1	OLFR1446	DLX1							PCBP4		PPP1R13L	ENTPD7		CDCA2					SNX30
PLA2G12A					ILDR1	OLFR1447	DLX2							ZFP110		TRAPPC6A	FBXL11		GNRH1					DNASE2A
SEC24B					TRAITS,EAF2	OLFR1448	RAPGEF4,CAMP-GEFII							RPS19		LIPE	CPN1		ADAM7					VAMP4
MANBA					POLQ	OLFR1449	SP9							1110032A03RIK		BCKDHA	CHUK		ADAMDEC1					SATB1
NFKB1					NDUFB4	OLFR1450	EVX2							KDELC1		EXOSC5	SEC31B		ADAM28					SATB1
EIF4E					LRRC58	OLFR1451	HOXD13							TAF12		HNRPUL1	NDUFB8		DNASE1L3					SATB1
TSPAN5					GSK3B	OLFR1453	HOXD11							2400001E08RIK		SNRPA	POLL		STC1					PPAP2B
RAP1GDS1					COX17	OLFR1454	HOXD10							CUL7		PLD3	5330431N19RIK		NKX2-6					SALL4
CCBL2					ADPRH	OLFR1457	HOXD9							MRPS18B		2310022A10RIK	FBXW4		D930020E02RIK					MCAM
CYR61					4930455C21RIK	OLFR1459	HOXD3							2410016F19RIK		FBL	HPS6		1700081D17RIK					ANKRD9
SSX2IP,MKIAA0923					KTELC1,9630046K23RIK	OLFR1461	HOXD1							NUDT21		BC089491	LRFN4		SORBS3					EPB4.1
NEGR1					TMEM39A	OLFR1462	PDE11A							MTO1		TIMM50	RCE1		PHYHIP					EPB4.1
MOS					QTRTD1	OLFR1463	MKIAA4128,OSBPL6							GABARAPL2		SUPT5H	PSD		BMP1					E130308A19RIK
CPNE3,MKIAA0636					GM608	OLFR1465	ZFP533							AGPAT5		RPS16	FBXL15		SFTPC					E130308A19RIK
AK040948,2410005O16RIK					CCDC52	OLFR1466	FRZB							0610007C21RIK		MRPS12	CUEDC2		NUDT18					PRR19
[truncated: 21,823 more rows]
