# Supplementary material for: Elevated O‐GlcNAc Levels Activate Epigenetically Repressed Genes and Delay Mouse ESC Differentiation Without Affecting Naïve to Primed Cell Transition
Source: Stem Cells. 2014 Sep 15;32(10):2605–15. doi: 10.1002/stem.1761 (PMC4737245; doi:10.1002/stem.1761)
Supplement: Supplementary file 6 — Supporting Information Table 6 [file STEM-32-2605-s006.xls]

## Sheet: Enriched in ES GNS
NAME	SIZE	ES	NES	NOM p-val	FDR q-val	RANK AT MAX	LEADING EDGE	Enrichment in
2C-MERVL+	45	0.847934	1.84554	0	0	1156	tags=29%, list=5%, signal=30%	ES GNS
2C	466	0.663572	1.78028	0	0.000395833	1948	tags=14%, list=8%, signal=15%	ES GNS
PRCR	1331	0.468589	1.31249	0	0.0377548	4076	tags=28%, list=18%, signal=32%	ES GNS
PLURINETWORK	295	0.475536	1.2511	0.052755	0.0683338	4701	tags=18%, list=20%, signal=22%	ES GNS
CLASSIV	1271	0.441995	1.23434	0.00101626	0.0677102	4020	tags=28%, list=18%, signal=32%	ES GNS
BIVALENT_PRC1+	943	0.440371	1.22548	0.00728408	0.0636255	3254	tags=22%, list=14%, signal=25%	ES GNS
INACTIVE	3822	0.421686	1.19065	0	0.0906109	2861	tags=22%, list=12%, signal=21%	ES GNS
MIKKELSEN_BIVALENT	2103	0.40382	1.13624	0.0311871	0.186723	4076	tags=24%, list=18%, signal=27%	ES GNS
CLASSV	6237	0.369798	1.04541	0.125	0.60377	3184	tags=18%, list=14%, signal=15%	ES GNS
PRC	4518	0.365578	1.03441	0.239	0.628907	4013	tags=21%, list=17%, signal=21%	ES GNS
PRCI	553	0.372133	1.01448	0.441432	0.726107	3069	tags=18%, list=13%, signal=20%	ES GNS
BIVALENT_PRC1-	724	0.356831	0.981974	0.54767	0.916381	4590	tags=26%, list=20%, signal=31%	ES GNS
PRCO	683	0.355126	0.975445	0.576433	0.891919	3173	tags=19%, list=14%, signal=22%	ES GNS
PLURINET	263	0.30227	0.795357	0.935867	1	6753	tags=20%, list=29%, signal=28%	ES GNS
KLF4	1428	0.244366	0.685279	1	1	4644	tags=14%, list=20%, signal=16%	ES GNS
SOX2	665	0.248477	0.683939	1	1	4361	tags=14%, list=19%, signal=17%	ES GNS
PRCA	969	0.240743	0.670082	1	1	5045	tags=19%, list=22%, signal=23%	ES GNS
MYC	2708	0.22712	0.640634	1	1	4407	tags=12%, list=19%, signal=13%	ES GNS
REX1	1197	0.229484	0.638995	1	0.99904	4073	tags=10%, list=18%, signal=12%	ES GNS

## Sheet: Enriched in ES DMSO
NAME	SIZE	ES	NES	NOM p-val	FDR q-val	RANK AT MAX	LEADING EDGE	Enrichment in
ACTIVE	4338	-0.258611			1	5084	tags=17%, list=22%, signal=18%	ES DMSO
CLASSIII	3565	-0.285558			1	4448	tags=15%, list=19%, signal=16%	ES DMSO
CLASSII	1951	-0.310417	-1.06976	0	0.215886	5473	tags=17%, list=24%, signal=21%	ES DMSO
CLASSI	1381	-0.24274	-0.836788	1	0.686714	4056	tags=14%, list=18%, signal=16%	ES DMSO
OCT4	607	-0.251165	-0.810881	1	0.556934	3396	tags=11%, list=15%, signal=13%	ES DMSO

## Sheet: Enriched in D1 GNS
NAME	SIZE	ES	NES	NOM p-val	FDR q-val	RANK AT MAX	LEADING EDGE	Enrichment in
2C-MERVL+	45	0.532966	1.2751	0.122449	0.0584677	930	tags=20%, list=4%, signal=21%	D1 GNS
2C	466	0.394725	1.25414	0.00584795	0.0326193	2513	tags=15%, list=11%, signal=16%	D1 GNS
BIVALENT_PRC1+	943	0.286169	0.950288	0.785467	1	1870	tags=11%, list=8%, signal=12%	D1 GNS
PLURINETWORK	295	0.296395	0.908291	0.78022	0.910475	4728	tags=22%, list=21%, signal=27%	D1 GNS

## Sheet: Enriched in D1 DMSO
NAME	SIZE	ES	NES	NOM p-val	FDR q-val	RANK AT MAX	LEADING EDGE	Enrichment in
PRCO	683	-0.441342	-1.36751	0	0.0533093	2717	tags=20%, list=12%, signal=22%	D1 DMSO
PRC	4518	-0.37036	-1.23265	0	0.141943	3676	tags=21%, list=16%, signal=20%	D1 DMSO
CLASSV	6237	-0.35582	-1.19091	0	0.166797	3228	tags=19%, list=14%, signal=16%	D1 DMSO
BIVALENT_PRC1-	724	-0.379763	-1.18594	0.0372414	0.131721	3669	tags=25%, list=16%, signal=29%	D1 DMSO
CLASSI	1381	-0.354201	-1.13959	0.0408163	0.212728	5203	tags=20%, list=23%, signal=24%	D1 DMSO
INACTIVE	3822	-0.332945	-1.10592	0.0168539	0.303415	3228	tags=21%, list=14%, signal=20%	D1 DMSO
CLASSIII	3565	-0.327056	-1.08659	0.0460157	0.348299	5140	tags=17%, list=22%, signal=19%	D1 DMSO
PRCA	969	-0.343012	-1.08318	0.148876	0.322905	3379	tags=16%, list=15%, signal=18%	D1 DMSO
KLF4	1428	-0.331511	-1.06992	0.149157	0.356724	3791	tags=12%, list=17%, signal=13%	D1 DMSO
MIKKELSEN_BIVALENT	2103	-0.324704	-1.06272	0.155797	0.364368	3879	tags=23%, list=17%, signal=25%	D1 DMSO
MYC	2708	-0.313426	-1.03392	0.270175	0.516776	4296	tags=14%, list=19%, signal=15%	D1 DMSO
PRCI	553	-0.327947	-1.01135	0.391952	0.657649	3984	tags=21%, list=17%, signal=25%	D1 DMSO
PRCR	1331	-0.306978	-0.986082	0.525333	0.82328	2468	tags=15%, list=11%, signal=16%	D1 DMSO
38261	607	-0.318133	-0.983645	0.502915	0.784452	5038	tags=17%, list=22%, signal=22%	D1 DMSO
CLASSIV	1271	-0.30188	-0.970617	0.592194	0.8321	2532	tags=15%, list=11%, signal=16%	D1 DMSO
SOX2	665	-0.308661	-0.957886	0.630372	0.867941	3541	tags=12%, list=15%, signal=14%	D1 DMSO
REX1	1197	-0.291028	-0.931332	0.793883	0.965095	5528	tags=20%, list=24%, signal=25%	D1 DMSO
ACTIVE	4338	-0.275959	-0.920343	0.985885	0.961274	4959	tags=14%, list=22%, signal=14%	D1 DMSO
CLASSII	1951	-0.257242	-0.840607	1	1	6435	tags=17%, list=28%, signal=21%	D1 DMSO
PLURINET	263	-0.232991	-0.680425	1	0.999049	2553	tags=3%, list=11%, signal=4%	D1 DMSO
