# Supplementary material for: Elevated O‐GlcNAc Levels Activate Epigenetically Repressed Genes and Delay Mouse ESC Differentiation Without Affecting Naïve to Primed Cell Transition
Source: Stem Cells. 2014 Sep 15;32(10):2605–15. doi: 10.1002/stem.1761 (PMC4737245; doi:10.1002/stem.1761)
Supplement: Supplementary file 7 — Supporting Information Table 7 [file STEM-32-2605-s007.xls]

## Sheet: 2C
NAME	PROBE	GENE SYMBOL	GENE_TITLE	RANK IN GENE LIST	RANK METRIC SCORE	RUNNING ES	CORE ENRICHMENT
row_0	SP110	SP110	SP110 nuclear body protein	0	1.57283	0.0620399	Yes
row_1	TDPOZ3	null	null	2	1.38526	0.11012	Yes
row_2	GM5622	null	null	3	1.38171	0.157999	Yes
row_3	ZFP352	null	null	7	1.2741	0.198577	Yes
row_4	TEX18	null	null	37	1.05563	0.225233	Yes
row_5	XIST	XIST	X (inactive)-specific transcript	44	1.0191	0.251012	Yes
row_6	GM10696	null	null	47	1.00551	0.276279	Yes
row_7	GM12794	null	null	49	1.00282	0.301455	Yes
row_8	DUB1A	null	null	52	0.984795	0.325688	Yes
row_9	DUB1	null	null	57	0.956937	0.348475	Yes
row_10	USP17L5	null	null	64	0.927279	0.369772	Yes
row_11	GM11487	null	null	68	0.909523	0.390385	Yes
row_12	TCSTV3	null	null	73	0.892545	0.410186	Yes
row_13	OBOX6	null	null	79	0.871142	0.428995	Yes
row_14	GM8994	null	null	97	0.840758	0.445966	Yes
row_15	GUCA1A	GUCA1A	guanylate cyclase activator 1A (retina)	99	0.835995	0.463449	Yes
row_16	TMEM92	TMEM92	transmembrane protein 92	121	0.783191	0.477898	Yes
row_17	TKTL1	TKTL1	transketolase-like 1	190	0.704966	0.487336	Yes
row_18	PRAMEL6	null	null	191	0.702257	0.499704	Yes
row_19	RBP7	RBP7	retinol binding protein 7, cellular	217	0.683635	0.510313	Yes
row_20	CYP2T4	null	null	239	0.665899	0.520499	Yes
row_21	ZFP353	null	null	329	0.609977	0.525871	Yes
row_22	BEX6	null	null	376	0.584599	0.532395	Yes
row_23	4932415M13RIK	null	null	421	0.56657	0.538488	Yes
row_24	B020004J07RIK	null	null	469	0.548874	0.543952	Yes
row_25	GM4971	null	null	471	0.547706	0.551431	Yes
row_26	UBTFL1	null	null	494	0.5391	0.55774	Yes
row_27	RTN4RL1	RTN4RL1	reticulon 4 receptor-like 1	513	0.530953	0.56401	Yes
row_28	ABCB5	ABCB5	ATP-binding cassette, sub-family B (MDR/TAP), member 5	531	0.524876	0.570162	Yes
row_29	PRAMEL5	null	null	539	0.523312	0.576719	Yes
row_30	NAALAD2	NAALAD2	N-acetylated alpha-linked acidic dipeptidase 2	557	0.518556	0.582706	Yes
row_31	ECM2	ECM2	extracellular matrix protein 2, female organ and adipocyte specific	560	0.517655	0.589338	Yes
row_32	CTSC	CTSC	cathepsin C	577	0.512846	0.595222	Yes
row_33	PLBD1	null	null	631	0.500134	0.599137	Yes
row_34	TIMM8A2	null	null	647	0.496216	0.604645	Yes
row_35	GULO	null	null	659	0.493264	0.610257	Yes
row_36	1700018F24RIK	null	null	711	0.482359	0.613823	Yes
row_37	UNC5B	UNC5B	unc-5 homolog B (C. elegans)	725	0.479048	0.619	Yes
row_38	A630001G21RIK	null	null	800	0.465462	0.621141	Yes
row_39	INPP4B	INPP4B	inositol polyphosphate-4-phosphatase, type II, 105kDa	937	0.441123	0.619971	Yes
row_40	MRPS28	MRPS28	mitochondrial ribosomal protein S28	1070	0.417003	0.618459	Yes
row_41	MARVELD1	MARVELD1	MARVEL domain containing 1	1139	0.407054	0.619589	Yes
row_42	DDIT4L	DDIT4L	DNA-damage-inducible transcript 4-like	1141	0.406415	0.623687	Yes
row_43	GM4858	null	null	1156	0.404627	0.62717	Yes
row_44	AI747699	null	null	1196	0.399439	0.629436	Yes
row_45	0610008F07RIK	null	null	1241	0.39362	0.631365	Yes
row_46	HDC	HDC	histidine decarboxylase	1273	0.388849	0.633777	Yes
row_47	CPN1	CPN1	carboxypeptidase N, polypeptide 1, 50kD	1276	0.388601	0.637476	Yes
row_48	PPP1R16B	PPP1R16B	protein phosphatase 1, regulatory (inhibitor) subunit 16B	1371	0.376868	0.636856	Yes
row_49	CALCOCO2	CALCOCO2	calcium binding and coiled-coil domain 2	1399	0.374137	0.639165	Yes
row_50	ENG	ENG	endoglin (Osler-Rendu-Weber syndrome 1)	1507	0.360063	0.637656	Yes
row_51	FGF5	FGF5	fibroblast growth factor 5	1519	0.358931	0.640397	Yes
row_52	TEX15	TEX15	testis expressed sequence 15	1555	0.354671	0.641995	Yes
row_53	TBX3	TBX3	T-box 3 (ulnar mammary syndrome)	1649	0.345016	0.640842	Yes
row_54	HOXC13	HOXC13	homeobox C13	1674	0.343127	0.642727	Yes
row_55	MFSD7C	null	null	1714	0.338837	0.643872	Yes
row_56	NXF2	NXF2	nuclear RNA export factor 2	1728	0.3374	0.646148	Yes
row_57	DRD3	DRD3	dopamine receptor D3	1751	0.335584	0.647994	Yes
row_58	H2AFX	H2AFX	H2A histone family, member X	1766	0.333907	0.650167	Yes
row_59	SORD	SORD	sorbitol dehydrogenase	1822	0.329204	0.650438	Yes
row_60	GM12824	null	null	1830	0.328338	0.65283	Yes
row_61	STOX1	STOX1	storkhead box 1	1837	0.327428	0.655252	Yes
row_62	TDPOZ1	null	null	1840	0.32705	0.657845	Yes
row_63	SLC16A6	SLC16A6	solute carrier family 16, member 6 (monocarboxylic acid transporter 7)	1855	0.325862	0.659886	Yes
row_64	KNG1	KNG1	kininogen 1	1914	0.321203	0.659893	Yes
row_65	ZFP9	null	null	1947	0.319029	0.661021	Yes
row_66	ARL4D	ARL4D	ADP-ribosylation factor-like 4D	1948	0.318924	0.663572	Yes
row_67	SYCP1	SYCP1	synaptonemal complex protein 1	2056	0.310795	0.661234	No
row_68	OBOX3	null	null	2367	0.287409	0.649514	No
row_69	ADRBK2	ADRBK2	adrenergic, beta, receptor kinase 2	2450	0.281837	0.647858	No
row_70	LY96	LY96	lymphocyte antigen 96	2480	0.279736	0.64853	No
row_71	C1D	C1D	-	2510	0.277704	0.649174	No
row_72	AVPI1	AVPI1	arginine vasopressin-induced 1	2544	0.275383	0.649608	No
row_73	CSRNP1	null	null	2562	0.274071	0.650735	No
row_74	LONRF3	LONRF3	LON peptidase N-terminal domain and ring finger 3	2567	0.273652	0.652435	No
row_75	MEX3B	null	null	2634	0.269115	0.651315	No
row_76	ANPEP	ANPEP	alanyl (membrane) aminopeptidase (aminopeptidase N, aminopeptidase M, microsomal aminopeptidase, CD13, p150)	2639	0.26889	0.65295	No
row_77	4933437F05RIK	null	null	2669	0.266515	0.653442	No
row_78	SLFN2	null	null	2703	0.264458	0.653727	No
row_79	ABHD6	ABHD6	abhydrolase domain containing 6	2964	0.247087	0.643691	No
row_80	RNPC3	RNPC3	RNA-binding region (RNP1, RRM) containing 3	3002	0.245104	0.643552	No
row_81	CD52	CD52	CD52 molecule	3017	0.244512	0.644428	No
row_82	SYTL5	SYTL5	synaptotagmin-like 5	3041	0.243693	0.644894	No
row_83	CIDEA	CIDEA	cell death-inducing DFFA-like effector a	3074	0.24164	0.644935	No
row_84	FKBP6	FKBP6	FK506 binding protein 6, 36kDa	3177	0.235789	0.641791	No
row_85	AU019990	null	null	3338	0.226817	0.635963	No
row_86	SUMO1	SUMO1	SMT3 suppressor of mif two 3 homolog 1 (S. cerevisiae)	3339	0.22674	0.637252	No
row_87	GM5635	null	null	3379	0.224864	0.636785	No
row_88	CYCS	CYCS	cytochrome c, somatic	3475	0.220603	0.633779	No
row_89	ZFP758	null	null	3495	0.219674	0.634144	No
row_90	APOC2	APOC2	apolipoprotein C-II	3553	0.216855	0.632788	No
row_91	APOL7E	null	null	3605	0.213143	0.631658	No
row_92	MRPS17	MRPS17	mitochondrial ribosomal protein S17	3627	0.211283	0.631843	No
row_93	TNFRSF19	TNFRSF19	tumor necrosis factor receptor superfamily, member 19	3648	0.209965	0.632059	No
row_94	CCR4	CCR4	chemokine (C-C motif) receptor 4	3689	0.207803	0.631362	No
row_95	PTGER4	PTGER4	prostaglandin E receptor 4 (subtype EP4)	3692	0.20774	0.632356	No
row_96	BC080695	null	null	3712	0.206719	0.632582	No
row_97	SLC9A6	SLC9A6	solute carrier family 9 (sodium/hydrogen exchanger), member 6	3736	0.205507	0.632618	No
row_98	BC013712	null	null	3762	0.204481	0.632554	No
row_99	HORMAD1	HORMAD1	HORMA domain containing 1	3869	0.199791	0.628839	No
row_100	GLRX2	GLRX2	glutaredoxin 2	3872	0.199483	0.629748	No
row_101	TDPOZ2	null	null	3908	0.198068	0.629175	No
row_102	DPPA2	DPPA2	developmental pluripotency associated 2	3986	0.195034	0.626703	No
row_103	WDR45	WDR45	WD repeat domain 45	3990	0.194911	0.627523	No
row_104	SLC5A11	SLC5A11	solute carrier family 5 (sodium/glucose cotransporter), member 11	4063	0.191558	0.62524	No
row_105	APOC1	APOC1	apolipoprotein C-I	4147	0.187547	0.622429	No
row_106	MPP7	MPP7	membrane protein, palmitoylated 7 (MAGUK p55 subfamily member 7)	4192	0.185884	0.621338	No
row_107	NETO2	NETO2	neuropilin (NRP) and tolloid (TLL)-like 2	4250	0.183573	0.619647	No
row_108	OXCT2A	null	null	4276	0.182438	0.61937	No
row_109	TMEM106A	TMEM106A	transmembrane protein 106A	4296	0.181599	0.619352	No
row_110	SPIC	SPIC	Spi-C transcription factor (Spi-1/PU.1 related)	4309	0.181155	0.619641	No
row_111	2010106G01RIK	null	null	4352	0.179306	0.618578	No
row_112	MCF2	MCF2	MCF.2 cell line derived transforming sequence	4396	0.177858	0.617459	No
row_113	TSEN15	null	null	4411	0.177332	0.617624	No
row_114	MBNL2	MBNL2	muscleblind-like 2 (Drosophila)	4416	0.177214	0.618234	No
row_115	ACER2	null	null	4432	0.176693	0.61835	No
row_116	STEAP3	STEAP3	STEAP family member 3	4534	0.173073	0.614607	No
row_117	FOLR2	FOLR2	folate receptor 2 (fetal)	4594	0.170764	0.612714	No
row_118	HIST1H2BG	HIST1H2BG	histone cluster 1, H2bg	4658	0.168081	0.610619	No
row_119	LRRN4	null	null	4790	0.163043	0.605458	No
row_120	TMEM146	TMEM146	transmembrane protein 146	4814	0.162151	0.605094	No
row_121	L3MBTL2	L3MBTL2	l(3)mbt-like 2 (Drosophila)	4855	0.16039	0.60396	No
row_122	TTC30B	TTC30B	tetratricopeptide repeat domain 30B	4857	0.160278	0.604559	No
row_123	GM4787	null	null	4915	0.15861	0.602654	No
row_124	OSTM1	OSTM1	osteopetrosis associated transmembrane protein 1	4918	0.15849	0.603195	No
row_125	SLC4A11	SLC4A11	solute carrier family 4, sodium bicarbonate transporter-like, member 11	5023	0.15456	0.599167	No
row_126	OLFR815	null	null	5129	0.151428	0.595071	No
row_127	GM1527	null	null	5136	0.151164	0.595377	No
row_128	FBXW9	FBXW9	F-box and WD-40 domain protein 9	5217	0.148562	0.592372	No
row_129	CLP1	null	null	5219	0.148479	0.59288	No
row_130	1700123I01RIK	null	null	5264	0.146843	0.591463	No
row_131	SERPING1	SERPING1	serpin peptidase inhibitor, clade G (C1 inhibitor), member 1, (angioedema, hereditary)	5331	0.144981	0.589054	No
row_132	WAS	WAS	Wiskott-Aldrich syndrome (eczema-thrombocytopenia)	5366	0.143994	0.588061	No
row_133	RPL10L	RPL10L	ribosomal protein L10-like	5403	0.143082	0.586973	No
row_134	RPL31	RPL31	ribosomal protein L31	5420	0.142565	0.586771	No
row_135	TBC1D12	TBC1D12	TBC1 domain family, member 12	5532	0.139559	0.582321	No
row_136	IGFBP2	IGFBP2	insulin-like growth factor binding protein 2, 36kDa	5547	0.139203	0.582184	No
row_137	ZSWIM2	ZSWIM2	zinc finger, SWIM-type containing 2	5561	0.138806	0.582089	No
row_138	GTF3C6	null	null	5569	0.138627	0.58226	No
row_139	1110012D08RIK	null	null	5622	0.137105	0.580418	No
row_140	RBMX	RBMX	RNA binding motif protein, X-linked	5720	0.134063	0.576553	No
row_141	SNX1	SNX1	sorting nexin 1	5757	0.132875	0.575394	No
row_142	PGLYRP1	PGLYRP1	peptidoglycan recognition protein 1	5773	0.132371	0.575166	No
row_143	SGK3	SGK3	serum/glucocorticoid regulated kinase family, member 3	5789	0.131978	0.574935	No
row_144	FBXO8	FBXO8	F-box protein 8	5895	0.128799	0.57068	No
row_145	ZFP407	null	null	5930	0.127984	0.569578	No
row_146	ZFP617	null	null	6043	0.125011	0.564987	No
row_147	CREM	CREM	cAMP responsive element modulator	6073	0.123845	0.564082	No
row_148	ZFP346	null	null	6079	0.12362	0.564242	No
row_149	2210408I21RIK	null	null	6085	0.123451	0.564402	No
row_150	AQP3	AQP3	aquaporin 3 (Gill blood group)	6101	0.122984	0.564114	No
row_151	2810474O19RIK	null	null	6107	0.122835	0.56427	No
row_152	PLK3	PLK3	polo-like kinase 3 (Drosophila)	6129	0.122103	0.56371	No
row_153	RETSAT	RETSAT	retinol saturase (all-trans-retinol 13,14-reductase)	6149	0.121535	0.563235	No
row_154	PRNP	PRNP	prion protein (p27-30) (Creutzfeldt-Jakob disease, Gerstmann-Strausler-Scheinker syndrome, fatal familial insomnia)	6160	0.121295	0.563159	No
row_155	CAPSL	CAPSL	calcyphosine-like	6218	0.119625	0.560982	No
row_156	SLC38A6	SLC38A6	solute carrier family 38, member 6	6268	0.118327	0.559153	No
row_157	BCOR	BCOR	BCL6 co-repressor	6339	0.11622	0.556377	No
row_158	GM13242	null	null	6356	0.115718	0.556001	No
row_159	PAPOLB	PAPOLB	poly(A) polymerase beta (testis specific)	6374	0.115149	0.555578	No
row_160	SPATA7	SPATA7	spermatogenesis associated 7	6400	0.114544	0.554794	No
row_161	TC2N	null	null	6481	0.112917	0.551555	No
row_162	TTLL1	TTLL1	tubulin tyrosine ligase-like family, member 1	6492	0.11267	0.551428	No
row_163	GPX1	GPX1	glutathione peroxidase 1	6496	0.11256	0.551613	No
row_164	MAEL	MAEL	maelstrom homolog (Drosophila)	6587	0.110461	0.547915	No
row_165	IGLL1	IGLL1	immunoglobulin lambda-like polypeptide 1	6619	0.109633	0.546837	No
row_166	PDK4	PDK4	pyruvate dehydrogenase kinase, isozyme 4	6626	0.109439	0.54687	No
row_167	RIC3	RIC3	resistance to inhibitors of cholinesterase 3 homolog (C. elegans)	6720	0.107208	0.543021	No
row_168	NCOA1	NCOA1	nuclear receptor coactivator 1	6746	0.10665	0.542194	No
row_169	SLC6A8	SLC6A8	solute carrier family 6 (neurotransmitter transporter, creatine), member 8	6756	0.106405	0.542078	No
row_170	2700089E24RIK	null	null	6787	0.105851	0.541024	No
row_171	QPCTL	QPCTL	glutaminyl-peptide cyclotransferase-like	6800	0.105493	0.540769	No
row_172	DNAJB9	DNAJB9	DnaJ (Hsp40) homolog, subfamily B, member 9	7039	0.0996806	0.53043	No
row_173	P4HA2	P4HA2	procollagen-proline, 2-oxoglutarate 4-dioxygenase (proline 4-hydroxylase), alpha polypeptide II	7084	0.0984383	0.528715	No
row_174	GABARAPL2	GABARAPL2	GABA(A) receptor-associated protein-like 2	7096	0.0980836	0.528467	No
row_175	AFF1	AFF1	AF4/FMR2 family, member 1	7129	0.0973294	0.527281	No
row_176	SLC39A4	SLC39A4	solute carrier family 39 (zinc transporter), member 4	7137	0.0970496	0.527206	No
row_177	ZC3HAV1	ZC3HAV1	zinc finger CCCH-type, antiviral 1	7155	0.0968059	0.526684	No
row_178	PTPN4	PTPN4	protein tyrosine phosphatase, non-receptor type 4 (megakaryocyte)	7222	0.0953798	0.523976	No
row_179	WIPF2	null	null	7329	0.0925383	0.519475	No
row_180	PRAMEL1	null	null	7388	0.0908202	0.517101	No
row_181	SNAI1	SNAI1	snail homolog 1 (Drosophila)	7488	0.0888043	0.512895	No
row_182	OBFC2A	OBFC2A	oligonucleotide/oligosaccharide-binding fold containing 2A	7489	0.08878	0.513092	No
row_183	FAM178A	null	null	7520	0.0881076	0.511952	No
row_184	ASCL2	ASCL2	achaete-scute complex-like 2 (Drosophila)	7527	0.087958	0.511879	No
row_185	EI24	EI24	etoposide induced 2.4 mRNA	7548	0.0874803	0.511182	No
row_186	BRP44L	BRP44L	brain protein 44-like	7612	0.0859526	0.508564	No
row_187	D230025D16RIK	null	null	7638	0.0853531	0.507634	No
row_188	FGF15	null	null	7652	0.0848645	0.507237	No
row_189	CCDC116	CCDC116	coiled-coil domain containing 116	7694	0.0841103	0.50559	No
row_190	SNRPC	SNRPC	small nuclear ribonucleoprotein polypeptide C	7708	0.0838288	0.505188	No
row_191	DUSP28	null	null	7789	0.0819099	0.501797	No
row_192	LPHN1	LPHN1	latrophilin 1	7813	0.0814979	0.50094	No
row_193	ATP5L	ATP5L	ATP synthase, H+ transporting, mitochondrial F0 complex, subunit G	7834	0.0811634	0.500216	No
row_194	KIF18B	null	null	7858	0.0802144	0.499354	No
row_195	MBD5	MBD5	methyl-CpG binding domain protein 5	7891	0.0794087	0.498088	No
row_196	HMMR	HMMR	hyaluronan-mediated motility receptor (RHAMM)	7908	0.0789665	0.497533	No
row_197	SP4	SP4	Sp4 transcription factor	8007	0.0764083	0.493319	No
row_198	XPR1	XPR1	xenotropic and polytropic retrovirus receptor	8032	0.0758839	0.492396	No
row_199	4632427E13RIK	null	null	8034	0.0758427	0.492496	No
row_200	ZNRF3	ZNRF3	zinc and ring finger 3	8038	0.0757675	0.492506	No
row_201	ATF2	ATF2	activating transcription factor 2	8075	0.074943	0.491045	No
row_202	4632434I11RIK	null	null	8141	0.0735037	0.488289	No
row_203	STAG2	STAG2	stromal antigen 2	8153	0.0732383	0.487934	No
row_204	TLK2	TLK2	tousled-like kinase 2	8254	0.0711182	0.483612	No
row_205	FBXO47	FBXO47	-	8267	0.0708767	0.483204	No
row_206	DDR2	DDR2	discoidin domain receptor family, member 2	8289	0.0703644	0.482394	No
row_207	LNP	null	null	8455	0.067013	0.475166	No
row_208	VDR	VDR	vitamin D (1,25- dihydroxyvitamin D3) receptor	8497	0.0662116	0.473452	No
row_209	UNCX	null	null	8518	0.0656121	0.47267	No
row_210	GLA	GLA	galactosidase, alpha	8607	0.0639279	0.468857	No
row_211	FAM83D	FAM83D	family with sequence similarity 83, member D	8621	0.0635461	0.46838	No
row_212	ACOX1	ACOX1	acyl-Coenzyme A oxidase 1, palmitoyl	8753	0.0610049	0.462645	No
row_213	GRK5	GRK5	G protein-coupled receptor kinase 5	8766	0.060673	0.462204	No
row_214	SPZ1	SPZ1	spermatogenic leucine zipper 1	8819	0.0596546	0.459979	No
row_215	SESN2	SESN2	sestrin 2	8882	0.0584381	0.457307	No
row_216	WBSCR27	WBSCR27	Williams Beuren syndrome chromosome region 27	8930	0.0574985	0.455298	No
row_217	TCEB3	TCEB3	transcription elongation factor B (SIII), polypeptide 3 (110kDa, elongin A)	8933	0.0574124	0.455292	No
row_218	CTHRC1	CTHRC1	collagen triple helix repeat containing 1	8962	0.05689	0.454128	No
row_219	2010107H07RIK	null	null	8980	0.0563477	0.453451	No
row_220	RB1	RB1	retinoblastoma 1 (including osteosarcoma)	9007	0.055729	0.452372	No
row_221	C2CD2L	null	null	9027	0.0553607	0.451604	No
row_222	ZFP820	null	null	9050	0.0548216	0.4507	No
row_223	1700019N12RIK	null	null	9075	0.0542851	0.449706	No
row_224	GNPNAT1	GNPNAT1	glucosamine-phosphate N-acetyltransferase 1	9079	0.0542209	0.449647	No
row_225	TRPM7	TRPM7	transient receptor potential cation channel, subfamily M, member 7	9186	0.0520325	0.444999	No
row_226	CAR6	null	null	9230	0.0512852	0.443152	No
row_227	FBXO15	FBXO15	F-box protein 15	9264	0.050647	0.441748	No
row_228	TTLL6	TTLL6	tubulin tyrosine ligase-like family, member 6	9317	0.0493237	0.439495	No
row_229	TMEM41B	TMEM41B	transmembrane protein 41B	9368	0.0481108	0.437329	No
row_230	SENP7	SENP7	SUMO1/sentrin specific peptidase 7	9407	0.0475075	0.435695	No
row_231	GM13154	null	null	9435	0.0470307	0.434549	No
row_232	KLF8	KLF8	Kruppel-like factor 8	9550	0.0446331	0.429527	No
row_233	EPC2	EPC2	enhancer of polycomb homolog 2 (Drosophila)	9605	0.0436779	0.427172	No
row_234	ZFAND2A	ZFAND2A	zinc finger, AN1-type domain 2A	9730	0.0410886	0.421698	No
row_235	ZKSCAN1	ZKSCAN1	zinc finger with KRAB and SCAN domains 1	9733	0.0410808	0.421651	No
row_236	GBGT1	GBGT1	globoside alpha-1,3-N-acetylgalactosaminyltransferase 1	9754	0.0407106	0.420803	No
row_237	ACOT6	ACOT6	-	9815	0.0394382	0.418173	No
row_238	MAD2L1BP	MAD2L1BP	MAD2L1 binding protein	9904	0.0380425	0.414294	No
row_239	MME	MME	membrane metallo-endopeptidase (neutral endopeptidase, enkephalinase)	9936	0.0375487	0.41295	No
row_240	GSS	GSS	glutathione synthetase	9988	0.0361546	0.410714	No
row_241	WARS2	WARS2	tryptophanyl tRNA synthetase 2 (mitochondrial)	9989	0.0361518	0.410747	No
row_242	SETX	SETX	senataxin	10000	0.0359825	0.410334	No
row_243	ZFP40	null	null	10062	0.0348293	0.407651	No
row_244	MYO9A	MYO9A	myosin IXA	10089	0.0342087	0.406523	No
row_245	CDKN3	CDKN3	cyclin-dependent kinase inhibitor 3 (CDK2-associated dual specificity phosphatase)	10143	0.0331849	0.404193	No
row_246	MALAT1	MALAT1	metastasis associated lung adenocarcinoma transcript 1 (non-coding RNA)	10153	0.0330122	0.40382	No
row_247	LRRC15	LRRC15	leucine rich repeat containing 15	10182	0.0322136	0.4026	No
row_248	AF067063	null	null	10432	0.0271193	0.391541	No
row_249	C130073F10RIK	null	null	10450	0.0267111	0.390802	No
row_250	CD97	CD97	CD97 molecule	10553	0.0246237	0.38628	No
row_251	ZFP654	null	null	10651	0.0224619	0.381977	No
row_252	NDUFA11	NDUFA11	NADH dehydrogenase (ubiquinone) 1 alpha subcomplex, 11, 14.7kDa	10668	0.0221909	0.381277	No
row_253	AGPAT9	null	null	10685	0.0219824	0.380578	No
row_254	PLEKHM3	null	null	10720	0.0214449	0.379076	No
row_255	RPL39L	RPL39L	ribosomal protein L39-like	10814	0.0198621	0.374949	No
row_256	TEX12	TEX12	testis expressed sequence 12	10836	0.0193041	0.374024	No
row_257	SLC19A3	SLC19A3	solute carrier family 19, member 3	10843	0.0191229	0.373766	No
row_258	CNNM2	CNNM2	cyclin M2	10853	0.0189364	0.373375	No
row_259	IL6RA	null	null	10883	0.0184022	0.372093	No
row_260	GLT25D2	GLT25D2	glycosyltransferase 25 domain containing 2	10900	0.0180922	0.371389	No
row_261	THEM4	THEM4	thioesterase superfamily member 4	10929	0.0176268	0.370151	No
row_262	LEMD3	LEMD3	LEM domain containing 3	11085	0.0148118	0.363261	No
row_263	2410076I21RIK	null	null	11183	0.0128661	0.358949	No
row_264	GPBP1L1	GPBP1L1	GC-rich promoter binding protein 1-like 1	11223	0.0122406	0.357218	No
row_265	QSOX2	null	null	11239	0.0120198	0.356554	No
row_266	RBBP6	RBBP6	retinoblastoma binding protein 6	11281	0.0112297	0.354733	No
row_267	2900064A13RIK	null	null	11373	0.00943282	0.350687	No
row_268	RAD54L2	RAD54L2	RAD54-like 2 (S. cerevisiae)	11549	0.00624181	0.342902	No
row_269	ARIH2	ARIH2	ariadne homolog 2 (Drosophila)	11562	0.0060304	0.342369	No
row_270	PI4KB	null	null	11595	0.00546942	0.340946	No
row_271	ZFP51	null	null	11635	0.00479418	0.339212	No
row_272	TRAK2	TRAK2	trafficking protein, kinesin binding 2	11699	0.00373247	0.336409	No
row_273	TMC8	TMC8	transmembrane channel-like 8	11789	0.00178814	0.33245	No
row_274	TSX	null	null	11834	0.000777329	0.330492	No
row_275	ZFP54	null	null	11843	0.000606935	0.330136	No
row_276	5730590G19RIK	null	null	11975	-0.00211477	0.324308	No
row_277	TMEM167	TMEM167	transmembrane protein 167	12054	-0.00336137	0.320838	No
row_278	VMN2R94	null	null	12070	-0.0037522	0.320171	No
row_279	OSBPL8	OSBPL8	oxysterol binding protein-like 8	12149	-0.00524633	0.316702	No
row_280	ZSCAN29	null	null	12180	-0.00587003	0.315368	No
row_281	PTPN2	PTPN2	protein tyrosine phosphatase, non-receptor type 2	12217	-0.00645224	0.313768	No
row_282	A930001N09RIK	null	null	12254	-0.00715628	0.312167	No
row_283	HOXD11	HOXD11	homeobox D11	12259	-0.00721748	0.311991	No
row_284	CSRNP3	null	null	12279	-0.00758431	0.311147	No
row_285	ZFP871	null	null	12346	-0.00884332	0.308212	No
row_286	MYBL1	MYBL1	v-myb myeloblastosis viral oncogene homolog (avian)-like 1	12367	-0.00929177	0.307325	No
row_287	SLC1A1	SLC1A1	solute carrier family 1 (neuronal/epithelial high affinity glutamate transporter, system Xag), member 1	12420	-0.0102167	0.305014	No
row_288	SLC25A42	SLC25A42	solute carrier family 25, member 42	12594	-0.0138886	0.297322	No
row_289	GLB1	GLB1	galactosidase, beta 1	12611	-0.0142215	0.296615	No
row_290	SFT2D3	SFT2D3	SFT2 domain containing 3	12617	-0.0143045	0.296398	No
row_291	ASTE1	ASTE1	asteroid homolog 1 (Drosophila)	12648	-0.0147286	0.295069	No
row_292	RABGAP1	RABGAP1	RAB GTPase activating protein 1	12654	-0.0147983	0.294852	No
row_293	EAPP	null	null	12709	-0.0157138	0.292455	No
row_294	FXYD5	FXYD5	FXYD domain containing ion transport regulator 5	12714	-0.0158616	0.292284	No
row_295	4732471D19RIK	null	null	12789	-0.0172032	0.288999	No
row_296	ACYP1	ACYP1	acylphosphatase 1, erythrocyte (common) type	12840	-0.0180558	0.286782	No
row_297	RNF160	null	null	12847	-0.0183299	0.286524	No
row_298	HEXIM1	HEXIM1	hexamethylene bis-acetamide inducible 1	12906	-0.019546	0.283953	No
row_299	GBA	GBA	glucosidase, beta; acid (includes glucosylceramidase)	12950	-0.020496	0.282051	No
row_300	RCAN1	null	null	12953	-0.0205411	0.281972	No
row_301	LMBRD1	LMBRD1	LMBR1 domain containing 1	13025	-0.0219813	0.278826	No
row_302	IRAK2	IRAK2	interleukin-1 receptor-associated kinase 2	13054	-0.0225638	0.277593	No
row_303	1700023I07RIK	null	null	13289	-0.0272529	0.267201	No
row_304	PSAP	PSAP	prosaposin (variant Gaucher disease and variant metachromatic leukodystrophy)	13306	-0.0275769	0.266508	No
row_305	ZFP677	null	null	13349	-0.0284278	0.26466	No
row_306	PSD4	PSD4	pleckstrin and Sec7 domain containing 4	13404	-0.029369	0.262279	No
row_307	WDR47	WDR47	WD repeat domain 47	13536	-0.0318582	0.256476	No
row_308	SNHG11	null	null	13687	-0.0348539	0.249833	No
row_309	ELL2	ELL2	elongation factor, RNA polymerase II, 2	13736	-0.0356318	0.247729	No
row_310	ATXN3	ATXN3	ataxin 3	13805	-0.0370097	0.244738	No
row_311	PRR11	PRR11	proline rich 11	13825	-0.0374977	0.243928	No
row_312	AP1S2	AP1S2	adaptor-related protein complex 1, sigma 2 subunit	13827	-0.0375298	0.243919	No
row_313	C1S	C1S	complement component 1, s subcomponent	13891	-0.0386837	0.241154	No
row_314	CHIT1	CHIT1	chitinase 1 (chitotriosidase)	13931	-0.0394962	0.239458	No
row_315	SMARCA5	SMARCA5	SWI/SNF related, matrix associated, actin dependent regulator of chromatin, subfamily a, member 5	14060	-0.0419985	0.233807	No
row_316	RIF1	RIF1	RAP1 interacting factor homolog (yeast)	14221	-0.0452975	0.22674	No
row_317	MLH3	MLH3	mutL homolog 3 (E. coli)	14269	-0.0462599	0.224703	No
row_318	1700029P11RIK	null	null	14288	-0.0466687	0.223957	No
row_319	ZFP229	null	null	14321	-0.0472831	0.222589	No
row_320	FBLN1	FBLN1	fibulin 1	14332	-0.0474566	0.222201	No
row_321	GRHL2	GRHL2	grainyhead-like 2 (Drosophila)	14355	-0.0479639	0.22128	No
row_322	PLS3	PLS3	plastin 3 (T isoform)	14367	-0.0483679	0.220849	No
row_323	POLR2A	POLR2A	polymerase (RNA) II (DNA directed) polypeptide A, 220kDa	14371	-0.0484274	0.220774	No
row_324	MOBKL1A	MOBKL1A	MOB1, Mps One Binder kinase activator-like 1A (yeast)	14483	-0.0508565	0.215901	No
row_325	CDC5L	CDC5L	CDC5 cell division cycle 5-like (S. pombe)	14490	-0.0509828	0.215699	No
row_326	IMPDH2	IMPDH2	IMP (inosine monophosphate) dehydrogenase 2	14536	-0.0519426	0.213765	No
row_327	TMX3	null	null	14543	-0.0520838	0.213566	No
row_328	2310001A20RIK	null	null	14736	-0.0561826	0.205103	No
row_329	SYT17	SYT17	synaptotagmin XVII	14739	-0.056244	0.205093	No
row_330	ZFP71-RS1	null	null	14811	-0.0577989	0.202018	No
row_331	TULP2	TULP2	tubby like protein 2	14835	-0.0582546	0.20108	No
row_332	CHIC1	CHIC1	cysteine-rich hydrophobic domain 1	14863	-0.0589043	0.199966	No
row_333	BC027231	null	null	14917	-0.0600306	0.197698	No
row_334	ATF7IP2	ATF7IP2	activating transcription factor 7 interacting protein 2	15039	-0.062295	0.192412	No
row_335	DBT	DBT	dihydrolipoamide branched chain transacylase E2	15040	-0.0623057	0.19251	No
row_336	3110052M02RIK	null	null	15041	-0.0623091	0.192607	No
row_337	IKBKG	IKBKG	inhibitor of kappa light polypeptide gene enhancer in B-cells, kinase gamma	15091	-0.0631488	0.190527	No
row_338	PRAMEL7	null	null	15102	-0.0634848	0.190183	No
row_339	HMGN2	HMGN2	high-mobility group nucleosomal binding domain 2	15185	-0.0650442	0.186641	No
row_340	ACAD9	ACAD9	acyl-Coenzyme A dehydrogenase family, member 9	15205	-0.0654079	0.185903	No
row_341	PLIN2	null	null	15224	-0.0658349	0.185211	No
row_342	CSPP1	CSPP1	centrosome and spindle pole associated protein 1	15358	-0.0686114	0.179412	No
row_343	RMND5A	RMND5A	required for meiotic nuclear division 5 homolog A (S. cerevisiae)	15363	-0.0686887	0.179352	No
row_344	HIST1H2BC	HIST1H2BC	histone cluster 1, H2bc	15420	-0.0701507	0.176984	No
row_345	WDR44	WDR44	WD repeat domain 44	15436	-0.0703836	0.176441	No
row_346	FANCM	FANCM	Fanconi anemia, complementation group M	15575	-0.0734977	0.170437	No
row_347	MAP3K2	MAP3K2	mitogen-activated protein kinase kinase kinase 2	15630	-0.074602	0.168174	No
row_348	IGF2R	IGF2R	insulin-like growth factor 2 receptor	15665	-0.0754465	0.166804	No
row_349	NUP210L	NUP210L	nucleoporin 210kDa-like	15862	-0.0793402	0.158242	No
row_350	COMMD6	COMMD6	COMM domain containing 6	15968	-0.0821553	0.15374	No
row_351	DBR1	DBR1	debranching enzyme homolog 1 (S. cerevisiae)	15983	-0.0826089	0.153288	No
row_352	CENPL	CENPL	centromere protein L	16004	-0.0829823	0.152571	No
row_353	UAP1	UAP1	UDP-N-acteylglucosamine pyrophosphorylase 1	16005	-0.0830295	0.152744	No
row_354	ALG2	ALG2	asparagine-linked glycosylation 2 homolog (S. cerevisiae, alpha-1,3-mannosyltransferase)	16054	-0.0840062	0.150785	No
row_355	FRS2	FRS2	fibroblast growth factor receptor substrate 2	16180	-0.0870076	0.145414	No
row_356	TSEN2	TSEN2	tRNA splicing endonuclease 2 homolog (S. cerevisiae)	16251	-0.0888004	0.142497	No
row_357	TFPI	TFPI	tissue factor pathway inhibitor (lipoprotein-associated coagulation inhibitor)	16297	-0.0899922	0.140699	No
row_358	OLFR153	null	null	16308	-0.0902698	0.140458	No
row_359	ZBTB20	ZBTB20	zinc finger and BTB domain containing 20	16312	-0.0903583	0.140529	No
row_360	BCAS3	BCAS3	breast carcinoma amplified sequence 3	16343	-0.0910945	0.139403	No
row_361	PHF20L1	PHF20L1	PHD finger protein 20-like 1	16356	-0.0912654	0.139078	No
row_362	SLC5A4B	null	null	16508	-0.0950598	0.132586	No
row_363	RFPL4B	null	null	16555	-0.0959881	0.130771	No
row_364	GM9	null	null	16655	-0.0986925	0.126611	No
row_365	MBLAC2	null	null	16671	-0.0990861	0.12619	No
row_366	ERC1	ERC1	ELKS/RAB6-interacting/CAST family member 1	16686	-0.0995307	0.125815	No
row_367	TRIP11	TRIP11	thyroid hormone receptor interactor 11	16785	-0.101904	0.121716	No
row_368	GCNT1	GCNT1	glucosaminyl (N-acetyl) transferase 1, core 2 (beta-1,6-N-acetylglucosaminyltransferase)	16844	-0.103548	0.119404	No
row_369	ZFP263	null	null	16888	-0.10443	0.117764	No
row_370	MLL3	MLL3	myeloid/lymphoid or mixed-lineage leukemia 3	16945	-0.105829	0.115554	No
row_371	4933406J08RIK	null	null	16948	-0.105881	0.115746	No
row_372	DIAP3	null	null	16978	-0.106826	0.114742	No
row_373	OVOL1	OVOL1	ovo-like 1(Drosophila)	17032	-0.108155	0.112677	No
row_374	DIAP2	null	null	17077	-0.10935	0.11102	No
row_375	AI606181	null	null	17131	-0.110404	0.108967	No
row_376	RPS9	RPS9	ribosomal protein S9	17192	-0.112246	0.106614	No
row_377	SEPHS2	SEPHS2	selenophosphate synthetase 2	17237	-0.113281	0.104978	No
row_378	H47	null	null	17293	-0.114793	0.102862	No
row_379	GM10069	null	null	17352	-0.116293	0.100621	No
row_380	COCH	COCH	coagulation factor C homolog, cochlin (Limulus polyphemus)	17431	-0.118525	0.0975027	No
row_381	SIRT7	SIRT7	sirtuin (silent mating type information regulation 2 homolog) 7 (S. cerevisiae)	17469	-0.119445	0.0962144	No
row_382	ZFP809	null	null	17488	-0.120087	0.0957752	No
row_383	GM5595	null	null	17499	-0.120467	0.0956943	No
row_384	PEMT	PEMT	phosphatidylethanolamine N-methyltransferase	17535	-0.12169	0.0945085	No
row_385	DPPA4	DPPA4	developmental pluripotency associated 4	17647	-0.125068	0.0899624	No
row_386	ARMCX5	ARMCX5	armadillo repeat containing, X-linked 5	17753	-0.128625	0.0857059	No
row_387	BOLA1	BOLA1	bolA homolog 1 (E. coli)	17767	-0.128994	0.0855448	No
row_388	CAB39	CAB39	calcium binding protein 39	17867	-0.132376	0.0815798	No
row_389	PLEKHH2	PLEKHH2	pleckstrin homology domain containing, family H (with MyTH4 domain) member 2	17931	-0.134467	0.0792304	No
row_390	FBXO33	FBXO33	F-box protein 33	17973	-0.135545	0.077867	No
row_391	DEPDC1A	null	null	18023	-0.136985	0.0761576	No
row_392	IDUA	IDUA	iduronidase, alpha-L-	18066	-0.138443	0.0747697	No
row_393	LRRN1	LRRN1	leucine rich repeat neuronal 1	18068	-0.13854	0.0752066	No
row_394	ZFP101	null	null	18078	-0.138838	0.0752896	No
row_395	CTSK	CTSK	cathepsin K (pycnodysostosis)	18131	-0.14073	0.0734728	No
row_396	CENPP	CENPP	centromere protein P	18206	-0.142925	0.0706929	No
row_397	C330006K01RIK	null	null	18236	-0.14377	0.069921	No
row_398	OLFR330	null	null	18362	-0.147728	0.0649071	No
row_399	CPEB2	CPEB2	cytoplasmic polyadenylation element binding protein 2	18433	-0.150395	0.0623601	No
row_400	FRAT1	FRAT1	frequently rearranged in advanced T-cell lymphomas	18445	-0.150775	0.0624408	No
row_401	MYSM1	MYSM1	myb-like, SWIRM and MPN domains 1	18455	-0.151074	0.0626128	No
row_402	ZFP599	null	null	18467	-0.151593	0.0626997	No
row_403	OCM	OCM	oncomodulin	18468	-0.151697	0.0632768	No
row_404	PDE6A	PDE6A	phosphodiesterase 6A, cGMP-specific, rod, alpha	18624	-0.157352	0.0570018	No
row_405	KCNK5	KCNK5	potassium channel, subfamily K, member 5	18689	-0.159505	0.0547925	No
row_406	NPL	NPL	N-acetylneuraminate pyruvate lyase (dihydrodipicolinate synthase)	18705	-0.159934	0.0547666	No
row_407	ETV3	ETV3	ets variant gene 3	18726	-0.160753	0.0545249	No
row_408	PDCL	PDCL	phosducin-like	18759	-0.161872	0.0537584	No
row_409	D4WSU53E	null	null	18794	-0.163238	0.052914	No
row_410	1700067P10RIK	null	null	18821	-0.164135	0.0524329	No
row_411	TBC1D23	TBC1D23	TBC1 domain family, member 23	18921	-0.167198	0.0487295	No
row_412	RDM1	RDM1	RAD52 motif 1	18942	-0.167775	0.0485456	No
row_413	STAT2	STAT2	signal transducer and activator of transcription 2, 113kDa	19008	-0.170834	0.0463856	No
row_414	RAB30	RAB30	RAB30, member RAS oncogene family	19024	-0.171625	0.046457	No
row_415	BC055111	null	null	19071	-0.173375	0.0451643	No
row_416	2410089E03RIK	null	null	19074	-0.173393	0.0458293	No
row_417	ZFP386	null	null	19197	-0.178682	0.0412023	No
row_418	LCLAT1	null	null	19206	-0.179338	0.0416529	No
row_419	MDN1	MDN1	MDN1, midasin homolog (yeast)	19230	-0.180696	0.0414485	No
row_420	TBRG3	null	null	19296	-0.183137	0.0393978	No
row_421	RINT1	RINT1	RAD50 interactor 1	19353	-0.185079	0.0377654	No
row_422	TCTA	TCTA	T-cell leukemia translocation altered gene	19359	-0.185133	0.0384025	No
row_423	GM52	null	null	19547	-0.193251	0.0310195	No
row_424	ATM	ATM	ataxia telangiectasia mutated (includes complementation groups A, C and D)	19756	-0.202176	0.0227907	No
row_425	CEBPA	CEBPA	CCAAT/enhancer binding protein (C/EBP), alpha	19812	-0.204316	0.0213907	No
row_426	AU015228	null	null	19989	-0.212334	0.0146911	No
row_427	LASS4	LASS4	LAG1 homolog, ceramide synthase 4 (S. cerevisiae)	20086	-0.217925	0.0116111	No
row_428	EPM2A	EPM2A	epilepsy, progressive myoclonus type 2A, Lafora disease (laforin)	20125	-0.219625	0.0111302	No
row_429	LAT2	LAT2	linker for activation of T cells family, member 2	20219	-0.22387	0.0082495	No
row_430	WNK3	WNK3	WNK lysine deficient protein kinase 3	20240	-0.225192	0.00863149	No
row_431	FOXA1	FOXA1	forkhead box A1	20274	-0.226766	0.00845295	No
row_432	ZFP560	null	null	20301	-0.228117	0.00860125	No
row_433	EIF2AK3	EIF2AK3	eukaryotic translation initiation factor 2-alpha kinase 3	20333	-0.229797	0.00854639	No
row_434	KBTBD10	KBTBD10	kelch repeat and BTB (POZ) domain containing 10	20505	-0.238978	0.00237087	No
row_435	SESN1	SESN1	sestrin 1	20547	-0.241626	0.00201096	No
row_436	DENND5B	null	null	20601	-0.244163	0.00114809	No
row_437	PHF11	PHF11	PHD finger protein 11	20829	-0.259632	-0.00726059	No
row_438	SDR39U1	null	null	20842	-0.260412	-0.00609375	No
row_439	PRR19	null	null	20891	-0.263063	-0.00649376	No
row_440	KCTD12B	null	null	20934	-0.265655	-0.00659247	No
row_441	ZFP810	null	null	20944	-0.266579	-0.00521067	No
row_442	TEX11	TEX11	testis expressed sequence 11	21107	-0.280078	-0.0104508	No
row_443	WDR81	WDR81	WD repeat domain 81	21109	-0.280217	-0.00852602	No
row_444	TACR3	TACR3	tachykinin receptor 3	21129	-0.281718	-0.00738095	No
row_445	USP26	USP26	ubiquitin specific peptidase 26	21241	-0.289685	-0.0102148	No
row_446	SLC34A2	SLC34A2	solute carrier family 34 (sodium phosphate), member 2	21464	-0.308504	-0.0177047	No
row_447	4933411G11RIK	null	null	21556	-0.317375	-0.0192271	No
row_448	AKAP11	AKAP11	A kinase (PRKA) anchor protein 11	21633	-0.326018	-0.0199428	No
row_449	ZFP672	null	null	21648	-0.327598	-0.0178742	No
row_450	VPS13B	VPS13B	vacuolar protein sorting 13B (yeast)	21719	-0.335583	-0.0181642	No
row_451	2610008E11RIK	null	null	21723	-0.335793	-0.0154699	No
row_452	ZFP707	null	null	21736	-0.336824	-0.0131586	No
row_453	ARSK	ARSK	arylsulfatase family, member K	21798	-0.343463	-0.012914	No
row_454	MOV10L1	MOV10L1	Mov10l1, Moloney leukemia virus 10-like 1, homolog (mouse)	21807	-0.345179	-0.0102818	No
row_455	ZZEF1	ZZEF1	zinc finger, ZZ-type with EF-hand domain 1	21903	-0.357964	-0.0112948	No
row_456	ATXN7	ATXN7	ataxin 7	21995	-0.369864	-0.0119126	No
row_457	AA415398	null	null	22039	-0.376735	-0.0102662	No
row_458	ACBD5	ACBD5	acyl-Coenzyme A binding domain containing 5	22098	-0.38594	-0.00911117	No
row_459	TEX101	TEX101	testis expressed sequence 101	22158	-0.39671	-0.00778921	No
row_460	TCFCP2	null	null	22314	-0.422986	-0.0101981	No
row_461	ZFP689	null	null	22377	-0.436685	-0.00817411	No
row_462	SLC26A9	SLC26A9	solute carrier family 26, member 9	22495	-0.468125	-0.00788364	No
row_463	GM1564	null	null	22518	-0.474686	-0.00321149	No
row_464	ADAM4	null	null	22611	-0.512777	-0.000710345	No
row_465	STAG3	STAG3	stromal antigen 3	22892	-0.783405	0.00222393	No
