# Supplementary material for: Elevated O‐GlcNAc Levels Activate Epigenetically Repressed Genes and Delay Mouse ESC Differentiation Without Affecting Naïve to Primed Cell Transition
Source: Stem Cells. 2014 Sep 15;32(10):2605–15. doi: 10.1002/stem.1761 (PMC4737245; doi:10.1002/stem.1761)
Supplement: Supplementary file 8 — Supporting Information Table 8 [file STEM-32-2605-s008.xls]

## Sheet: Up in ESGNS vs ESDMSO
Probe	gene.index	RP/Rsum	FC:(class1/class2)	pfp	P.value	Gene Symbol	Gene name
10397553	10521	178.774	0.4871	0.006	0	Gm16368	ENSMUST00000095505 // Gm16368 // eukaryotic translation initiation factor 1A pseudogene // 12 D3|12 // 100039226
10505914	6716	247.364	0.5151	0.0092	0	Zfp352	NM_153102 // Zfp352 // zinc finger protein 352 // 4 C5|4 // 236537 /// ENSMUST00000107129 // Zfp352 // zinc finger protein 352 // 4 C5|4 // 236537 /// ENSMUST00000107130 // Zfp352 // zinc finger protein 352 // 4 C5|4 // 236537 /// AF290196 // Zfp352 // zinc finger protein 352 // 4 C5|4 // 236537 /// ENSMUST00000094971 // Zfp352 // zinc finger protein 352 // 4 C5|4 // 236537
10347928	13055	316.488	0.5471	0.0165	0	Sp110	NM_175397 // Sp110 // Sp110 nuclear body protein // 1 C5|1 // 109032 /// ENSMUST00000093508 // Sp110 // Sp110 nuclear body protein // 1 C5|1 // 109032 /// BC099598 // Sp110 // Sp110 nuclear body protein // 1 C5|1 // 109032
10582874	27266	316.488	0.5471	0.0165	0	Sp110	NM_175397 // Sp110 // Sp110 nuclear body protein // 1 C5|1 // 109032 /// ENSMUST00000093508 // Sp110 // Sp110 nuclear body protein // 1 C5|1 // 109032 /// BC099598 // Sp110 // Sp110 nuclear body protein // 1 C5|1 // 109032
10505562	30196	332.613	0.5572	0.0167	0	Gm428	NM_001081644 // Gm428 // predicted gene 428 // 4 C3|4 // 242502 /// NM_001177578 // Gm13871 // predicted gene 13871 // 4 C3|4 // 667780 /// ENSMUST00000084475 // Gm428 // predicted gene 428 // 4 C3|4 // 242502 /// NM_001013393 // Gm11487 // predicted gene 11487 // 4 C3|4 // 433719 /// ENSMUST00000084480 // Gm11487 // predicted gene 11487 // 4 C3|4 // 433719 /// ENSMUST00000107310 // Gm11756 // pr…
10505543	15321	339.551	0.5609	0.0165	0	Gm428	NM_001081644 // Gm428 // predicted gene 428 // 4 C3|4 // 242502 /// NM_001177578 // Gm13871 // predicted gene 13871 // 4 C3|4 // 667780 /// ENSMUST00000084475 // Gm428 // predicted gene 428 // 4 C3|4 // 242502 /// NM_001013393 // Gm11487 // predicted gene 11487 // 4 C3|4 // 433719 /// ENSMUST00000084480 // Gm11487 // predicted gene 11487 // 4 C3|4 // 433719 /// ENSMUST00000107310 // Gm11756 // pr…
10505537	16589	340.788	0.5605	0.0148	0	Gm428	NM_001081644 // Gm428 // predicted gene 428 // 4 C3|4 // 242502 /// NM_001177578 // Gm13871 // predicted gene 13871 // 4 C3|4 // 667780 /// ENSMUST00000084475 // Gm428 // predicted gene 428 // 4 C3|4 // 242502 /// NM_001013393 // Gm11487 // predicted gene 11487 // 4 C3|4 // 433719 /// ENSMUST00000084480 // Gm11487 // predicted gene 11487 // 4 C3|4 // 433719 /// ENSMUST00000107310 // Gm11756 // pr…
10505550	24823	340.788	0.5605	0.0148	0	Gm428	NM_001081644 // Gm428 // predicted gene 428 // 4 C3|4 // 242502 /// NM_001177578 // Gm13871 // predicted gene 13871 // 4 C3|4 // 667780 /// ENSMUST00000084475 // Gm428 // predicted gene 428 // 4 C3|4 // 242502 /// NM_001013393 // Gm11487 // predicted gene 11487 // 4 C3|4 // 433719 /// ENSMUST00000084480 // Gm11487 // predicted gene 11487 // 4 C3|4 // 433719 /// ENSMUST00000107310 // Gm11756 // pr…
10534909	17517	366.727	0.5594	0.0159	0	Sp110	NM_175397 // Sp110 // Sp110 nuclear body protein // 1 C5|1 // 109032 /// ENSMUST00000093508 // Sp110 // Sp110 nuclear body protein // 1 C5|1 // 109032 /// AY845948 // Sp110 // Sp110 nuclear body protein // 1 C5|1 // 109032 /// ENSMUST00000115924 // LOC100041885 // sp110 nuclear body protein-like // 1|1 // 100041885
10523337	14957	383.259	0.5606	0.0166	0	EG665031	ENSMUST00000115900 // EG665031 // predicted gene, EG665031 // 5 C3.3|5 // 665031 /// ENSMUST00000098289 // Gm7682 // predicted gene 7682 // 5 E3|5 // 665551 /// ENSMUST00000099243 // LOC624931 // PRAME family member 12-like // 5|5 // 624931 /// ENSMUST00000110576 // LOC625240 // PRAME family member 12-like // 5|5 // 625240
10536025	17263	383.259	0.5606	0.0166	0	EG665031	ENSMUST00000115900 // EG665031 // predicted gene, EG665031 // 5 C3.3|5 // 665031 /// ENSMUST00000098289 // Gm7682 // predicted gene 7682 // 5 E3|5 // 665551 /// ENSMUST00000099243 // LOC624931 // PRAME family member 12-like // 5|5 // 624931 /// ENSMUST00000110576 // LOC625240 // PRAME family member 12-like // 5|5 // 625240
10536052	10258	387.349	0.5613	0.0155	0	EG665031	ENSMUST00000115900 // EG665031 // predicted gene, EG665031 // 5 C3.3|5 // 665031 /// ENSMUST00000098289 // Gm7682 // predicted gene 7682 // 5 E3|5 // 665551 /// ENSMUST00000099243 // LOC624931 // PRAME family member 12-like // 5|5 // 624931 /// ENSMUST00000099243 // LOC624931 // PRAME family member 12-like // 5|5 // 624931
10536143	17503	387.349	0.5613	0.0155	0	EG665031	ENSMUST00000115900 // EG665031 // predicted gene, EG665031 // 5 C3.3|5 // 665031 /// ENSMUST00000098289 // Gm7682 // predicted gene 7682 // 5 E3|5 // 665551 /// ENSMUST00000099243 // LOC624931 // PRAME family member 12-like // 5|5 // 624931 /// ENSMUST00000110576 // LOC625240 // PRAME family member 12-like // 5|5 // 625240
10505556	7569	401.52	0.5755	0.0145	0	Gm428	NM_001081644 // Gm428 // predicted gene 428 // 4 C3|4 // 242502 /// NM_001177578 // Gm13871 // predicted gene 13871 // 4 C3|4 // 667780 /// ENSMUST00000084475 // Gm428 // predicted gene 428 // 4 C3|4 // 242502 /// NM_001013393 // Gm11487 // predicted gene 11487 // 4 C3|4 // 433719 /// ENSMUST00000084480 // Gm11487 // predicted gene 11487 // 4 C3|4 // 433719 /// ENSMUST00000107310 // Gm11756 // pr…
10522558	13422	426.936	0.568	0.018	0	EG665031	ENSMUST00000115900 // EG665031 // predicted gene, EG665031 // 5 C3.3|5 // 665031 /// ENSMUST00000098289 // Gm7682 // predicted gene 7682 // 5 E3|5 // 665551 /// ENSMUST00000099243 // LOC624931 // PRAME family member 12-like // 5|5 // 624931 /// ENSMUST00000110576 // LOC625240 // PRAME family member 12-like // 5|5 // 625240
10536103	17208	427.474	0.5673	0.0174	0	EG665031	ENSMUST00000115900 // EG665031 // predicted gene, EG665031 // 5 C3.3|5 // 665031 /// ENSMUST00000098289 // Gm7682 // predicted gene 7682 // 5 E3|5 // 665551 /// ENSMUST00000099243 // LOC624931 // PRAME family member 12-like // 5|5 // 624931 /// ENSMUST00000110576 // LOC625240 // PRAME family member 12-like // 5|5 // 625240
10523325	15401	447.412	0.5682	0.0186	0	EG665031	ENSMUST00000115900 // EG665031 // predicted gene, EG665031 // 5 C3.3|5 // 665031 /// ENSMUST00000098289 // Gm7682 // predicted gene 7682 // 5 E3|5 // 665551 /// ENSMUST00000110576 // LOC625240 // PRAME family member 12-like // 5|5 // 625240 /// ENSMUST00000099243 // LOC624931 // PRAME family member 12-like // 5|5 // 624931
10522585	17491	458.515	0.5728	0.0191	0	EG665031	ENSMUST00000115900 // EG665031 // predicted gene, EG665031 // 5 C3.3|5 // 665031 /// ENSMUST00000098289 // Gm7682 // predicted gene 7682 // 5 E3|5 // 665551 /// ENSMUST00000099243 // LOC624931 // PRAME family member 12-like // 5|5 // 624931 /// ENSMUST00000110576 // LOC625240 // PRAME family member 12-like // 5|5 // 625240
10536107	25614	463.082	0.5745	0.0179	0	EG665031	ENSMUST00000115900 // EG665031 // predicted gene, EG665031 // 5 C3.3|5 // 665031 /// ENSMUST00000098289 // Gm7682 // predicted gene 7682 // 5 E3|5 // 665551 /// ENSMUST00000110576 // LOC625240 // PRAME family member 12-like // 5|5 // 625240 /// ENSMUST00000099243 // LOC624931 // PRAME family member 12-like // 5|5 // 624931
10397551	21368	485.052	0.5715	0.0204	0	BB287469	NM_001177573 // BB287469 // expressed sequence BB287469 // 12 D2|12 // 544881 /// NM_001177564 // Gm4027 // predicted gene 4027 // 12 D2|12 // 100042776 /// BC147393 // BB287469 // expressed sequence BB287469 // 12 D2|12 // 544881 /// BC147392 // Gm4027 // predicted gene 4027 // 12 D2|12 // 100042776 /// ENSMUST00000110148 // Gm2046 // predicted gene 2046 // 12 D2|12 // 100039100
10536163	19503	487.742	0.5801	0.0203	0	EG665031	ENSMUST00000115900 // EG665031 // predicted gene, EG665031 // 5 C3.3|5 // 665031 /// ENSMUST00000110576 // LOC625240 // PRAME family member 12-like // 5|5 // 625240
10414576	16392	491.693	0.6	0.0202	0	Gm5622	NM_001013816 // Gm5622 // predicted gene 5622 // 14 C2|14 // 434459 /// ENSMUST00000096170 // Gm5622 // predicted gene 5622 // 14 C2|14 // 434459 /// ENSMUST00000160566 // Gm5622 // predicted gene 5622 // 14 C2|14 // 434459
10550189	22587	496.896	0.5887	0.0198	0	Gm10679	ENSMUST00000098806 // Gm10679 // oocyte specific homeobox 4 pseudogene // 7 A2|7 // 100042753 /// ENSMUST00000098805 // Gm3994 // oocyte specific homeobox 4 pseudogene // 7 A1|7 // 100042728
10536044	18785	500.754	0.5786	0.0186	0	Gm7682	ENSMUST00000098289 // Gm7682 // predicted gene 7682 // 5 E3|5 // 665551 /// ENSMUST00000099243 // LOC624931 // PRAME family member 12-like // 5|5 // 624931
10523346	12321	500.754	0.5786	0.0186	0	Gm7682	ENSMUST00000098289 // Gm7682 // predicted gene 7682 // 5 E3|5 // 665551 /// ENSMUST00000115900 // EG665031 // predicted gene, EG665031 // 5 C3.3|5 // 665031 /// ENSMUST00000099243 // LOC624931 // PRAME family member 12-like // 5|5 // 624931 /// ENSMUST00000110576 // LOC625240 // PRAME family member 12-like // 5|5 // 625240
10536033	14518	500.754	0.5786	0.0186	0	Gm7682	ENSMUST00000098289 // Gm7682 // predicted gene 7682 // 5 E3|5 // 665551 /// ENSMUST00000115900 // EG665031 // predicted gene, EG665031 // 5 C3.3|5 // 665031 /// ENSMUST00000099243 // LOC624931 // PRAME family member 12-like // 5|5 // 624931 /// ENSMUST00000110576 // LOC625240 // PRAME family member 12-like // 5|5 // 625240
10523316	27877	500.754	0.5786	0.0186	0	Gm7682	ENSMUST00000098289 // Gm7682 // predicted gene 7682 // 5 E3|5 // 665551 /// ENSMUST00000115900 // EG665031 // predicted gene, EG665031 // 5 C3.3|5 // 665031 /// ENSMUST00000099243 // LOC624931 // PRAME family member 12-like // 5|5 // 624931 /// ENSMUST00000110576 // LOC625240 // PRAME family member 12-like // 5|5 // 625240
10536006	9222	509.532	0.5821	0.0183	0	EG665031	ENSMUST00000115900 // EG665031 // predicted gene, EG665031 // 5 C3.3|5 // 665031 /// ENSMUST00000098289 // Gm7682 // predicted gene 7682 // 5 E3|5 // 665551 /// ENSMUST00000110576 // LOC625240 // PRAME family member 12-like // 5|5 // 625240 /// ENSMUST00000099243 // LOC624931 // PRAME family member 12-like // 5|5 // 624931
10550193	10008	510.255	0.5905	0.018	0	Gm3994	ENSMUST00000098805 // Gm3994 // oocyte specific homeobox 4 pseudogene // 7 A1|7 // 100042728 /// ENSMUST00000098806 // Gm10679 // oocyte specific homeobox 4 pseudogene // 7 A2|7 // 100042753
10536151	19465	512.988	0.5806	0.0178	0	Gm7682	ENSMUST00000098289 // Gm7682 // predicted gene 7682 // 5 E3|5 // 665551 /// ENSMUST00000115900 // EG665031 // predicted gene, EG665031 // 5 C3.3|5 // 665031 /// ENSMUST00000099243 // LOC624931 // PRAME family member 12-like // 5|5 // 624931 /// ENSMUST00000110576 // LOC625240 // PRAME family member 12-like // 5|5 // 625240
10550208	22379	517.663	0.593	0.0181	0	Gm3994	ENSMUST00000098805 // Gm3994 // oocyte specific homeobox 4 pseudogene // 7 A1|7 // 100042728 /// ENSMUST00000098806 // Gm10679 // oocyte specific homeobox 4 pseudogene // 7 A2|7 // 100042753
10494003	15095	523.703	0.6	0.018	0	Tdpoz3	NM_207271 // Tdpoz3 // TD and POZ domain containing 3 // 3 F2.1|3 // 399674 /// ENSMUST00000081780 // Tdpoz3 // TD and POZ domain containing 3 // 3 F2.1|3 // 399674
10366180	13262	535.959	0.5952	0.0189	0	Gm4340	NM_001177535 // Gm4340 // predicted gene 4340 // 10 D1|10 // 100043292 /// NM_001166637 // Gm4301 // predicted gene 4301 // 10 D1|10 // 100043224 /// NM_001166636 // Gm4312 // predicted gene 4312 // 10 D1|10 // 100043247 /// NM_001166636 // Gm4312 // predicted gene 4312 // 10 D1|10 // 100043247 /// NM_001166636 // Gm4312 // predicted gene 4312 // 10 D1|10 // 100043247 /// NM_001166636 // Gm4312 /…
10536118	14760	537.935	0.5844	0.0187	0	Gm7682	ENSMUST00000098289 // Gm7682 // predicted gene 7682 // 5 E3|5 // 665551 /// ENSMUST00000099243 // LOC624931 // PRAME family member 12-like // 5|5 // 624931
10499977	20760	575.189	0.6028	0.0217	0	Tdpoz5	NM_207273 // Tdpoz5 // TD and POZ domain containing 5 // 3 F2.1|3 // 399676 /// NM_001163731 // Gm10697 // predicted gene 10697 // 3 F2.1|3 // 100042761
10499973	21877	575.189	0.6028	0.0217	0	Tdpoz5	NM_207273 // Tdpoz5 // TD and POZ domain containing 5 // 3 F2.1|3 // 399676 /// NM_001163731 // Gm10697 // predicted gene 10697 // 3 F2.1|3 // 100042761
10531507	18542	579.362	0.5977	0.0214	0	A430089I19Rik	NM_177913 // A430089I19Rik // RIKEN cDNA A430089I19 gene // 5 E3|5 // 331195 /// BC061212 // BC061212 // cDNA sequence BC061212 // 5 E3|5 // 381724 /// BC147369 // A430089I19Rik // RIKEN cDNA A430089I19 gene // 5 E3|5 // 331195 /// ENSMUST00000086052 // Gm10424 // predicted gene 10424 // 5 E3|5 // 100041264 /// ENSMUST00000098287 // Gm3147 // predicted gene 3147 // 5 E3|5 // 100041115 /// BC08069…
10530726	22796	579.362	0.5977	0.0214	0	A430089I19Rik	NM_177913 // A430089I19Rik // RIKEN cDNA A430089I19 gene // 5 E3|5 // 331195 /// BC061212 // BC061212 // cDNA sequence BC061212 // 5 E3|5 // 381724 /// BC147369 // A430089I19Rik // RIKEN cDNA A430089I19 gene // 5 E3|5 // 331195 /// ENSMUST00000086052 // Gm10424 // predicted gene 10424 // 5 E3|5 // 100041264 /// ENSMUST00000098287 // Gm3147 // predicted gene 3147 // 5 E3|5 // 100041115 /// BC08069…
10531518	13166	588.857	0.6003	0.0223	0	A430089I19Rik	NM_177913 // A430089I19Rik // RIKEN cDNA A430089I19 gene // 5 E3|5 // 331195 /// BC061212 // BC061212 // cDNA sequence BC061212 // 5 E3|5 // 381724 /// BC147369 // A430089I19Rik // RIKEN cDNA A430089I19 gene // 5 E3|5 // 331195 /// ENSMUST00000086052 // Gm10424 // predicted gene 10424 // 5 E3|5 // 100041264 /// ENSMUST00000098287 // Gm3147 // predicted gene 3147 // 5 E3|5 // 100041115 /// BC08069…
10536136	6773	615.509	0.6043	0.0245	0.0001	A430089I19Rik	NM_177913 // A430089I19Rik // RIKEN cDNA A430089I19 gene // 5 E3|5 // 331195 /// BC061212 // BC061212 // cDNA sequence BC061212 // 5 E3|5 // 381724 /// BC147369 // A430089I19Rik // RIKEN cDNA A430089I19 gene // 5 E3|5 // 331195 /// ENSMUST00000086052 // Gm10424 // predicted gene 10424 // 5 E3|5 // 100041264 /// ENSMUST00000098287 // Gm3147 // predicted gene 3147 // 5 E3|5 // 100041115 /// BC08069…
10536085	6822	615.509	0.6043	0.0245	0.0001	A430089I19Rik	NM_177913 // A430089I19Rik // RIKEN cDNA A430089I19 gene // 5 E3|5 // 331195 /// BC061212 // BC061212 // cDNA sequence BC061212 // 5 E3|5 // 381724 /// BC147369 // A430089I19Rik // RIKEN cDNA A430089I19 gene // 5 E3|5 // 331195 /// ENSMUST00000086052 // Gm10424 // predicted gene 10424 // 5 E3|5 // 100041264 /// ENSMUST00000098287 // Gm3147 // predicted gene 3147 // 5 E3|5 // 100041115 /// BC08069…
10535989	22769	615.509	0.6043	0.0245	0.0001	A430089I19Rik	NM_177913 // A430089I19Rik // RIKEN cDNA A430089I19 gene // 5 E3|5 // 331195 /// BC061212 // BC061212 // cDNA sequence BC061212 // 5 E3|5 // 381724 /// BC147369 // A430089I19Rik // RIKEN cDNA A430089I19 gene // 5 E3|5 // 331195 /// ENSMUST00000086052 // Gm10424 // predicted gene 10424 // 5 E3|5 // 100041264 /// ENSMUST00000098287 // Gm3147 // predicted gene 3147 // 5 E3|5 // 100041115 /// BC08069…
10396831	19005	652.279	0.6225	0.0288	0.0001	Arg2	NM_009705 // Arg2 // arginase type II // 12 C3|12 // 11847 /// NM_016800 // Vti1b // vesicle transport through interaction with t-SNAREs 1B homolog // 12 C3|12 // 53612 /// ENSMUST00000021550 // Arg2 // arginase type II // 12 C3|12 // 11847 /// ENSMUST00000055262 // Vti1b // vesicle transport through interaction with t-SNAREs 1B homolog // 12 C3|12 // 53612 /// U90886 // Arg2 // arginase type II …
10536126	15592	664.458	0.6112	0.0292	0.0001	A430089I19Rik	NM_177913 // A430089I19Rik // RIKEN cDNA A430089I19 gene // 5 E3|5 // 331195 /// BC061212 // BC061212 // cDNA sequence BC061212 // 5 E3|5 // 381724 /// BC147369 // A430089I19Rik // RIKEN cDNA A430089I19 gene // 5 E3|5 // 331195 /// ENSMUST00000086052 // Gm10424 // predicted gene 10424 // 5 E3|5 // 100041264 /// ENSMUST00000098287 // Gm3147 // predicted gene 3147 // 5 E3|5 // 100041115 /// BC08069…
10401831	12815	673.357	0.6173	0.0297	0.0001	Gm5662	NM_001013824 // Gm5662 // predicted gene 5662 // 12 D3|12 // 435337 /// ENSMUST00000110147 // Gm2016 // predicted gene 2016 // 12 D2|12 // 100039042
10506332	19301	692.137	0.6126	0.0311	0.0001	Gm12794	NM_001085516 // Gm12794 // predicted gene 12794 // 4 C6|4 // 332923 /// ENSMUST00000052027 // Gm12794 // predicted gene 12794 // 4 C6|4 // 332923
10366070	13938	696.698	0.6241	0.0307	0.0001	Gm4302	NM_001166634 // Gm4302 // predicted gene 4302 // 10 D1|10 // 100043227 /// NM_001166638 // Gm4303 // predicted gene 4303 // 10 D1|10 // 100043231 /// NM_001166639 // Gm4305 // predicted gene 4305 // 10 D1|10 // 100043235 /// NM_001166641 // Gm4307 // predicted gene 4307 // 10 D1|10 // 100043239 /// NM_001166641 // Gm4307 // predicted gene 4307 // 10 D1|10 // 100043239 /// NM_001166637 // Gm4301 /…
10531523	17270	753.44	0.6212	0.0353	0.0001	A430089I19Rik	NM_177913 // A430089I19Rik // RIKEN cDNA A430089I19 gene // 5 E3|5 // 331195 /// BC061212 // BC061212 // cDNA sequence BC061212 // 5 E3|5 // 381724 /// BC147369 // A430089I19Rik // RIKEN cDNA A430089I19 gene // 5 E3|5 // 331195 /// ENSMUST00000086052 // Gm10424 // predicted gene 10424 // 5 E3|5 // 100041264 /// ENSMUST00000098287 // Gm3147 // predicted gene 3147 // 5 E3|5 // 100041115 /// BC08069…
10531512	20786	753.44	0.6212	0.0353	0.0001	A430089I19Rik	NM_177913 // A430089I19Rik // RIKEN cDNA A430089I19 gene // 5 E3|5 // 331195 /// BC061212 // BC061212 // cDNA sequence BC061212 // 5 E3|5 // 381724 /// BC147369 // A430089I19Rik // RIKEN cDNA A430089I19 gene // 5 E3|5 // 331195 /// ENSMUST00000086052 // Gm10424 // predicted gene 10424 // 5 E3|5 // 100041264 /// ENSMUST00000098287 // Gm3147 // predicted gene 3147 // 5 E3|5 // 100041115 /// BC08069…
10535994	6061	781.401	0.6278	0.0389	0.0001	A430089I19Rik	NM_177913 // A430089I19Rik // RIKEN cDNA A430089I19 gene // 5 E3|5 // 331195 /// BC061212 // BC061212 // cDNA sequence BC061212 // 5 E3|5 // 381724 /// BC147369 // A430089I19Rik // RIKEN cDNA A430089I19 gene // 5 E3|5 // 331195 /// ENSMUST00000086052 // Gm10424 // predicted gene 10424 // 5 E3|5 // 100041264 /// ENSMUST00000098287 // Gm3147 // predicted gene 3147 // 5 E3|5 // 100041115 /// BC08069…
10566395	17010	785.103	0.6328	0.0384	0.0001	Dub1a	NM_201409 // Dub1a // deubiquitinating enzyme 1a // 7 E3|7 // 381944 /// ENSMUST00000076501 // Dub1a // deubiquitinating enzyme 1a // 7 E3|7 // 381944 /// BC137942 // Dub1a // deubiquitinating enzyme 1a // 7 E3|7 // 381944
10499971	11326	794.046	0.6442	0.039	0.0001	Gm9125	NM_001163730 // Gm9125 // predicted gene 9125 // 3 F2.1|3 // 668359 /// NM_148949 // Tdpoz1 // TD and POZ domain containing 1 // 3 F2.1|3 // 207213 /// ENSMUST00000076768 // Tdpoz1 // TD and POZ domain containing 1 // 3 F2.1|3 // 207213 /// AF290198 // Tdpoz1 // TD and POZ domain containing 1 // 3 F2.1|3 // 207213
10499975	28447	794.046	0.6442	0.039	0.0001	Gm9125	NM_001163730 // Gm9125 // predicted gene 9125 // 3 F2.1|3 // 668359 /// NM_148949 // Tdpoz1 // TD and POZ domain containing 1 // 3 F2.1|3 // 207213 /// ENSMUST00000076768 // Tdpoz1 // TD and POZ domain containing 1 // 3 F2.1|3 // 207213 /// AF290198 // Tdpoz1 // TD and POZ domain containing 1 // 3 F2.1|3 // 207213
10566387	18658	806.218	0.6395	0.04	0.0001	Dub1	NM_007887 // Dub1 // deubiquitinating enzyme 1 // 7 E3|7 51.5 cM // 13531 /// NM_010089 // Usp17l5 // ubiquitin specific peptidase 17-like 5 // 7 E3|7 49.0 cM // 13532 /// ENSMUST00000106892 // Usp17l5 // ubiquitin specific peptidase 17-like 5 // 7 E3|7 49.0 cM // 13532 /// ENSMUST00000079348 // Usp17l5 // ubiquitin specific peptidase 17-like 5 // 7 E3|7 49.0 cM // 13532 /// U41636 // Dub1 // deu…
10555789	11442	882.09	0.6581	0.0492	0.0002	Usp17l5	NM_010089 // Usp17l5 // ubiquitin specific peptidase 17-like 5 // 7 E3|7 49.0 cM // 13532 /// ENSMUST00000106892 // Usp17l5 // ubiquitin specific peptidase 17-like 5 // 7 E3|7 49.0 cM // 13532 /// ENSMUST00000079348 // Usp17l5 // ubiquitin specific peptidase 17-like 5 // 7 E3|7 49.0 cM // 13532 /// U70369 // Usp17l5 // ubiquitin specific peptidase 17-like 5 // 7 E3|7 49.0 cM // 13532
10494001	22116	906.678	0.6562	0.0529	0.0002	Tdpoz4	NM_207272 // Tdpoz4 // TD and POZ domain containing 4 // 3 F2.1|3 // 399675 /// NM_001177694 // Gm4858 // predicted gene 4858 // 3 F1|3 // 229571 /// NM_001034860 // Gm4858 // predicted gene 4858 // 3 F1|3 // 229571 /// ENSMUST00000075953 // Tdpoz4 // TD and POZ domain containing 4 // 3 F2.1|3 // 399675 /// BC115626 // Tdpoz4 // TD and POZ domain containing 4 // 3 F2.1|3 // 399675 /// ENSMUST0000…
10510112	9678	943.289	0.6545	0.0576	0.0003	Gm13119	NM_001034101 // Gm13119 // predicted gene 13119 // 4 E1|4 // 433779 /// NM_001113736 // Gm13040 // predicted gene 13040 // 4 E1|4 // 100040854 /// NM_001039595 // Gm13043 // predicted gene 13043 // 4 E1|4 // 545693 /// NM_001113735 // Gm13057 // predicted gene 13057 // 4 E1|4 // 100040861 /// ENSMUST00000094526 // Gm13119 // predicted gene 13119 // 4 E1|4 // 433779 /// ENSMUST00000094521 // Gm130…
10510076	10907	957.609	0.6537	0.0587	0.0003	Gm13040	NM_001113736 // Gm13040 // predicted gene 13040 // 4 E1|4 // 100040854 /// NM_001039595 // Gm13043 // predicted gene 13043 // 4 E1|4 // 545693 /// NM_001113735 // Gm13057 // predicted gene 13057 // 4 E1|4 // 100040861 /// NM_001034101 // Gm13119 // predicted gene 13119 // 4 E1|4 // 433779 /// ENSMUST00000054977 // Gm13043 // predicted gene 13043 // 4 E1|4 // 545693 /// ENSMUST00000061572 // Gm130…
10510068	7232	957.609	0.6537	0.0587	0.0003	Gm13040	NM_001113736 // Gm13040 // predicted gene 13040 // 4 E1|4 // 100040854 /// NM_001039595 // Gm13043 // predicted gene 13043 // 4 E1|4 // 545693 /// NM_001113735 // Gm13057 // predicted gene 13057 // 4 E1|4 // 100040861 /// NM_001034101 // Gm13119 // predicted gene 13119 // 4 E1|4 // 433779 /// ENSMUST00000054977 // Gm13043 // predicted gene 13043 // 4 E1|4 // 545693 /// ENSMUST00000061572 // Gm130…
10510072	8083	957.609	0.6537	0.0587	0.0003	Gm13040	NM_001113736 // Gm13040 // predicted gene 13040 // 4 E1|4 // 100040854 /// NM_001039595 // Gm13043 // predicted gene 13043 // 4 E1|4 // 545693 /// NM_001113735 // Gm13057 // predicted gene 13057 // 4 E1|4 // 100040861 /// NM_001034101 // Gm13119 // predicted gene 13119 // 4 E1|4 // 433779 /// ENSMUST00000054977 // Gm13043 // predicted gene 13043 // 4 E1|4 // 545693 /// ENSMUST00000061572 // Gm130…
10494005	14852	978.372	0.6615	0.0598	0.0003	Gm10696	NM_001146107 // Gm10696 // predicted gene 10696 // 3 F2.1|3 // 100043188 /// ENSMUST00000161475 // Gm10696 // predicted gene 10696 // 3 F2.1|3 // 100043188 /// ENSMUST00000098878 // Gm10696 // predicted gene 10696 // 3 F2.1|3 // 100043188
10499969	20511	978.372	0.6615	0.0598	0.0003	Gm10696	NM_001146107 // Gm10696 // predicted gene 10696 // 3 F2.1|3 // 100043188 /// ENSMUST00000161475 // Gm10696 // predicted gene 10696 // 3 F2.1|3 // 100043188 /// ENSMUST00000098878 // Gm10696 // predicted gene 10696 // 3 F2.1|3 // 100043188
10499979	30437	978.372	0.6615	0.0598	0.0003	Gm10696	NM_001146107 // Gm10696 // predicted gene 10696 // 3 F2.1|3 // 100043188 /// ENSMUST00000161475 // Gm10696 // predicted gene 10696 // 3 F2.1|3 // 100043188 /// ENSMUST00000098878 // Gm10696 // predicted gene 10696 // 3 F2.1|3 // 100043188
10390080	11513	997.951	0.657	0.0619	0.0003	Tmem92-ps	NM_001163172 // Tmem92-ps // transmembrane protein 92, pseudogene // 11 D|11 // 544806 /// NM_001034896 // Tmem92-ps // transmembrane protein 92, pseudogene // 11 D|11 // 544806 /// ENSMUST00000162809 // Tmem92-ps // transmembrane protein 92, pseudogene // 11 D|11 // 544806 /// BC172064 // Tmem92-ps // transmembrane protein 92, pseudogene // 11 D|11 // 544806
10530722	14241	1011.05	0.6561	0.0636	0.0003	A430089I19Rik	NM_177913 // A430089I19Rik // RIKEN cDNA A430089I19 gene // 5 E3|5 // 331195 /// BC061212 // BC061212 // cDNA sequence BC061212 // 5 E3|5 // 381724 /// BC147369 // A430089I19Rik // RIKEN cDNA A430089I19 gene // 5 E3|5 // 331195 /// ENSMUST00000086052 // Gm10424 // predicted gene 10424 // 5 E3|5 // 100041264 /// ENSMUST00000098287 // Gm3147 // predicted gene 3147 // 5 E3|5 // 100041115 /// BC08069…
10560777	16671	1085.35	0.6929	0.0763	0.0004	Gm5156	NM_001037248 // Gm5156 // predicted gene 5156 // 7 A3|7 // 381936 /// ENSMUST00000098725 // Gm6176 // predicted gene 6176 // 7 A3|7 // 620736 /// ENSMUST00000098741 // Gm6882 // predicted gene 6882 // 7 A3|7 // 628475
10560764	18435	1085.35	0.6929	0.0763	0.0004	Gm5156	NM_001037248 // Gm5156 // predicted gene 5156 // 7 A3|7 // 381936 /// ENSMUST00000098725 // Gm6176 // predicted gene 6176 // 7 A3|7 // 620736 /// ENSMUST00000098741 // Gm6882 // predicted gene 6882 // 7 A3|7 // 628475
10420383	25854	1093.55	0.6743	0.0767	0.0004	AU040096	AK139567 // AU040096 // expressed sequence AU040096 // 14 C3|14 // 105611
10397557	7056	1104.13	0.6897	0.0778	0.0004	LOC100503047	XM_003085842 // LOC100503047 // eukaryotic translation initiation factor 1A, X-chromosomal-like // --- // 100503047
10551626	7743	1141.2	0.6894	0.0836	0.0005	Lgals4	NM_010706 // Lgals4 // lectin, galactose binding, soluble 4 // 7 A3|7 4.0 cM // 16855 /// NM_010707 // Lgals6 // lectin, galactose binding, soluble 6 // 7 B1|7 4.0 cM // 16857 /// ENSMUST00000066723 // Lgals4 // lectin, galactose binding, soluble 4 // 7 A3|7 4.0 cM // 16855 /// AY044870 // Lgals4 // lectin, galactose binding, soluble 4 // 7 A3|7 4.0 cM // 16855 /// AF026794 // Lgals6 // lectin, g…
10399661	29555	1166	0.6621	0.0864	0.0005	Gm10330	ENSMUST00000072014 // Gm10330 // predicted gene 10330 // --- // 100038586
10560807	13360	1170.56	0.6973	0.0865	0.0005	Gm5156	NM_001037248 // Gm5156 // predicted gene 5156 // 7 A3|7 // 381936 /// ENSMUST00000098725 // Gm6176 // predicted gene 6176 // 7 A3|7 // 620736 /// ENSMUST00000098741 // Gm6882 // predicted gene 6882 // 7 A3|7 // 628475
10550772	15762	1170.56	0.6973	0.0865	0.0005	Gm5156	NM_001037248 // Gm5156 // predicted gene 5156 // 7 A3|7 // 381936 /// ENSMUST00000098725 // Gm6176 // predicted gene 6176 // 7 A3|7 // 620736 /// ENSMUST00000098741 // Gm6882 // predicted gene 6882 // 7 A3|7 // 628475
10401834	24238	1181.15	0.6811	0.0883	0.0006	Gm5039	NR_003647 // Gm5039 // eukaryotic translation initiation factor 1A pseudogene // 12 D3|12 // 266459
10356278	20596	1182.06	0.6924	0.0881	0.0006	Sp110	NM_175397 // Sp110 // Sp110 nuclear body protein // 1 C5|1 // 109032 /// ENSMUST00000093508 // Sp110 // Sp110 nuclear body protein // 1 C5|1 // 109032 /// AY845948 // Sp110 // Sp110 nuclear body protein // 1 C5|1 // 109032 /// BC007193 // C130026I21Rik // RIKEN cDNA C130026I21 gene // 1 C5|1 // 620078 /// ENSMUST00000115924 // LOC100041885 // sp110 nuclear body protein-like // 1|1 // 100041885 //…
10560791	23358	1207.63	0.7009	0.0934	0.0006	Gm5156	NM_001037248 // Gm5156 // predicted gene 5156 // 7 A3|7 // 381936 /// ENSMUST00000098725 // Gm6176 // predicted gene 6176 // 7 A3|7 // 620736 /// ENSMUST00000098741 // Gm6882 // predicted gene 6882 // 7 A3|7 // 628475
10598146	15075	1347.76	0.7117	0.1183	0.0009	Tcstv3	NM_153523 // Tcstv3 // 2-cell-stage, variable group, member 3 // --- // 236219 /// NM_153523 // Tcstv3 // 2-cell-stage, variable group, member 3 // --- // 236219 /// ENSMUST00000080505 // Tcstv3 // 2-cell-stage, variable group, member 3 // --- // 236219 /// AF067060 // Tcstv3 // 2-cell-stage, variable group, member 3 // --- // 236219 /// AF067060 // Tcstv3 // 2-cell-stage, variable group, member …
10549972	6495	1366.56	0.7044	0.1208	0.0009	Zscan4c	NM_001013765 // Zscan4c // zinc finger and SCAN domain containing 4C // 7 A1|7 // 245109 /// NR_033707 // Zscan4a // zinc finger and SCAN domain containing 4A // 7 A1|7 // 434555 /// NM_001110316 // Zscan4f // zinc finger and SCAN domain containing 4F // 7 A1|7 // 665902 /// NM_001185173 // Zscan4b // zinc finger and SCAN domain containing 4B // 7 A1|7 // 665780 /// NM_001100186 // Zscan4d // zin…
10549964	6216	1375.79	0.7046	0.1222	0.001	Zscan4a	NR_033707 // Zscan4a // zinc finger and SCAN domain containing 4A // 7 A1|7 // 434555 /// NM_001013765 // Zscan4c // zinc finger and SCAN domain containing 4C // 7 A1|7 // 245109 /// NM_001110316 // Zscan4f // zinc finger and SCAN domain containing 4F // 7 A1|7 // 665902 /// NM_001185173 // Zscan4b // zinc finger and SCAN domain containing 4B // 7 A1|7 // 665780 /// NM_001100186 // Zscan4d // zin…
10550775	17611	1405.37	0.7155	0.127	0.001	Gm5891	NM_001034904 // Gm5891 // predicted gene 5891 // 7 A3|7 // 545929 /// NM_001037248 // Gm5156 // predicted gene 5156 // 7 A3|7 // 381936 /// ENSMUST00000098741 // Gm6882 // predicted gene 6882 // 7 A3|7 // 628475
10550762	9087	1405.37	0.7155	0.127	0.001	Gm5891	NM_001034904 // Gm5891 // predicted gene 5891 // 7 A3|7 // 545929 /// NM_001037248 // Gm5156 // predicted gene 5156 // 7 A3|7 // 381936 /// ENSMUST00000098741 // Gm6882 // predicted gene 6882 // 7 A3|7 // 628475 /// ENSMUST00000098725 // Gm6176 // predicted gene 6176 // 7 A3|7 // 620736
10555894	21798	1438.67	0.7063	0.133	0.0011	Dub1	NM_007887 // Dub1 // deubiquitinating enzyme 1 // 7 E3|7 51.5 cM // 13531 /// U41636 // Dub1 // deubiquitinating enzyme 1 // 7 E3|7 51.5 cM // 13531
10389231	27501	1481.81	0.7136	0.142	0.0013	Ccl3	NM_011337 // Ccl3 // chemokine (C-C motif) ligand 3 // 11 C|11 47.59 cM // 20302 /// ENSMUST00000001008 // Ccl3 // chemokine (C-C motif) ligand 3 // 11 C|11 47.59 cM // 20302 /// M23447 // Ccl3 // chemokine (C-C motif) ligand 3 // 11 C|11 47.59 cM // 20302
10559978	7482	1502.71	0.7146	0.1462	0.0013	Zscan4a	NR_033707 // Zscan4a // zinc finger and SCAN domain containing 4A // 7 A1|7 // 434555 /// NM_001110316 // Zscan4f // zinc finger and SCAN domain containing 4F // 7 A1|7 // 665902 /// NM_001013765 // Zscan4c // zinc finger and SCAN domain containing 4C // 7 A1|7 // 245109 /// NM_001185173 // Zscan4b // zinc finger and SCAN domain containing 4B // 7 A1|7 // 665780 /// NM_001100186 // Zscan4d // zin…
10401822	23356	1506.31	0.7168	0.1469	0.0013	Gm5662	NM_001013824 // Gm5662 // predicted gene 5662 // 12 D3|12 // 435337 /// NM_001177564 // Gm4027 // predicted gene 4027 // 12 D2|12 // 100042776 /// NM_001177573 // BB287469 // expressed sequence BB287469 // 12 D2|12 // 544881 /// BC147393 // BB287469 // expressed sequence BB287469 // 12 D2|12 // 544881 /// BC147392 // Gm4027 // predicted gene 4027 // 12 D2|12 // 100042776 /// BC147392 // Gm4027 //…
10467006	28336	1512.36	0.7175	0.1464	0.0013	Dkk1	NM_010051 // Dkk1 // dickkopf homolog 1 (Xenopus laevis) // 19|19 C2 // 13380 /// ENSMUST00000025803 // Dkk1 // dickkopf homolog 1 (Xenopus laevis) // 19|19 C2 // 13380 /// BC050189 // Dkk1 // dickkopf homolog 1 (Xenopus laevis) // 19|19 C2 // 13380
10363545	21967	1604.86	0.7292	0.1704	0.0017	Neurog3	NM_009719 // Neurog3 // neurogenin 3 // 10 B4|10 // 11925 /// ENSMUST00000050103 // Neurog3 // neurogenin 3 // 10 B4|10 // 11925 /// ENSMUST00000105449 // Neurog3 // neurogenin 3 // 10 B4|10 // 11925 /// BC104326 // Neurog3 // neurogenin 3 // 10 B4|10 // 11925
10460251	25429	1605.94	0.741	0.1703	0.0017	1700055N04Rik	AK081788 // 1700055N04Rik // RIKEN cDNA 1700055N04 gene // 19 A|19 // 73458 /// XM_895013 // 1700055N04Rik // RIKEN cDNA 1700055N04 gene // 19 A|19 // 73458
10456984	12348	1645.16	0.7363	0.1788	0.0018	Gm10526	ENSMUST00000097510 // Gm10526 // predicted gene 10526 // 18 E3|18 // 100040604 /// ENSMUST00000097511 // Gm10527 // predicted gene 10527 // 18 E3|18 // 620963
10456982	12497	1645.16	0.7363	0.1788	0.0018	Gm10526	ENSMUST00000097510 // Gm10526 // predicted gene 10526 // 18 E3|18 // 100040604 /// ENSMUST00000097511 // Gm10527 // predicted gene 10527 // 18 E3|18 // 620963
10456978	19152	1645.16	0.7363	0.1788	0.0018	Gm10526	ENSMUST00000097510 // Gm10526 // predicted gene 10526 // 18 E3|18 // 100040604 /// ENSMUST00000097511 // Gm10527 // predicted gene 10527 // 18 E3|18 // 620963
10456980	26542	1645.16	0.7363	0.1788	0.0018	Gm10526	ENSMUST00000097510 // Gm10526 // predicted gene 10526 // 18 E3|18 // 100040604 /// ENSMUST00000097511 // Gm10527 // predicted gene 10527 // 18 E3|18 // 620963
10489422	24777	1646.39	0.7355	0.1779	0.0018	Kcns1	NM_008435 // Kcns1 // K+ voltage-gated channel, subfamily S, 1 // 2 H3|2 // 16538 /// ENSMUST00000045196 // Kcns1 // K+ voltage-gated channel, subfamily S, 1 // 2 H3|2 // 16538 /// AF008573 // Kcns1 // K+ voltage-gated channel, subfamily S, 1 // 2 H3|2 // 16538
10493999	15941	1654.14	0.7291	0.1791	0.0018	Tdpoz2	NM_001007222 // Tdpoz2 // TD and POZ domain containing 2 // 3 F2.1|3 // 399673 /// BC141104 // Tdpoz2 // TD and POZ domain containing 2 // 3 F2.1|3 // 399673 /// ENSMUST00000090853 // Gm5773 // TD and POZ domain containing 2 pseudogene // 3 F2.1|3 // 436563
10345200	12041	1682.7	0.7341	0.1828	0.0019	Gm6489	XM_003084434 // Gm6489 // predicted gene 6489 // 1 B|1 // 624262 /// XM_003086152 // LOC100505265 // RNA and export factor-binding protein 2-like // --- // 100505265
10503866	24293	1705.01	0.7438	0.1865	0.002	Gabrr1	NM_008075 // Gabrr1 // gamma-aminobutyric acid (GABA) C receptor, subunit rho 1 // 4 A5|4 10.5 cM // 14408 /// ENSMUST00000029947 // Gabrr1 // gamma-aminobutyric acid (GABA) C receptor, subunit rho 1 // 4 A5|4 10.5 cM // 14408 /// AF024620 // Gabrr1 // gamma-aminobutyric acid (GABA) C receptor, subunit rho 1 // 4 A5|4 10.5 cM // 14408
10450772	21780	1714.54	0.7235	0.1896	0.0021	H2-M10.3	NM_201608 // H2-M10.3 // histocompatibility 2, M region locus 10.3 // 17 B1|17 20.3 cM // 110696 /// ENSMUST00000073546 // H2-M10.3 // histocompatibility 2, M region locus 10.3 // 17 B1|17 20.3 cM // 110696 /// AY211080 // H2-M10.3 // histocompatibility 2, M region locus 10.3 // 17 B1|17 20.3 cM // 110696
10553473	26736	1720.2	0.7366	0.1895	0.0021	4933405O20Rik	BC060958 // 4933405O20Rik // RIKEN cDNA 4933405O20 gene // 7 B5|7 // 243996
10519811	10259	1754.2	0.7262	0.1972	0.0022	Speer8-ps1	NR_001584 // Speer8-ps1 // spermatogenesis associated glutamate (E)-rich protein 8, pseudogene 1 // 5 A1-A2|5 // 74062 /// NR_001585 // Speer7-ps1 // spermatogenesis associated glutamate (E)-rich protein 7, pseudogene 1 // 5 A2|5 // 75858
10456976	10586	1767.39	0.7441	0.1984	0.0023	Gm10526	ENSMUST00000097510 // Gm10526 // predicted gene 10526 // 18 E3|18 // 100040604 /// ENSMUST00000097511 // Gm10527 // predicted gene 10527 // 18 E3|18 // 620963
10456986	24628	1767.39	0.7441	0.1984	0.0023	Gm10526	ENSMUST00000097510 // Gm10526 // predicted gene 10526 // 18 E3|18 // 100040604 /// ENSMUST00000097511 // Gm10527 // predicted gene 10527 // 18 E3|18 // 620963
10507500	7988	1770.26	0.745	0.1981	0.0023	Slc6a9	NM_008135 // Slc6a9 // solute carrier family 6 (neurotransmitter transporter, glycine), member 9 // 4 D2.1|4 52.0 cM // 14664 /// ENSMUST00000063857 // Slc6a9 // solute carrier family 6 (neurotransmitter transporter, glycine), member 9 // 4 D2.1|4 52.0 cM // 14664 /// ENSMUST00000030269 // Slc6a9 // solute carrier family 6 (neurotransmitter transporter, glycine), member 9 // 4 D2.1|4 52.0 cM // 1…
10560803	15382	1775.12	0.7404	0.1991	0.0023	Gm5891	NM_001034904 // Gm5891 // predicted gene 5891 // 7 A3|7 // 545929 /// NM_001037248 // Gm5156 // predicted gene 5156 // 7 A3|7 // 381936 /// ENSMUST00000098741 // Gm6882 // predicted gene 6882 // 7 A3|7 // 628475
10560760	7485	1775.12	0.7404	0.1991	0.0023	Gm5891	NM_001034904 // Gm5891 // predicted gene 5891 // 7 A3|7 // 545929 /// NM_001037248 // Gm5156 // predicted gene 5156 // 7 A3|7 // 381936 /// ENSMUST00000098741 // Gm6882 // predicted gene 6882 // 7 A3|7 // 628475 /// ENSMUST00000098725 // Gm6176 // predicted gene 6176 // 7 A3|7 // 620736
10560773	13317	1775.12	0.7404	0.1991	0.0023	Gm5891	NM_001034904 // Gm5891 // predicted gene 5891 // 7 A3|7 // 545929 /// NM_001037248 // Gm5156 // predicted gene 5156 // 7 A3|7 // 381936 /// ENSMUST00000098741 // Gm6882 // predicted gene 6882 // 7 A3|7 // 628475 /// ENSMUST00000098725 // Gm6176 // predicted gene 6176 // 7 A3|7 // 620736
10574598	20229	1796.9	0.7475	0.2031	0.0024	Ces3a	NM_198672 // Ces3a // carboxylesterase 3A // 8 D3|8 // 382053 /// NM_001164681 // Ces3a // carboxylesterase 3A // 8 D3|8 // 382053 /// ENSMUST00000093222 // Ces3a // carboxylesterase 3A // 8 D3|8 // 382053 /// ENSMUST00000093223 // Ces3a // carboxylesterase 3A // 8 D3|8 // 382053 /// BC057188 // Ces3a // carboxylesterase 3A // 8 D3|8 // 382053
10599654	15274	1801.34	0.7477	0.2037	0.0024	Cxx1c	NM_028375 // Cxx1c // CAAX box 1 homolog C (human) // X A5|X // 72865 /// ENSMUST00000114827 // Cxx1c // CAAX box 1 homolog C (human) // X A5|X // 72865 /// ENSMUST00000063384 // Cxx1c // CAAX box 1 homolog C (human) // X A5|X // 72865 /// BC031701 // Cxx1c // CAAX box 1 homolog C (human) // X A5|X // 72865
10604653	8661	1804.1	0.7629	0.2041	0.0025	Zfp36l3	NM_001009549 // Zfp36l3 // zinc finger protein 36, C3H type-like 3 // X A5|X // 333473 /// ENSMUST00000071711 // Zfp36l3 // zinc finger protein 36, C3H type-like 3 // X A5|X // 333473 /// AY661338 // Zfp36l3 // zinc finger protein 36, C3H type-like 3 // X A5|X // 333473
10549869	13704	1810.33	0.762	0.2044	0.0025	Olfr1336	NM_146915 // Olfr1336 // olfactory receptor 1336 // 7 A1|7 // 258917 /// ENSMUST00000056120 // Olfr1336 // olfactory receptor 1336 // 7 A1|7 // 258917 /// BC104286 // Olfr1336 // olfactory receptor 1336 // 7 A1|7 // 258917
10385297	17555	1840.52	0.7431	0.2121	0.0026	Gabra1	NM_010250 // Gabra1 // gamma-aminobutyric acid (GABA) A receptor, subunit alpha 1 // 11 A5|11 19.0 cM // 14394 /// ENSMUST00000020707 // Gabra1 // gamma-aminobutyric acid (GABA) A receptor, subunit alpha 1 // 11 A5|11 19.0 cM // 14394 /// M63436 // Gabra1 // gamma-aminobutyric acid (GABA) A receptor, subunit alpha 1 // 11 A5|11 19.0 cM // 14394
10469058	6224	1884.96	0.7533	0.2225	0.0029	Ucma	NM_001113558 // Ucma // upper zone of growth plate and cartilage matrix associated // 2 A1|2 // 68527 /// NM_026754 // Ucma // upper zone of growth plate and cartilage matrix associated // 2 A1|2 // 68527 /// NM_001165932 // Ucma // upper zone of growth plate and cartilage matrix associated // 2 A1|2 // 68527 /// ENSMUST00000115010 // Ucma // upper zone of growth plate and cartilage matrix associ…
10531420	21046	1917.46	0.7504	0.2332	0.003	Cxcl11	NM_019494 // Cxcl11 // chemokine (C-X-C motif) ligand 11 // 5|5 E3 // 56066 /// AF179872 // Cxcl11 // chemokine (C-X-C motif) ligand 11 // 5|5 E3 // 56066
10553533	23434	1988.49	0.7292	0.2527	0.0034	Gm6181	XM_885168 // Gm6181 // predicted pseudogene 6181 // 7 B5|7 // 620782
10513914	23536	2021.77	0.7603	0.2613	0.0036	Gm11487	NM_001013393 // Gm11487 // predicted gene 11487 // 4 C3|4 // 433719 /// ENSMUST00000084480 // Gm11487 // predicted gene 11487 // 4 C3|4 // 433719 /// ENSMUST00000147434 // Gm11487 // predicted gene 11487 // 4 C3|4 // 433719
10542369	23573	2045.34	0.7453	0.2671	0.0037	Gm8994	NM_001142734 // Gm8994 // predicted gene 8994 // 6 G1|6 // 668137 /// ENSMUST00000075809 // Gm8994 // predicted gene 8994 // 6 G1|6 // 668137
10367036	26980	2065.47	0.7443	0.272	0.0039	Rdh1	NM_080436 // Rdh1 // retinol dehydrogenase 1 (all trans) // 10 D3|10 70.0 cM // 107605 /// ENSMUST00000073639 // Rdh1 // retinol dehydrogenase 1 (all trans) // 10 D3|10 70.0 cM // 107605 /// AY028928 // Rdh1 // retinol dehydrogenase 1 (all trans) // 10 D3|10 70.0 cM // 107605
10394929	14663	2073.6	0.7573	0.273	0.0039	Gm9292	AK132630 // Gm9292 // predicted gene 9292 // 12 A1.3|12 // 668662 /// XR_105458 // Gm9292 // predicted gene 9292 // 12 A1.3|12 // 668662
10545881	17173	2074.66	0.7515	0.2729	0.0039	Cml2	NM_053096 // Cml2 // camello-like 2 // 6 C3|6 // 93673 /// ENSMUST00000045008 // Cml2 // camello-like 2 // 6 C3|6 // 93673 /// BC039773 // Cml2 // camello-like 2 // 6 C3|6 // 93673 /// BC039773 // Cml2 // camello-like 2 // 6 C3|6 // 93673
10414487	25883	2094.43	0.7664	0.2782	0.004	Olfr744	NM_001011738 // Olfr744 // olfactory receptor 744 // 14 C1|14 // 257884 /// ENSMUST00000066457 // Olfr744 // olfactory receptor 744 // 14 C1|14 // 257884 /// BC138726 // Olfr744 // olfactory receptor 744 // 14 C1|14 // 257884
10408647	26719	2178.54	0.7554	0.2953	0.0046	1810022C23Rik	BC014724 // 1810022C23Rik // RIKEN cDNA 1810022C23 gene // 13 A3.3|13 // 69123 /// NM_026947 // 1810022C23Rik // RIKEN cDNA 1810022C23 gene // 13 A3.3|13 // 69123 /// ENSMUST00000021853 // 1810022C23Rik // RIKEN cDNA 1810022C23 gene // 13 A3.3|13 // 69123
10598152	27474	2221.77	0.7641	0.3033	0.0049	LOC625360	NM_001037925 // LOC625360 // 2-cell-stage, variable group, member 3-like // --- // 625360 /// ENSMUST00000081558 // LOC625360 // 2-cell-stage, variable group, member 3-like // --- // 625360 /// BC147527 // LOC625360 // 2-cell-stage, variable group, member 3-like // --- // 625360
10402136	17791	2259.58	0.7793	0.316	0.0052	Gpr68	NM_175493 // Gpr68 // G protein-coupled receptor 68 // 12 E|12 // 238377 /// NM_001177673 // Gpr68 // G protein-coupled receptor 68 // 12 E|12 // 238377 /// NM_001177674 // Gpr68 // G protein-coupled receptor 68 // 12 E|12 // 238377 /// ENSMUST00000110066 // Gpr68 // G protein-coupled receptor 68 // 12 E|12 // 238377 /// ENSMUST00000053668 // Gpr68 // G protein-coupled receptor 68 // 12 E|12 // 2…
10592251	21596	2263.12	0.7691	0.315	0.0052	Pknox2	NM_001029838 // Pknox2 // Pbx/knotted 1 homeobox 2 // 9 A4|9 // 208076 /// NM_148950 // Pknox2 // Pbx/knotted 1 homeobox 2 // 9 A4|9 // 208076 /// ENSMUST00000039674 // Pknox2 // Pbx/knotted 1 homeobox 2 // 9 A4|9 // 208076 /// ENSMUST00000080754 // Pknox2 // Pbx/knotted 1 homeobox 2 // 9 A4|9 // 208076 /// BC050865 // Pknox2 // Pbx/knotted 1 homeobox 2 // 9 A4|9 // 208076
10469056	11019	2272.81	0.7609	0.3181	0.0053	Gm13194	XM_909470 // Gm13194 // predicted gene 13194 // 2 A1|2 // 381346
10492330	18407	2284.3	0.7781	0.3228	0.0054	P2ry1	NM_008772 // P2ry1 // purinergic receptor P2Y, G-protein coupled 1 // 3 D|3 // 18441 /// ENSMUST00000029331 // P2ry1 // purinergic receptor P2Y, G-protein coupled 1 // 3 D|3 // 18441 /// BC138634 // P2ry1 // purinergic receptor P2Y, G-protein coupled 1 // 3 D|3 // 18441
10537645	25084	2286.12	0.7774	0.323	0.0054	Gm5409	NM_001003664 // Gm5409 // predicted pseudogene 5409 // 6 B1|6 // 386551
10518674	22720	2308.65	0.7742	0.3298	0.0056	Rbp7	NM_022020 // Rbp7 // retinol binding protein 7, cellular // 4 E2|4 // 63954 /// ENSMUST00000030848 // Rbp7 // retinol binding protein 7, cellular // 4 E2|4 // 63954 /// AY141971 // Rbp7 // retinol binding protein 7, cellular // 4 E2|4 // 63954 /// ENSMUST00000148596 // Rbp7 // retinol binding protein 7, cellular // 4 E2|4 // 63954
10508719	20494	2362.17	0.7696	0.344	0.006	Snora16a	NR_029412 // Snora16a // small nucleolar RNA, H/ACA box 16A // 4 D2.3|4 // 100310813
10410150	11540	2374.69	0.7753	0.3463	0.0061	Cntnap3	NM_001081129 // Cntnap3 // contactin associated protein-like 3 // 13 B3|13 // 238680 /// ENSMUST00000091554 // Cntnap3 // contactin associated protein-like 3 // 13 B3|13 // 238680
10486041	25134	2377.34	0.8027	0.3456	0.0061	Meis2	NM_001136072 // Meis2 // Meis homeobox 2 // 2 E4-E5|2 64.0 cM // 17536 /// NM_001159567 // Meis2 // Meis homeobox 2 // 2 E4-E5|2 64.0 cM // 17536 /// NM_010825 // Meis2 // Meis homeobox 2 // 2 E4-E5|2 64.0 cM // 17536 /// NM_001159568 // Meis2 // Meis homeobox 2 // 2 E4-E5|2 64.0 cM // 17536 /// NM_001159569 // Meis2 // Meis homeobox 2 // 2 E4-E5|2 64.0 cM // 17536 /// NM_001159570 // Meis2 // Me…
10551282	24473	2418.26	0.8089	0.3591	0.0065	Cyp2a5	NM_007812 // Cyp2a5 // cytochrome P450, family 2, subfamily a, polypeptide 5 // 7 A3|7 6.5 cM // 13087 /// ENSMUST00000005685 // Cyp2a5 // cytochrome P450, family 2, subfamily a, polypeptide 5 // 7 A3|7 6.5 cM // 13087
10504422	14655	2442.37	0.7812	0.3664	0.0067	Olfr155	NM_019473 // Olfr155 // olfactory receptor 155 // 4 B1|4 // 29845 /// ENSMUST00000095108 // Olfr155 // olfactory receptor 155 // 4 B1|4 // 29845 /// ENSMUST00000107860 // Olfr155 // olfactory receptor 155 // 4 B1|4 // 29845 /// BC130252 // Olfr155 // olfactory receptor 155 // 4 B1|4 // 29845
10505071	23184	2446.85	0.7895	0.3679	0.0067	Tmem38b	NM_028053 // Tmem38b // transmembrane protein 38B // 4 B2|4 28.5 cM // 52076 /// ENSMUST00000030127 // Tmem38b // transmembrane protein 38B // 4 B2|4 28.5 cM // 52076
10360538	15896	2481.41	0.7664	0.3807	0.007	Pppde1	NM_024282 // Pppde1 // PPPDE peptidase domain containing 1 // 1|1 H3 // 78825
10421873	7629	2493.93	0.777	0.3856	0.0072	Gm10845	ENSMUST00000100355 // Gm10845 // predicted gene 10845 // --- // 100038734 /// ENSMUST00000100355 // Gm10845 // predicted gene 10845 // --- // 100038734
10504203	25869	2499.89	0.7716	0.3852	0.0072	4930578G10Rik	ENSMUST00000107984 // 4930578G10Rik // RIKEN cDNA 4930578G10 gene // 4 A5|4 // 75952 /// ENSMUST00000068158 // 4930578G10Rik // RIKEN cDNA 4930578G10 gene // 4 A5|4 // 75952 /// AK016301 // 4930578G10Rik // RIKEN cDNA 4930578G10 gene // 4 A5|4 // 75952 /// AK006581 // 4930578G10Rik // RIKEN cDNA 4930578G10 gene // 4 A5|4 // 75952
10519578	16740	2544.48	0.7901	0.3959	0.0076	Abcb4	NM_008830 // Abcb4 // ATP-binding cassette, sub-family B (MDR/TAP), member 4 // 5 A1|5 1.0 cM // 18670 /// ENSMUST00000003717 // Abcb4 // ATP-binding cassette, sub-family B (MDR/TAP), member 4 // 5 A1|5 1.0 cM // 18670 /// J03398 // Abcb4 // ATP-binding cassette, sub-family B (MDR/TAP), member 4 // 5 A1|5 1.0 cM // 18670 /// ENSMUST00000101612 // Abcb4 // ATP-binding cassette, sub-family B (MDR/T…
10533120	17379	2553.16	0.7717	0.3975	0.0077	Rbm19	NM_028762 // Rbm19 // RNA binding motif protein 19 // 5 F|5 // 74111 /// ENSMUST00000031590 // Rbm19 // RNA binding motif protein 19 // 5 F|5 // 74111
10451665	7224	2573.75	0.7922	0.4014	0.0079	Apobec2	NM_009694 // Apobec2 // apolipoprotein B mRNA editing enzyme, catalytic polypeptide 2 // 17 C|17 24.0 cM // 11811 /// ENSMUST00000046549 // Apobec2 // apolipoprotein B mRNA editing enzyme, catalytic polypeptide 2 // 17 C|17 24.0 cM // 11811 /// AF161699 // Apobec2 // apolipoprotein B mRNA editing enzyme, catalytic polypeptide 2 // 17 C|17 24.0 cM // 11811
10541507	28080	2587.19	0.7927	0.4043	0.0081	Aicda	NM_009645 // Aicda // activation-induced cytidine deaminase // 6|6 F2 // 11628 /// ENSMUST00000043301 // Aicda // activation-induced cytidine deaminase // 6|6 F2 // 11628 /// AF132979 // Aicda // activation-induced cytidine deaminase // 6|6 F2 // 11628 /// ENSMUST00000112592 // Aicda // activation-induced cytidine deaminase // 6|6 F2 // 11628
10347921	23782	2589.76	0.7869	0.4049	0.0081	A530040E14Rik	BC100303 // A530040E14Rik // RIKEN cDNA A530040E14 gene // 1 C5|1 // 621875
10499160	14086	2599.37	0.7728	0.4072	0.0082	Cd1d1	NM_007639 // Cd1d1 // CD1d1 antigen // 3 F1|3 48.0 cM // 12479 /// ENSMUST00000029717 // Cd1d1 // CD1d1 antigen // 3 F1|3 48.0 cM // 12479 /// M63695 // Cd1d1 // CD1d1 antigen // 3 F1|3 48.0 cM // 12479
10414659	26398	2602.05	0.7776	0.406	0.0082	Snord58b	NR_028552 // Snord58b // small nucleolar RNA, C/D box 58B // 18|14 // 100217457
10542727	21830	2627.2	0.8166	0.4111	0.0085	Tuba3b	NM_009449 // Tuba3b // tubulin, alpha 3B // 6 G3|6 // 22147 /// BC050769 // Tuba3b // tubulin, alpha 3B // 6 G3|6 // 22147
10527427	21724	2629.89	0.7787	0.4111	0.0085	1700018F24Rik	NM_027069 // 1700018F24Rik // RIKEN cDNA 1700018F24 gene // 5 G2|5 // 69396 /// ENSMUST00000031624 // 1700018F24Rik // RIKEN cDNA 1700018F24 gene // 5 G2|5 // 69396 /// BC147518 // 1700018F24Rik // RIKEN cDNA 1700018F24 gene // 5 G2|5 // 69396
10423005	8462	2687.01	0.7934	0.4262	0.0091	Ugt3a1	NM_207216 // Ugt3a1 // UDP glycosyltransferases 3 family, polypeptide A1 // 15 A1|15 // 105887 /// ENSMUST00000022861 // Ugt3a1 // UDP glycosyltransferases 3 family, polypeptide A1 // 15 A1|15 // 105887 /// BC025940 // Ugt3a1 // UDP glycosyltransferases 3 family, polypeptide A1 // 15 A1|15 // 105887
10473570	18519	2691.95	0.8607	0.4274	0.0092	Olfr1148	NM_001011519 // Olfr1148 // olfactory receptor 1148 // 2 D|2 // 258220 /// ENSMUST00000077580 // Olfr1148 // olfactory receptor 1148 // 2 D|2 // 258220
10608184	12440	2702.14	0.7889	0.4301	0.0093	Zfy2	NM_009571 // Zfy2 // zinc finger protein 2, Y linked // Y A1|Y // 22768 /// ENSMUST00000115891 // Zfy2 // zinc finger protein 2, Y linked // Y A1|Y // 22768 /// M24401 // Zfy2 // zinc finger protein 2, Y linked // Y A1|Y // 22768
10390505	29760	2728.21	0.7869	0.4359	0.0096	Snora21	NR_028078 // Snora21 // small nucleolar RNA, H/ACA box 21 // 11|11 // 100302498
10550433	24961	2770.76	0.7976	0.4492	0.01	Psg-ps1	NR_002857 // Psg-ps1 // pregnancy specific glycoprotein pseudogene 1 // 7 A2|7 // 232919 /// M83348 // Psg-ps1 // pregnancy specific glycoprotein pseudogene 1 // 7 A2|7 // 232919
10557308	12824	2812.52	0.8055	0.4614	0.0105	Hs3st4	ENSMUST00000106437 // Hs3st4 // heparan sulfate (glucosamine) 3-O-sulfotransferase 4 // 7 F3|7 61.0 cM // 628779
10584506	19150	2828.15	0.798	0.4624	0.0107	Olfr967	NM_001011826 // Olfr967 // olfactory receptor 967 // 9 A5.1|9 // 258086 /// ENSMUST00000069561 // Olfr967 // olfactory receptor 967 // 9 A5.1|9 // 258086
10580765	18963	2844.85	0.7971	0.4653	0.0109	Pllp	NM_026385 // Pllp // plasma membrane proteolipid // 8 C5|8 // 67801 /// ENSMUST00000034227 // Pllp // plasma membrane proteolipid // 8 C5|8 // 67801 /// BC024534 // Pllp // plasma membrane proteolipid // 8 C5|8 // 67801
10529091	9482	2858.16	0.796	0.4684	0.0111	Gtf3c2	AK138760 // Gtf3c2 // general transcription factor IIIC, polypeptide 2, beta // 5 B1|5 // 71752 /// ENSMUST00000101411 // Gtf3c2 // general transcription factor IIIC, polypeptide 2, beta // 5 B1|5 // 71752
10546685	13613	2858.24	0.7862	0.4679	0.0111	Eif4e3	NM_025829 // Eif4e3 // eukaryotic translation initiation factor 4E member 3 // 6 D3|6 // 66892 /// ENSMUST00000032151 // Eif4e3 // eukaryotic translation initiation factor 4E member 3 // 6 D3|6 // 66892 /// BC027014 // Eif4e3 // eukaryotic translation initiation factor 4E member 3 // 6 D3|6 // 66892
10491058	20531	2861.46	0.7936	0.4683	0.0111	Rprl2	NR_004439 // Rprl2 // ribonuclease P RNA-like 2 // 3|3 // 19784
10365974	30466	2873.8	0.805	0.4715	0.0113	Dcn	NM_007833 // Dcn // decorin // 10 C3|10 55.0 cM // 13179 /// NM_001190451 // Dcn // decorin // 10 C3|10 55.0 cM // 13179 /// ENSMUST00000105287 // Dcn // decorin // 10 C3|10 55.0 cM // 13179 /// BC132521 // Dcn // decorin // 10 C3|10 55.0 cM // 13179
10539251	6858	2876.92	0.8023	0.47	0.0113	D6Mm5e	NM_033079 // D6Mm5e // DNA segment, Chr 6, Miriam Meisler 5, expressed // 6 C3|6 34.7 cM // 110958 /// ENSMUST00000113980 // D6Mm5e // DNA segment, Chr 6, Miriam Meisler 5, expressed // 6 C3|6 34.7 cM // 110958 /// AF084364 // D6Mm5e // DNA segment, Chr 6, Miriam Meisler 5, expressed // 6 C3|6 34.7 cM // 110958
10459193	20016	2877.88	0.8074	0.4686	0.0113	Ppargc1b	NM_133249 // Ppargc1b // peroxisome proliferative activated receptor, gamma, coactivator 1 beta // 18 E1|18 // 170826 /// ENSMUST00000075299 // Ppargc1b // peroxisome proliferative activated receptor, gamma, coactivator 1 beta // 18 E1|18 // 170826 /// AF453324 // Ppargc1b // peroxisome proliferative activated receptor, gamma, coactivator 1 beta // 18 E1|18 // 170826 /// ENSMUST00000063307 // Ppa…
10564520	9714	2914.9	0.7933	0.4799	0.0118	Snora21	NR_028078 // Snora21 // small nucleolar RNA, H/ACA box 21 // 11|11 // 100302498
10416938	8306	2919.98	0.7933	0.48	0.0119	Gm4822	XM_003085941 // Gm4822 // predicted pseudogene 4822 // 14 E4|14 // 223186
10461800	13096	2923.66	0.8094	0.4813	0.0119	Olfr1466	NM_146694 // Olfr1466 // olfactory receptor 1466 // 19 C1|19 // 258689 /// ENSMUST00000075868 // Olfr1466 // olfactory receptor 1466 // 19 C1|19 // 258689
10575616	27120	2926.37	0.7712	0.479	0.0119	Gabarapl2	ENSMUST00000034428 // Gabarapl2 // gamma-aminobutyric acid (GABA) A receptor-associated protein-like 2 // 8 E1|8 // 93739
10494085	7037	2928.26	0.7975	0.4787	0.012	Selenbp2	NM_019414 // Selenbp2 // selenium binding protein 2 // 3 F2.1|3 43.26 cM // 20342 /// ENSMUST00000090848 // Selenbp2 // selenium binding protein 2 // 3 F2.1|3 43.26 cM // 20342 /// BC024106 // Selenbp2 // selenium binding protein 2 // 3 F2.1|3 43.26 cM // 20342
10410328	18056	2930.69	0.7848	0.4788	0.012	Zfp874b	NM_001076791 // Zfp874b // zinc finger protein 874b // 13 B3|13 // 408067 /// ENSMUST00000019572 // Zfp874b // zinc finger protein 874b // 13 B3|13 // 408067
10365535	27825	2942.77	0.7953	0.4814	0.0121	Tex18	AF285583 // Tex18 // testis expressed gene 18 // 10 C1|10 // 83559 /// ENSMUST00000053363 // Tex18 // testis expressed gene 18 // 10 C1|10 // 83559
10531910	18571	2943.69	0.8	0.4812	0.0122	Hsd17b13	NM_001163486 // Hsd17b13 // hydroxysteroid (17-beta) dehydrogenase 13 // 5 E5|5 // 243168 /// NM_198030 // Hsd17b13 // hydroxysteroid (17-beta) dehydrogenase 13 // 5 E5|5 // 243168 /// ENSMUST00000112803 // Hsd17b13 // hydroxysteroid (17-beta) dehydrogenase 13 // 5 E5|5 // 243168 /// ENSMUST00000048118 // Hsd17b13 // hydroxysteroid (17-beta) dehydrogenase 13 // 5 E5|5 // 243168 /// BC019427 // Hs…
10456717	22828	2943.87	0.7929	0.4807	0.0122	Snord58b	NR_028552 // Snord58b // small nucleolar RNA, C/D box 58B // 18|14 // 100217457
10360324	29019	2948.76	0.8068	0.4808	0.0122	Gm2710	XR_031779 // Gm2710 // predicted gene 2710 // 1 H3|1 // 100040320
10404347	22201	2971.3	0.804	0.4882	0.0125	Prl5a1	NM_023746 // Prl5a1 // prolactin family 5, subfamily a, member 1 // 13 A3.1|13 14.0 cM // 28078 /// ENSMUST00000017208 // Prl5a1 // prolactin family 5, subfamily a, member 1 // 13 A3.1|13 14.0 cM // 28078 /// BC051672 // Prl5a1 // prolactin family 5, subfamily a, member 1 // 13 A3.1|13 14.0 cM // 28078
10496569	29962	2974.14	0.79	0.489	0.0126	Gbp6	NM_145545 // Gbp6 // guanylate binding protein 6 // 3 H1|3 // 229900 /// NM_001083312 // Gbp6 // guanylate binding protein 6 // 3 H1|3 // 229900 /// ENSMUST00000045097 // Gbp6 // guanylate binding protein 6 // 3 H1|3 // 229900 /// BC010229 // Gbp6 // guanylate binding protein 6 // 3 H1|3 // 229900
10363090	9755	2976.83	0.8083	0.4892	0.0126	Rfx6	NM_001159389 // Rfx6 // regulatory factor X, 6 // 10 B3|10 // 320995 /// NM_177306 // Rfx6 // regulatory factor X, 6 // 10 B3|10 // 320995 /// ENSMUST00000050455 // Rfx6 // regulatory factor X, 6 // 10 B3|10 // 320995 /// FJ804414 // Rfx6 // regulatory factor X, 6 // 10 B3|10 // 320995 /// ENSMUST00000020054 // Rfx6 // regulatory factor X, 6 // 10 B3|10 // 320995
10573924	6022	2978.15	0.8072	0.4893	0.0126	Mmp2	NM_008610 // Mmp2 // matrix metallopeptidase 2 // 8 C5|8 44.0 cM // 17390 /// ENSMUST00000034187 // Mmp2 // matrix metallopeptidase 2 // 8 C5|8 44.0 cM // 17390 /// BC070430 // Mmp2 // matrix metallopeptidase 2 // 8 C5|8 44.0 cM // 17390
10421517	24229	2986.91	0.8005	0.4909	0.0127	Cysltr2	NM_133720 // Cysltr2 // cysteinyl leukotriene receptor 2 // 14 D3|14 // 70086 /// NM_001162412 // Cysltr2 // cysteinyl leukotriene receptor 2 // 14 D3|14 // 70086 /// ENSMUST00000044664 // Cysltr2 // cysteinyl leukotriene receptor 2 // 14 D3|14 // 70086 /// AF331658 // Cysltr2 // cysteinyl leukotriene receptor 2 // 14 D3|14 // 70086
10420359	27933	2995.87	0.8095	0.4924	0.0129	Gja3	NM_016975 // Gja3 // gap junction protein, alpha 3 // 14 C3|14 21.0 cM // 14611 /// ENSMUST00000061614 // Gja3 // gap junction protein, alpha 3 // 14 C3|14 21.0 cM // 14611 /// BC138492 // Gja3 // gap junction protein, alpha 3 // 14 C3|14 21.0 cM // 14611
10566409	14854	3014.39	0.8237	0.498	0.0131	Olfr670	NM_207146 // Olfr670 // olfactory receptor 670 // 7 E3|7 // 384703 /// ENSMUST00000050482 // Olfr670 // olfactory receptor 670 // 7 E3|7 // 384703
10496125	13836	3027.08	0.8094	0.5016	0.0133	Dkk2	NM_020265 // Dkk2 // dickkopf homolog 2 (Xenopus laevis) // 3|3 H2 // 56811 /// ENSMUST00000029665 // Dkk2 // dickkopf homolog 2 (Xenopus laevis) // 3|3 H2 // 56811 /// BC096448 // Dkk2 // dickkopf homolog 2 (Xenopus laevis) // 3|3 H2 // 56811
10500268	24289	3035.75	0.7906	0.5036	0.0134	Mrps21	NM_078479 // Mrps21 // mitochondrial ribosomal protein S21 // 3|3 F2 // 66292 /// ENSMUST00000067298 // Mrps21 // mitochondrial ribosomal protein S21 // 3|3 F2 // 66292 /// AB049956 // Mrps21 // mitochondrial ribosomal protein S21 // 3|3 F2 // 66292 /// ENSMUST00000142437 // Mrps21 // mitochondrial ribosomal protein S21 // 3|3 F2 // 66292
10345181	8718	3041.85	0.7941	0.5062	0.0135	Gm6462	XM_003086143 // Gm6462 // predicted gene 6462 // 1 A5|1 // 623924
10419116	14149	3042.74	0.812	0.5061	0.0135	Gm10375	NM_001098269 // Gm10375 // predicted gene 10375 // 14 C1|14 // 100042342 /// ENSMUST00000100692 // Gm10375 // predicted gene 10375 // 14 C1|14 // 100042342 /// BC061060 // 1700001F09Rik // RIKEN cDNA 1700001F09 gene // 14 C1|14 // 71826 /// BC061060 // 1700001F09Rik // RIKEN cDNA 1700001F09 gene // 14 C1|14 // 71826 /// ENSMUST00000111870 // Gm3543 // predicted gene 3543 // 14 B|14 // 100041849 /…
10576495	24551	3061.73	0.8127	0.5085	0.0138	Trim67	NM_198632 // Trim67 // tripartite motif-containing 67 // 8 E2|8 // 330863 /// ENSMUST00000041106 // Trim67 // tripartite motif-containing 67 // 8 E2|8 // 330863 /// BC094596 // Trim67 // tripartite motif-containing 67 // 8 E2|8 // 330863
10359888	29680	3076.11	0.7944	0.5131	0.014	Gm5265	XM_357154 // Gm5265 // predicted pseudogene 5265 // 1 H2.3|1 // 383613
10432176	23274	3079.43	0.8112	0.5136	0.014	Snora34	NR_034051 // Snora34 // small nucleolar RNA, H/ACA box 34 // 15|15 // 100217417
10450369	26110	3082.43	0.8053	0.5139	0.0141	Hspa1a	NM_010479 // Hspa1a // heat shock protein 1A // 17 B1|17 18.95 cM // 193740 /// ENSMUST00000087328 // Hspa1a // heat shock protein 1A // 17 B1|17 18.95 cM // 193740 /// BC054782 // Hspa1a // heat shock protein 1A // 17 B1|17 18.95 cM // 193740 /// BC054782 // Hspa1a // heat shock protein 1A // 17 B1|17 18.95 cM // 193740 /// BC054782 // Hspa1a // heat shock protein 1A // 17 B1|17 18.95 cM // 1937…
10538878	15770	3083.27	0.8057	0.5137	0.0141	Gm10877	ENSMUST00000103311 // Gm10877 // predicted gene 10877 // 6 C1|6 // 243428
10417667	28979	3087.86	0.802	0.515	0.0141	Gm281	ENSMUST00000144914 // Gm281 // predicted gene 281 // 14 A1|14 // 238939 /// XM_977313 // Gm281 // predicted gene 281 // 14 A1|14 // 238939
10440134	7064	3088.43	0.8093	0.5147	0.0141	Olfr172	NM_147001 // Olfr172 // olfactory receptor 172 // 16 C2|16 // 259003 /// ENSMUST00000095991 // Olfr172 // olfactory receptor 172 // 16 C2|16 // 259003 /// BC131922 // Olfr172 // olfactory receptor 172 // 16 C2|16 // 259003
10560028	13659	3090.28	0.8097	0.515	0.0142	Vmn2r54	NM_001081449 // Vmn2r54 // vomeronasal 2, receptor 54 // 7 A1|7 // 666085 /// ENSMUST00000086210 // Vmn2r54 // vomeronasal 2, receptor 54 // 7 A1|7 // 666085
10418898	9819	3092.26	0.811	0.5153	0.0142	Ppyr1	NM_008919 // Ppyr1 // pancreatic polypeptide receptor 1 // 14 B|14 10.5 cM // 19065 /// ENSMUST00000052164 // Ppyr1 // pancreatic polypeptide receptor 1 // 14 B|14 10.5 cM // 19065 /// BC132395 // Ppyr1 // pancreatic polypeptide receptor 1 // 14 B|14 10.5 cM // 19065
10404218	28394	3094.35	0.8152	0.5158	0.0142	Gpld1	NM_008156 // Gpld1 // glycosylphosphatidylinositol specific phospholipase D1 // 13 A3.1|13 13.0 cM // 14756 /// ENSMUST00000021773 // Gpld1 // glycosylphosphatidylinositol specific phospholipase D1 // 13 A3.1|13 13.0 cM // 14756 /// AY081194 // Gpld1 // glycosylphosphatidylinositol specific phospholipase D1 // 13 A3.1|13 13.0 cM // 14756 /// ENSMUST00000110370 // Gpld1 // glycosylphosphatidylinos…
10563802	26703	3098.93	0.8025	0.5142	0.0143	Dbx1	BC082541 // Dbx1 // developing brain homeobox 1 // 7 B5|7 22.8 cM // 13172
10395414	24490	3125.86	0.7991	0.5208	0.0147	Tmem195	NM_178767 // Tmem195 // transmembrane protein 195 // 12 A3|12 // 319660 /// ENSMUST00000049874 // Tmem195 // transmembrane protein 195 // 12 A3|12 // 319660 /// ENSMUST00000159998 // Tmem195 // transmembrane protein 195 // 12 A3|12 // 319660 /// ENSMUST00000160390 // Tmem195 // transmembrane protein 195 // 12 A3|12 // 319660 /// BC038044 // Tmem195 // transmembrane protein 195 // 12 A3|12 // 3196…
10449289	28360	3145.31	0.8043	0.528	0.015	1700049J03Rik	ENSMUST00000011196 // 1700049J03Rik // RIKEN cDNA 1700049J03 gene // 17|17 // 73365
10395869	22131	3147.65	0.7938	0.5279	0.015	4921506M07Rik	BC100489 // 4921506M07Rik // RIKEN cDNA 4921506M07 gene // 12 C1|12 // 70846 /// ENSMUST00000101398 // 4921506M07Rik // RIKEN cDNA 4921506M07 gene // 12 C1|12 // 70846
10463023	22410	3149.99	0.8153	0.5285	0.015	Cyp2c66	NM_001011707 // Cyp2c66 // cytochrome P450, family 2, subfamily c, polypeptide 66 // 19 C3|19 // 69888 /// ENSMUST00000087234 // Cyp2c66 // cytochrome P450, family 2, subfamily c, polypeptide 66 // 19 C3|19 // 69888 /// AY227734 // Cyp2c66 // cytochrome P450, family 2, subfamily c, polypeptide 66 // 19 C3|19 // 69888 /// ENSMUST00000146494 // Cyp2c66 // cytochrome P450, family 2, subfamily c, pol…
10490047	13234	3152.44	0.8106	0.5287	0.0151	AY702102	AY702102 // AY702102 // cDNA sequence AY702102 // 2 H3|2 // 446211 /// BC116753 // AY702102 // cDNA sequence AY702102 // 2 H3|2 // 446211 /// ENSMUST00000087964 // AY702102 // cDNA sequence AY702102 // 2 H3|2 // 446211
10503958	6205	3157.29	0.805	0.5294	0.0151	1700009N14Rik	BC116915 // 1700009N14Rik // RIKEN cDNA 1700009N14 gene // 4 A5|4 // 75471 /// NM_001081095 // 1700009N14Rik // RIKEN cDNA 1700009N14 gene // 4 A5|4 // 75471 /// ENSMUST00000029955 // 1700009N14Rik // RIKEN cDNA 1700009N14 gene // 4 A5|4 // 75471
10548892	21417	3161.41	0.8023	0.5311	0.0152	Arhgdib	NM_007486 // Arhgdib // Rho, GDP dissociation inhibitor (GDI) beta // 6 G1|6 // 11857 /// ENSMUST00000032344 // Arhgdib // Rho, GDP dissociation inhibitor (GDI) beta // 6 G1|6 // 11857 /// ENSMUST00000111892 // Arhgdib // Rho, GDP dissociation inhibitor (GDI) beta // 6 G1|6 // 11857 /// ENSMUST00000111891 // Arhgdib // Rho, GDP dissociation inhibitor (GDI) beta // 6 G1|6 // 11857 /// L07918 // Ar…
10464391	22711	3173.66	0.8881	0.5305	0.0154	Emx2	NM_010132 // Emx2 // empty spiracles homolog 2 (Drosophila) // 19 D3|19 53.5 cM // 13797 /// ENSMUST00000062216 // Emx2 // empty spiracles homolog 2 (Drosophila) // 19 D3|19 53.5 cM // 13797 /// AY117415 // Emx2 // empty spiracles homolog 2 (Drosophila) // 19 D3|19 53.5 cM // 13797
10368703	27419	3179.57	0.8099	0.5313	0.0155	BC021785	NM_001113385 // BC021785 // cDNA sequence BC021785 // 10 B1|10 // 215928 /// NM_001001489 // BC021785 // cDNA sequence BC021785 // 10 B1|10 // 215928 /// NM_001113388 // BC021785 // cDNA sequence BC021785 // 10 B1|10 // 215928 /// ENSMUST00000045524 // BC021785 // cDNA sequence BC021785 // 10 B1|10 // 215928 /// ENSMUST00000073618 // BC021785 // cDNA sequence BC021785 // 10 B1|10 // 215928 /// BC…
10500565	16147	3202.38	0.8122	0.5391	0.0158	Hsd3b1	NM_008293 // Hsd3b1 // hydroxy-delta-5-steroid dehydrogenase, 3 beta- and steroid delta-isomerase 1 // 3 F2.2|3 49.1 cM // 15492 /// ENSMUST00000029465 // Hsd3b1 // hydroxy-delta-5-steroid dehydrogenase, 3 beta- and steroid delta-isomerase 1 // 3 F2.2|3 49.1 cM // 15492 /// ENSMUST00000107016 // Hsd3b1 // hydroxy-delta-5-steroid dehydrogenase, 3 beta- and steroid delta-isomerase 1 // 3 F2.2|3 49.…
10376402	17032	3206.13	0.8297	0.5399	0.0159	Olfr179	NM_207693 // Olfr179 // olfactory receptor 179 // 11 B1.3|11 // 404346 /// ENSMUST00000072030 // Olfr179 // olfactory receptor 179 // 11 B1.3|11 // 404346
10535954	27665	3208.79	0.8132	0.54	0.0159	Gm8675	XR_031261 // Gm8675 // predicted gene 8675 // 5 G3|5 // 667510
10374929	6265	3223.46	0.8088	0.5412	0.0162	4931440F15Rik	NM_176829 // 4931440F15Rik // RIKEN cDNA 4931440F15 gene // 11 A3.3|11 // 216622 /// ENSMUST00000104962 // 4931440F15Rik // RIKEN cDNA 4931440F15 gene // 11 A3.3|11 // 216622 /// BC139107 // 4931440F15Rik // RIKEN cDNA 4931440F15 gene // 11 A3.3|11 // 216622
10606178	28857	3227.38	0.8131	0.5426	0.0162	Xist	NR_001463 // Xist // inactive X specific transcripts // X D|X 42.0 cM // 213742 /// NR_001570 // Xist // inactive X specific transcripts // X D|X 42.0 cM // 213742 /// BC051222 // Xist // inactive X specific transcripts // X D|X 42.0 cM // 213742
10447885	23032	3230.56	0.8093	0.5437	0.0163	Acat3	NM_153151 // Acat3 // acetyl-Coenzyme A acetyltransferase 3 // 17 A1|17 7.55 cM // 224530 /// ENSMUST00000043923 // Acat3 // acetyl-Coenzyme A acetyltransferase 3 // 17 A1|17 7.55 cM // 224530 /// ENSMUST00000151287 // Tcp1 // t-complex protein 1 // 17 A3-B|17 7.5 cM // 21454 /// AF356876 // Acat3 // acetyl-Coenzyme A acetyltransferase 3 // 17 A1|17 7.55 cM // 224530
10371578	16092	3231.68	0.8082	0.5437	0.0163	Ascl1	NM_008553 // Ascl1 // achaete-scute complex homolog 1 (Drosophila) // 10 C1|10 // 17172 /// ENSMUST00000020243 // Ascl1 // achaete-scute complex homolog 1 (Drosophila) // 10 C1|10 // 17172 /// BC055748 // Ascl1 // achaete-scute complex homolog 1 (Drosophila) // 10 C1|10 // 17172
10563706	6396	3232.83	0.8296	0.5437	0.0163	Mrgpra9	NM_001177566 // Mrgpra9 // MAS-related GPR, member A9 // 7 B4|7 // 668725 /// ENSMUST00000098436 // Mrgpra9 // MAS-related GPR, member A9 // 7 B4|7 // 668725 /// DQ386867 // Mrgpra9 // MAS-related GPR, member A9 // 7 B4|7 // 668725
10489151	9198	3240.25	0.8122	0.5464	0.0164	4922505G16Rik	NM_001039557 // 4922505G16Rik // RIKEN cDNA 4922505G16 gene // 2 H1|2 // 629499 /// NM_019642 // Rpn2 // ribophorin II // 2 H1|2 91.0 cM // 20014 /// ENSMUST00000116380 // Rpn2 // ribophorin II // 2 H1|2 91.0 cM // 20014 /// BC150937 // 4922505G16Rik // RIKEN cDNA 4922505G16 gene // 2 H1|2 // 629499 /// ENSMUST00000099137 // 4922505G16Rik // RIKEN cDNA 4922505G16 gene // 2 H1|2 // 629499
10468089	10091	3251.97	0.8032	0.5508	0.0166	Mgea5	NM_023799 // Mgea5 // meningioma expressed antigen 5 (hyaluronidase) // 19 D1|19 45.1 cM // 76055 /// ENSMUST00000026243 // Mgea5 // meningioma expressed antigen 5 (hyaluronidase) // 19 D1|19 45.1 cM // 76055 /// ENSMUST00000070185 // Mgea5 // meningioma expressed antigen 5 (hyaluronidase) // 19 D1|19 45.1 cM // 76055 /// AK129188 // Mgea5 // meningioma expressed antigen 5 (hyaluronidase) // 19 D…
10400508	27178	3258.43	0.8162	0.553	0.0167	Rpl26-ps2	ENSMUST00000085379 // Rpl26-ps2 // ribosomal protein L26, pseudogene 2 // 12 C1|12 // 217600
10574350	11751	3260.06	0.8084	0.5521	0.0167	Mmp15	NM_008609 // Mmp15 // matrix metallopeptidase 15 // 8 D1|8 45.5 cM // 17388 /// ENSMUST00000034243 // Mmp15 // matrix metallopeptidase 15 // 8 D1|8 45.5 cM // 17388 /// BC047278 // Mmp15 // matrix metallopeptidase 15 // 8 D1|8 45.5 cM // 17388
10517731	16395	3285.08	0.8162	0.5623	0.0171	Igsf21	NM_198610 // Igsf21 // immunoglobin superfamily, member 21 // 4 D3|4 // 230868 /// ENSMUST00000039331 // Igsf21 // immunoglobin superfamily, member 21 // 4 D3|4 // 230868 /// BC055811 // Igsf21 // immunoglobin superfamily, member 21 // 4 D3|4 // 230868
10380398	17044	3291.3	0.8119	0.5621	0.0172	Chad	NM_007689 // Chad // chondroadherin // 11 D|11 54.0 cM // 12643 /// ENSMUST00000040418 // Chad // chondroadherin // 11 D|11 54.0 cM // 12643 /// BC012672 // Chad // chondroadherin // 11 D|11 54.0 cM // 12643
10483381	16564	3303.97	0.815	0.5659	0.0174	Stk39	NM_016866 // Stk39 // serine/threonine kinase 39, STE20/SPS1 homolog (yeast) // 2|2 C3 // 53416 /// ENSMUST00000102715 // Stk39 // serine/threonine kinase 39, STE20/SPS1 homolog (yeast) // 2|2 C3 // 53416 /// BC051964 // Stk39 // serine/threonine kinase 39, STE20/SPS1 homolog (yeast) // 2|2 C3 // 53416
10564616	11619	3319.54	0.8125	0.5712	0.0177	Gm4971	NR_033604 // Gm4971 // predicted gene 4971 // 7 D2|7 // 244061
10447649	12453	3320.67	0.8155	0.5706	0.0177	Fndc1	NM_001081416 // Fndc1 // fibronectin type III domain containing 1 // 17 A1|17 // 68655 /// ENSMUST00000097425 // Fndc1 // fibronectin type III domain containing 1 // 17 A1|17 // 68655 /// ENSMUST00000096721 // LOC100039091 // fibronectin type III domain-containing protein 1-like // 17|17 // 100039091
10462357	8701	3322.11	0.8227	0.5707	0.0177	Mir101b	NR_029778 // Mir101b // microRNA 101b // 19|19 // 724062
10600326	8463	3322.94	0.8146	0.5706	0.0178	Tktl1	NM_031379 // Tktl1 // transketolase-like 1 // X A7.3|X // 83553 /// ENSMUST00000010127 // Tktl1 // transketolase-like 1 // X A7.3|X // 83553 /// AF285571 // Tktl1 // transketolase-like 1 // X A7.3|X // 83553 /// ENSMUST00000156959 // Tktl1 // transketolase-like 1 // X A7.3|X // 83553
10536593	5901	3341.61	0.802	0.5782	0.0181	Tsen15	NM_025677 // Tsen15 // tRNA splicing endonuclease 15 homolog (S. cerevisiae) // 1 G3|1 // 66637 /// ENSMUST00000015124 // Tsen15 // tRNA splicing endonuclease 15 homolog (S. cerevisiae) // 1 G3|1 // 66637 /// BC145701 // Tsen15 // tRNA splicing endonuclease 15 homolog (S. cerevisiae) // 1 G3|1 // 66637
10548817	27153	3362.7	0.8178	0.5819	0.0184	Plbd1	NM_025806 // Plbd1 // phospholipase B domain containing 1 // 6 G1|6 // 66857 /// ENSMUST00000032336 // Plbd1 // phospholipase B domain containing 1 // 6 G1|6 // 66857 /// BC019793 // Plbd1 // phospholipase B domain containing 1 // 6 G1|6 // 66857
10566205	16741	3365.08	0.8079	0.5809	0.0185	Dub2a	NM_001001559 // Dub2a // deubiquitinating enzyme 2a // 7 E3|7 // 384701 /// NR_033576 // Usp-ps // ubiquitin specific peptidase, pseudogene (USP17 homolog) // 7 E3|7 // 667882 /// ENSMUST00000073394 // Dub2a // deubiquitinating enzyme 2a // 7 E3|7 // 384701 /// AF393638 // Dub2a // deubiquitinating enzyme 2a // 7 E3|7 // 384701
10362104	14764	3370.17	0.8153	0.5825	0.0186	Slc2a12	NM_178934 // Slc2a12 // solute carrier family 2 (facilitated glucose transporter), member 12 // 10 A3|10 // 353169 /// ENSMUST00000042261 // Slc2a12 // solute carrier family 2 (facilitated glucose transporter), member 12 // 10 A3|10 // 353169 /// BC096454 // Slc2a12 // solute carrier family 2 (facilitated glucose transporter), member 12 // 10 A3|10 // 353169
10502766	16563	3372.82	0.8082	0.5827	0.0186	Lphn2	NM_001081298 // Lphn2 // latrophilin 2 // 3 H3|3 // 99633 /// ENSMUST00000106127 // Lphn2 // latrophilin 2 // 3 H3|3 // 99633 /// ENSMUST00000106128 // Lphn2 // latrophilin 2 // 3 H3|3 // 99633 /// AK084598 // Lphn2 // latrophilin 2 // 3 H3|3 // 99633
10498002	7125	3379.35	0.818	0.5855	0.0187	1700018B24Rik	NR_003617 // 1700018B24Rik // enhancer of rudimentary homolog pseudogene // 3 C|3 // 66332 /// ENSMUST00000036023 // 1700018B24Rik // enhancer of rudimentary homolog pseudogene // 3 C|3 // 66332 /// BC061086 // 1700018B24Rik // enhancer of rudimentary homolog pseudogene // 3 C|3 // 66332
10417027	23065	3389.93	0.8197	0.5906	0.0189	Cldn10	NM_021386 // Cldn10 // claudin 10 // 14 E4|14 60.0 cM // 58187 /// NM_023878 // Cldn10 // claudin 10 // 14 E4|14 60.0 cM // 58187 /// NM_001160096 // Cldn10 // claudin 10 // 14 E4|14 60.0 cM // 58187 /// NM_001160099 // Cldn10 // claudin 10 // 14 E4|14 60.0 cM // 58187 /// NM_001160097 // Cldn10 // claudin 10 // 14 E4|14 60.0 cM // 58187 /// NM_001160098 // Cldn10 // claudin 10 // 14 E4|14 60.0 c…
10395534	16976	3411.97	0.8185	0.5976	0.0193	Gm2027	XM_003085816 // Gm2027 // predicted gene 2027 // 12 B3|12 // 100039062
10404127	18030	3416.42	0.8207	0.5981	0.0193	Hist1h2aa	NM_175658 // Hist1h2aa // histone cluster 1, H2aa // 13 A2-A3|13 // 319163 /// ENSMUST00000072391 // Hist1h2aa // histone cluster 1, H2aa // 13 A2-A3|13 // 319163 /// BC107354 // Hist1h2aa // histone cluster 1, H2aa // 13 A2-A3|13 // 319163
10357488	30199	3420.32	0.8131	0.5991	0.0194	Cd55	NM_010016 // Cd55 // CD55 antigen // 1 E4|1 67.6 cM // 13136 /// ENSMUST00000027650 // Cd55 // CD55 antigen // 1 E4|1 67.6 cM // 13136 /// L41366 // Cd55 // CD55 antigen // 1 E4|1 67.6 cM // 13136
10498576	17198	3425.37	0.8172	0.6007	0.0195	Lxn	NM_016753 // Lxn // latexin // 3 E1|3 31.6 cM // 17035 /// ENSMUST00000058981 // Lxn // latexin // 3 E1|3 31.6 cM // 17035 /// D88769 // Lxn // latexin // 3 E1|3 31.6 cM // 17035
10459671	13382	3427	0.8224	0.6004	0.0195	Dcc	NM_007831 // Dcc // deleted in colorectal carcinoma // 18 E2|18 45.0 cM // 13176 /// ENSMUST00000114943 // Dcc // deleted in colorectal carcinoma // 18 E2|18 45.0 cM // 13176 /// ENSMUST00000073379 // Dcc // deleted in colorectal carcinoma // 18 E2|18 45.0 cM // 13176
10401068	25981	3427.48	0.8208	0.5994	0.0195	Spnb1	NM_013675 // Spnb1 // spectrin beta 1 // 12 C3|12 33.0 cM // 20741 /// ENSMUST00000021458 // Spnb1 // spectrin beta 1 // 12 C3|12 33.0 cM // 20741 /// BC129806 // Spnb1 // spectrin beta 1 // 12 C3|12 33.0 cM // 20741
10404402	20068	3429.67	0.8188	0.5988	0.0196	Foxq1	NM_008239 // Foxq1 // forkhead box Q1 // 13 A3.2|13 17.0 cM // 15220 /// ENSMUST00000042118 // Foxq1 // forkhead box Q1 // 13 A3.2|13 17.0 cM // 15220 /// BC047155 // Foxq1 // forkhead box Q1 // 13 A3.2|13 17.0 cM // 15220
10563725	29965	3430.7	0.8246	0.5988	0.0196	Mrgpra2a	ENSMUST00000060569 // Mrgpra2a // MAS-related GPR, member A2A // 7 B4|7 // 668727
10357288	19775	3435.6	0.8138	0.6002	0.0197	Htr5b	NM_010483 // Htr5b // 5-hydroxytryptamine (serotonin) receptor 5B // 1 E4-G|1 63.0 cM // 15564 /// ENSMUST00000055884 // Htr5b // 5-hydroxytryptamine (serotonin) receptor 5B // 1 E4-G|1 63.0 cM // 15564 /// X69867 // Htr5b // 5-hydroxytryptamine (serotonin) receptor 5B // 1 E4-G|1 63.0 cM // 15564
10533256	12942	3438.35	0.8194	0.5998	0.0197	Oas1a	NM_145211 // Oas1a // 2'-5' oligoadenylate synthetase 1A // 5 F|5 67.0 cM // 246730 /// ENSMUST00000080322 // Oas1a // 2'-5' oligoadenylate synthetase 1A // 5 F|5 67.0 cM // 246730 /// BC013715 // Oas1a // 2'-5' oligoadenylate synthetase 1A // 5 F|5 67.0 cM // 246730 /// ENSMUST00000111842 // Oas1a // 2'-5' oligoadenylate synthetase 1A // 5 F|5 67.0 cM // 246730
10495929	7092	3442.63	0.8594	0.6015	0.0198	Mir302d	NR_030405 // Mir302d // microRNA 302d // 3|3 // 723928
10443459	19212	3444.45	0.8141	0.6019	0.0198	Srsf3	NM_013663 // Srsf3 // serine/arginine-rich splicing factor 3 // 17 A3.3|17 11.0 cM // 20383 /// NR_036613 // Srsf3 // serine/arginine-rich splicing factor 3 // 17 A3.3|17 11.0 cM // 20383 /// ENSMUST00000130216 // Srsf3 // serine/arginine-rich splicing factor 3 // 17 A3.3|17 11.0 cM // 20383 /// BC071196 // Srsf3 // serine/arginine-rich splicing factor 3 // 17 A3.3|17 11.0 cM // 20383 /// ENSMUST…
10345083	8504	3456.6	0.8278	0.6031	0.02	Khdc1b	NM_001113187 // Khdc1b // KH domain containing 1B // 1 A4|1 // 98582 /// NM_183322 // Khdc1a // KH domain containing 1A // 1 A4|1 // 368204 /// NM_001033904 // Khdc1c // KH domain containing 1C // 1 A4|1 // 433278 /// ENSMUST00000147615 // Khdc1b // KH domain containing 1B // 1 A4|1 // 98582 /// ENSMUST00000088407 // Khdc1a // KH domain containing 1A // 1 A4|1 // 368204 /// ENSMUST00000070223 // …
10420009	18905	3460.35	0.8133	0.6046	0.0201	Gm3988	XM_003085032 // Gm3988 // predicted gene 3988 // 14 C3|14 // 100042720
10403202	13673	3467.58	0.8155	0.6078	0.0202	Abcb5	NM_029961 // Abcb5 // ATP-binding cassette, sub-family B (MDR/TAP), member 5 // 12 F2|12 // 77706 /// ENSMUST00000100982 // Abcb5 // ATP-binding cassette, sub-family B (MDR/TAP), member 5 // 12 F2|12 // 77706 /// AY766239 // Abcb5 // ATP-binding cassette, sub-family B (MDR/TAP), member 5 // 12 F2|12 // 77706
10511444	7999	3476.72	0.8138	0.611	0.0204	Gm11810	XM_001472912 // Gm11810 // predicted gene 11810 // 4 A1|4 // 100039478
10442801	31075	3480.92	0.8092	0.6121	0.0205	Tpsg1	NM_012034 // Tpsg1 // tryptase gamma 1 // 17 A3.3|17 10.38 cM // 26945 /// NM_021415 // Cacna1h // calcium channel, voltage-dependent, T type, alpha 1H subunit // 17 A3.3|17 7.5 cM // 58226 /// NM_001163691 // Cacna1h // calcium channel, voltage-dependent, T type, alpha 1H subunit // 17 A3.3|17 7.5 cM // 58226 /// ENSMUST00000024999 // Tpsg1 // tryptase gamma 1 // 17 A3.3|17 10.38 cM // 26945 ///…
10602192	17168	3482.03	0.8183	0.6121	0.0205	Mir652	NR_030523 // Mir652 // microRNA 652 // X|X // 723976
10449343	27886	3496.71	0.8278	0.616	0.0208	Grm4	NM_001013385 // Grm4 // glutamate receptor, metabotropic 4 // 17 A3.3|17 // 268934 /// ENSMUST00000118489 // Grm4 // glutamate receptor, metabotropic 4 // 17 A3.3|17 // 268934 /// ENSMUST00000088073 // Grm4 // glutamate receptor, metabotropic 4 // 17 A3.3|17 // 268934 /// BC072635 // Grm4 // glutamate receptor, metabotropic 4 // 17 A3.3|17 // 268934
10423791	7746	3497.57	0.8202	0.6158	0.0208	4930447A16Rik	AK015396 // 4930447A16Rik // RIKEN cDNA 4930447A16 gene // 15 B3.1|15 // 74892 /// ENSMUST00000022897 // 4930447A16Rik // RIKEN cDNA 4930447A16 gene // 15 B3.1|15 // 74892 /// XM_891521 // 4930447A16Rik // RIKEN cDNA 4930447A16 gene // 15 B3.1|15 // 74892
10561498	29310	3502.97	0.818	0.6176	0.0209	C330005M16Rik	NM_175319 // C330005M16Rik // RIKEN cDNA C330005M16 gene // 7 A3|7 // 101744 /// ENSMUST00000040112 // C330005M16Rik // RIKEN cDNA C330005M16 gene // 7 A3|7 // 101744 /// BC094908 // C330005M16Rik // RIKEN cDNA C330005M16 gene // 7 A3|7 // 101744
10490129	9132	3505.12	0.8155	0.6182	0.0209	Bmp7	NM_007557 // Bmp7 // bone morphogenetic protein 7 // 2 H3|2 102.0 cM // 12162 /// ENSMUST00000009143 // Bmp7 // bone morphogenetic protein 7 // 2 H3|2 102.0 cM // 12162 /// BC010771 // Bmp7 // bone morphogenetic protein 7 // 2 H3|2 102.0 cM // 12162
10414481	22280	3510.31	0.823	0.6192	0.021	Olfr741	NM_207133 // Olfr741 // olfactory receptor 741 // 14 C1|14 // 258233 /// ENSMUST00000071932 // Olfr741 // olfactory receptor 741 // 14 C1|14 // 258233
10586614	28182	3510.81	0.8235	0.6189	0.021	C2cd4b	NM_001081314 // C2cd4b // C2 calcium-dependent domain containing 4B // 9|9 D // 75697 /// ENSMUST00000068526 // C2cd4b // C2 calcium-dependent domain containing 4B // 9|9 D // 75697 /// BC039571 // C2cd4b // C2 calcium-dependent domain containing 4B // 9|9 D // 75697
10396476	8017	3512.13	0.8211	0.6189	0.021	Rhoj	NM_023275 // Rhoj // ras homolog gene family, member J // 12 C3|12 // 80837 /// ENSMUST00000055390 // Rhoj // ras homolog gene family, member J // 12 C3|12 // 80837 /// AF309564 // Rhoj // ras homolog gene family, member J // 12 C3|12 // 80837
10360248	12793	3512.51	0.823	0.6186	0.0211	Atp1a4	NM_013734 // Atp1a4 // ATPase, Na+/K+ transporting, alpha 4 polypeptide // 1 H3|1 94.0 cM // 27222 /// ENSMUST00000111243 // Atp1a4 // ATPase, Na+/K+ transporting, alpha 4 polypeptide // 1 H3|1 94.0 cM // 27222 /// ENSMUST00000007346 // Atp1a4 // ATPase, Na+/K+ transporting, alpha 4 polypeptide // 1 H3|1 94.0 cM // 27222
10401829	13034	3523.86	0.8131	0.6224	0.0213	Gm8300	NM_001177565 // Gm8300 // predicted gene 8300 // 12 D2|12 // 666806 /// NM_001177574 // Gm2022 // predicted pseudogene 2022 // 12 D2|12 // 100039052 /// NM_001177564 // Gm4027 // predicted gene 4027 // 12 D2|12 // 100042776 /// BC147393 // BB287469 // expressed sequence BB287469 // 12 D2|12 // 544881 /// CT010335 // Eif1a // eukaryotic translation initiation factor 1A // 18 C|18 // 13664 /// ENSM…
10356671	17709	3529.51	0.8197	0.6243	0.0214	Olfr1416	NM_147038 // Olfr1416 // olfactory receptor 1416 // 1 D-E1|1 // 259040 /// ENSMUST00000086837 // Olfr1416 // olfactory receptor 1416 // 1 D-E1|1 // 259040 /// BC104079 // Olfr1416 // olfactory receptor 1416 // 1 D-E1|1 // 259040
10606315	17699	3533.41	0.8207	0.6247	0.0214	Taf9b	NM_001167988 // Taf9b // TAF9B RNA polymerase II, TATA box binding protein (TBP)-associated factor // X D|X // 407786 /// NM_001001176 // Taf9b // TAF9B RNA polymerase II, TATA box binding protein (TBP)-associated factor // X D|X // 407786 /// ENSMUST00000055497 // Taf9b // TAF9B RNA polymerase II, TATA box binding protein (TBP)-associated factor // X D|X // 407786 /// BC066223 // Taf9b // TAF9B …
10408251	15038	3539.32	0.8163	0.6262	0.0216	Slc17a4	NM_177016 // Slc17a4 // solute carrier family 17 (sodium phosphate), member 4 // 13 A3.1|13 // 319848 /// ENSMUST00000021769 // Slc17a4 // solute carrier family 17 (sodium phosphate), member 4 // 13 A3.1|13 // 319848 /// BC147415 // Slc17a4 // solute carrier family 17 (sodium phosphate), member 4 // 13 A3.1|13 // 319848 /// BC147416 // Slc17a4 // solute carrier family 17 (sodium phosphate), membe…
10566436	15479	3540.26	0.8255	0.6255	0.0216	Olfr691	NM_147061 // Olfr691 // olfactory receptor 691 // 7 E3|7 // 259063 /// ENSMUST00000057528 // Olfr691 // olfactory receptor 691 // 7 E3|7 // 259063 /// BC119417 // Olfr691 // olfactory receptor 691 // 7 E3|7 // 259063
10431226	11100	3548.69	0.8216	0.6277	0.0217	Pkdrej	NM_011105 // Pkdrej // polycystic kidney disease (polycystin) and REJ (sperm receptor for egg jelly, sea urchin homolog)-like // 15 E2|15 // 18766 /// ENSMUST00000064370 // Pkdrej // polycystic kidney disease (polycystin) and REJ (sperm receptor for egg jelly, sea urchin homolog)-like // 15 E2|15 // 18766
10428619	20308	3549.85	0.8268	0.6277	0.0218	Enpp2	NM_015744 // Enpp2 // ectonucleotide pyrophosphatase/phosphodiesterase 2 // 15|15 D2 // 18606 /// NM_001136077 // Enpp2 // ectonucleotide pyrophosphatase/phosphodiesterase 2 // 15|15 D2 // 18606 /// ENSMUST00000041591 // Enpp2 // ectonucleotide pyrophosphatase/phosphodiesterase 2 // 15|15 D2 // 18606 /// BC058759 // Enpp2 // ectonucleotide pyrophosphatase/phosphodiesterase 2 // 15|15 D2 // 18606
10562784	21329	3550.53	0.8243	0.6275	0.0218	Mybpc2	NM_146189 // Mybpc2 // myosin binding protein C, fast-type // 7 B4|7 // 233199 /// ENSMUST00000064089 // Mybpc2 // myosin binding protein C, fast-type // 7 B4|7 // 233199 /// BC039184 // Mybpc2 // myosin binding protein C, fast-type // 7 B4|7 // 233199
10438289	18750	3551.35	0.8173	0.6273	0.0218	4933432I09Rik	NR_015575 // 4933432I09Rik // RIKEN cDNA 4933432I09 gene // 16 A3|16 // 66779 /// NR_027843 // 4933432I09Rik // RIKEN cDNA 4933432I09 gene // 16 A3|16 // 66779 /// ENSMUST00000100100 // 4933432I09Rik // RIKEN cDNA 4933432I09 gene // 16 A3|16 // 66779
10480808	28113	3552.87	0.8193	0.6276	0.0218	Gm996	NM_001005424 // Gm996 // predicted gene 996 // 2 A3|2 // 381353 /// ENSMUST00000114217 // Gm996 // predicted gene 996 // 2 A3|2 // 381353 /// BC065698 // Gm996 // predicted gene 996 // 2 A3|2 // 381353 /// ENSMUST00000031369 // Gm996 // predicted gene 996 // 2 A3|2 // 381353
10504634	20299	3557.14	0.8259	0.6293	0.0219	E230008N13Rik	NM_198660 // E230008N13Rik // RIKEN cDNA E230008N13 gene // 4 B1|4 // 381522 /// ENSMUST00000149903 // E230008N13Rik // RIKEN cDNA E230008N13 gene // 4 B1|4 // 381522
10414784	10664	3565.13	0.8188	0.6304	0.022	Gm26	ENSMUST00000103663 // Gm26 // predicted gene 26 // 14 C2|14 // 195296
10414894	18741	3565.13	0.8188	0.6304	0.022	Gm26	ENSMUST00000103663 // Gm26 // predicted gene 26 // 14 C2|14 // 195296
10368475	25923	3572.91	0.8209	0.6326	0.0222	4930519F09Rik	NR_033601 // 4930519F09Rik // RIKEN cDNA 4930519F09 gene // 10 A4|10 // 114676
10542470	15383	3574.59	0.8346	0.6318	0.0222	Mgst1	NM_019946 // Mgst1 // microsomal glutathione S-transferase 1 // 6 G1|6 // 56615 /// ENSMUST00000008684 // Mgst1 // microsomal glutathione S-transferase 1 // 6 G1|6 // 56615 /// ENSMUST00000120230 // Mgst1 // microsomal glutathione S-transferase 1 // 6 G1|6 // 56615 /// ENSMUST00000120302 // Mgst1 // microsomal glutathione S-transferase 1 // 6 G1|6 // 56615 /// BC009155 // Mgst1 // microsomal glut…
10592705	19740	3582.91	0.821	0.6339	0.0224	Pou2f3	NM_011139 // Pou2f3 // POU domain, class 2, transcription factor 3 // 9 A5.1|9 23.0 cM // 18988 /// ENSMUST00000034513 // Pou2f3 // POU domain, class 2, transcription factor 3 // 9 A5.1|9 23.0 cM // 18988 /// L14677 // Pou2f3 // POU domain, class 2, transcription factor 3 // 9 A5.1|9 23.0 cM // 18988
10434698	10458	3586.28	0.8254	0.6334	0.0224	Fetub	NM_021564 // Fetub // fetuin beta // 16 B|16 14.1 cM // 59083 /// NM_001083904 // Fetub // fetuin beta // 16 B|16 14.1 cM // 59083 /// NM_001083905 // Fetub // fetuin beta // 16 B|16 14.1 cM // 59083 /// ENSMUST00000023587 // Fetub // fetuin beta // 16 B|16 14.1 cM // 59083 /// AY138459 // Fetub // fetuin beta // 16 B|16 14.1 cM // 59083 /// ENSMUST00000116625 // Fetub // fetuin beta // 16 B|16 1…
10361139	25453	3593.46	0.8221	0.635	0.0226	Traf5	NM_011633 // Traf5 // TNF receptor-associated factor 5 // 1 H6|1 105.0 cM // 22033 /// ENSMUST00000085573 // Traf5 // TNF receptor-associated factor 5 // 1 H6|1 105.0 cM // 22033 /// BC012702 // Traf5 // TNF receptor-associated factor 5 // 1 H6|1 105.0 cM // 22033
10345879	22504	3605.07	0.8244	0.6394	0.0228	Pou3f3	NM_008900 // Pou3f3 // POU domain, class 3, transcription factor 3 // 1 B|1 22.2 cM // 18993 /// ENSMUST00000054883 // Pou3f3 // POU domain, class 3, transcription factor 3 // 1 B|1 22.2 cM // 18993
10420899	13371	3616.63	0.8147	0.6441	0.023	Gulo	NM_178747 // Gulo // gulonolactone (L-) oxidase // 14 D1|14 // 268756 /// ENSMUST00000059970 // Gulo // gulonolactone (L-) oxidase // 14 D1|14 // 268756 /// BC019856 // Gulo // gulonolactone (L-) oxidase // 14 D1|14 // 268756
10576795	23961	3623.78	0.8194	0.6461	0.0232	Cd209a	ENSMUST00000111031 // Cd209a // CD209a antigen // 8 A1.1|8 // 170786
10460257	20793	3623.84	0.8339	0.6456	0.0232	1700055N04Rik	ENSMUST00000025794 // 1700055N04Rik // RIKEN cDNA 1700055N04 gene // 19 A|19 // 73458
10345762	7783	3625.61	0.825	0.6453	0.0232	Il1r1	NM_008362 // Il1r1 // interleukin 1 receptor, type I // 1 B|1 19.5 cM // 16177 /// NM_001123382 // Il1r1 // interleukin 1 receptor, type I // 1 B|1 19.5 cM // 16177 /// ENSMUST00000027241 // Il1r1 // interleukin 1 receptor, type I // 1 B|1 19.5 cM // 16177 /// ENSMUST00000114795 // Il1r1 // interleukin 1 receptor, type I // 1 B|1 19.5 cM // 16177 /// M20658 // Il1r1 // interleukin 1 receptor, typ…
10404053	18118	3628.79	0.8273	0.6458	0.0232	Hist1h2bc	NM_023422 // Hist1h2bc // histone cluster 1, H2bc // 13 A3.1|13 // 68024 /// BC019673 // Hist1h2bc // histone cluster 1, H2bc // 13 A3.1|13 // 68024
10444332	15042	3643.14	0.8349	0.65	0.0235	BC051142	NM_001001177 // BC051142 // cDNA sequence BC051142 // 17 B1|17 // 407788 /// NM_001163855 // BC051142 // cDNA sequence BC051142 // 17 B1|17 // 407788 /// BC051142 // BC051142 // cDNA sequence BC051142 // 17 B1|17 // 407788
10438338	13640	3645.49	0.8213	0.6495	0.0236	Mir185	NR_029571 // Mir185 // microRNA 185 // 16|16 // 387180
10594517	26485	3646.09	0.8168	0.6493	0.0236	Kbtbd13	NM_028974 // Kbtbd13 // kelch repeat and BTB (POZ) domain containing 13 // 9|9 D // 74492 /// ENSMUST00000068307 // Kbtbd13 // kelch repeat and BTB (POZ) domain containing 13 // 9|9 D // 74492
10516852	23604	3646.86	0.8302	0.6491	0.0236	Oprd1	NM_013622 // Oprd1 // opioid receptor, delta 1 // 4 D1-D3|4 64.8 cM // 18386 /// ENSMUST00000056336 // Oprd1 // opioid receptor, delta 1 // 4 D1-D3|4 64.8 cM // 18386 /// L06322 // Oprd1 // opioid receptor, delta 1 // 4 D1-D3|4 64.8 cM // 18386
10376938	19279	3647.75	0.8259	0.6485	0.0236	Cdrt4	NM_025496 // Cdrt4 // CMT1A duplicated region transcript 4 // 11 B2-B3|11 // 66338 /// ENSMUST00000035854 // Cdrt4 // CMT1A duplicated region transcript 4 // 11 B2-B3|11 // 66338 /// BC048461 // Cdrt4 // CMT1A duplicated region transcript 4 // 11 B2-B3|11 // 66338
10583359	28134	3668.8	0.8263	0.6541	0.024	Ubtfl1	NM_001033793 // Ubtfl1 // upstream binding transcription factor, RNA polymerase I-like 1 // 9 A2|9 // 546118 /// ENSMUST00000098973 // Ubtfl1 // upstream binding transcription factor, RNA polymerase I-like 1 // 9 A2|9 // 546118 /// BC139141 // Ubtfl1 // upstream binding transcription factor, RNA polymerase I-like 1 // 9 A2|9 // 546118
10560908	7348	3670.19	0.8171	0.6531	0.0241	Gm4881	XM_992867 // Gm4881 // predicted gene 4881 // 7 A3|7 // 232974
10555174	26552	3676.38	0.8227	0.6531	0.0242	Lrrc32	NM_001113379 // Lrrc32 // leucine rich repeat containing 32 // 7 E2|7 46.0 cM // 434215
10451551	22150	3678.18	0.8243	0.6529	0.0242	Guca1a	NM_008189 // Guca1a // guanylate cyclase activator 1a (retina) // 17|17 D // 14913 /// ENSMUST00000059348 // Guca1a // guanylate cyclase activator 1a (retina) // 17|17 D // 14913 /// BC026834 // Guca1a // guanylate cyclase activator 1a (retina) // 17|17 D // 14913
10554789	17578	3684.55	0.8269	0.6541	0.0243	Ctsc	NM_009982 // Ctsc // cathepsin C // 7|7 D3-E1.1 // 13032 /// ENSMUST00000032779 // Ctsc // cathepsin C // 7|7 D3-E1.1 // 13032 /// U74683 // Ctsc // cathepsin C // 7|7 D3-E1.1 // 13032
10430931	18213	3686.01	0.8287	0.6537	0.0244	Nfam1	NM_028728 // Nfam1 // Nfat activating molecule with ITAM motif 1 // 15|15 E2 // 74039 /// ENSMUST00000109503 // Nfam1 // Nfat activating molecule with ITAM motif 1 // 15|15 E2 // 74039 /// BC150488 // Nfam1 // Nfat activating molecule with ITAM motif 1 // 15|15 E2 // 74039 /// ENSMUST00000100377 // Nfam1 // Nfat activating molecule with ITAM motif 1 // 15|15 E2 // 74039 /// ENSMUST00000023076 // …
10356291	19549	3686.02	0.8301	0.6529	0.0244	A530040E14Rik	ENSMUST00000096862 // A530040E14Rik // RIKEN cDNA A530040E14 gene // 1 C5|1 // 621875
10347919	20037	3686.02	0.8301	0.6529	0.0244	A530040E14Rik	ENSMUST00000096862 // A530040E14Rik // RIKEN cDNA A530040E14 gene // 1 C5|1 // 621875
10437073	15688	3691.04	0.8285	0.6513	0.0245	Ripply3	NM_133229 // Ripply3 // ripply3 homolog (zebrafish) // 16 C4|16 // 170765 /// ENSMUST00000023660 // Ripply3 // ripply3 homolog (zebrafish) // 16 C4|16 // 170765 /// AB063284 // Ripply3 // ripply3 homolog (zebrafish) // 16 C4|16 // 170765
10551304	11484	3697.29	0.8255	0.6518	0.0246	Cyp2t4	NM_001100184 // Cyp2t4 // cytochrome P450, family 2, subfamily t, polypeptide 4 // 7 A3|7 // 384724
10431845	10025	3703.25	0.8268	0.6528	0.0247	Ano6	NM_175344 // Ano6 // anoctamin 6 // 15 F1|15 // 105722 /// ENSMUST00000071874 // Ano6 // anoctamin 6 // 15 F1|15 // 105722
10499108	27839	3705.1	0.8221	0.6532	0.0248	Glt28d2	NM_177130 // Glt28d2 // glycosyltransferase 28 domain containing 2 // 3 F1|3 // 320302 /// ENSMUST00000033643 // Glt28d2 // glycosyltransferase 28 domain containing 2 // 3 F1|3 // 320302 /// BC121823 // Glt28d2 // glycosyltransferase 28 domain containing 2 // 3 F1|3 // 320302
10401820	27197	3712.51	0.8283	0.6554	0.0249	Gm16381	NM_001166062 // Gm16381 // predicted gene 16381 // 12 D2|12 // 100042786
10544563	10223	3712.91	0.8299	0.6551	0.0249	Zfp467	NM_020589 // Zfp467 // zinc finger protein 467 // 6 B2.3|6 // 68910 /// NM_001085415 // Zfp467 // zinc finger protein 467 // 6 B2.3|6 // 68910 /// NM_001085416 // Zfp467 // zinc finger protein 467 // 6 B2.3|6 // 68910 /// NM_001085417 // Zfp467 // zinc finger protein 467 // 6 B2.3|6 // 68910 /// ENSMUST00000114561 // Zfp467 // zinc finger protein 467 // 6 B2.3|6 // 68910 /// ENSMUST00000114560 //…
10582862	24009	3713	0.8237	0.6545	0.0249	Arhgef12	NM_027144 // Arhgef12 // Rho guanine nucleotide exchange factor (GEF) 12 // 9|9 B // 69632 /// NM_001013817 // Sp140 // Sp140 nuclear body protein // 1 C5|1 // 434484 /// ENSMUST00000072767 // Arhgef12 // Rho guanine nucleotide exchange factor (GEF) 12 // 9|9 B // 69632 /// ENSMUST00000080204 // Sp140 // Sp140 nuclear body protein // 1 C5|1 // 434484 /// BC069971 // Sp140 // Sp140 nuclear body pr…
10395409	29643	3729.55	0.819	0.659	0.0252	Meox2	NM_008584 // Meox2 // mesenchyme homeobox 2 // 12 A3|12 20.0 cM // 17286 /// ENSMUST00000041183 // Meox2 // mesenchyme homeobox 2 // 12 A3|12 20.0 cM // 17286 /// BC002076 // Meox2 // mesenchyme homeobox 2 // 12 A3|12 20.0 cM // 17286
10578874	30940	3732.71	0.8283	0.659	0.0253	Gm4975	NM_001195687 // Gm4975 // predicted gene 4975 // 8 B3.1|8 // 244495 /// HM628725 // Gm4975 // predicted gene 4975 // 8 B3.1|8 // 244495
10466659	26871	3734.79	0.831	0.659	0.0254	Gda	NM_010266 // Gda // guanine deaminase // 19 B|19 15.5 cM // 14544 /// ENSMUST00000087600 // Gda // guanine deaminase // 19 B|19 15.5 cM // 14544 /// AF174583 // Gda // guanine deaminase // 19 B|19 15.5 cM // 14544
10560242	29213	3748.75	0.8313	0.6636	0.0256	C5ar1	NM_001173550 // C5ar1 // complement component 5a receptor 1 // 7 A2|7 3.9 cM // 12273 /// NM_007577 // C5ar1 // complement component 5a receptor 1 // 7 A2|7 3.9 cM // 12273 /// ENSMUST00000050770 // C5ar1 // complement component 5a receptor 1 // 7 A2|7 3.9 cM // 12273 /// BC125641 // C5ar1 // complement component 5a receptor 1 // 7 A2|7 3.9 cM // 12273
10514510	7778	3752.81	0.8264	0.6647	0.0257	Cyp2j6	NM_010008 // Cyp2j6 // cytochrome P450, family 2, subfamily j, polypeptide 6 // 4 C5|4 46.5 cM // 13110 /// ENSMUST00000030303 // Cyp2j6 // cytochrome P450, family 2, subfamily j, polypeptide 6 // 4 C5|4 46.5 cM // 13110 /// BC050832 // Cyp2j6 // cytochrome P450, family 2, subfamily j, polypeptide 6 // 4 C5|4 46.5 cM // 13110
10593024	13254	3753.56	0.8257	0.6645	0.0257	Cd3e	NM_007648 // Cd3e // CD3 antigen, epsilon polypeptide // 9 A5.2|9 26.0 cM // 12501 /// ENSMUST00000102832 // Cd3e // CD3 antigen, epsilon polypeptide // 9 A5.2|9 26.0 cM // 12501 /// J02990 // Cd3e // CD3 antigen, epsilon polypeptide // 9 A5.2|9 26.0 cM // 12501
10377774	15587	3758.97	0.8392	0.6659	0.0259	Mgl2	NM_145137 // Mgl2 // macrophage galactose N-acetyl-galactosamine specific lectin 2 // 11 B3|11 // 216864 /// ENSMUST00000041550 // Mgl2 // macrophage galactose N-acetyl-galactosamine specific lectin 2 // 11 B3|11 // 216864 /// EU010011 // Mgl2 // macrophage galactose N-acetyl-galactosamine specific lectin 2 // 11 B3|11 // 216864 /// ENSMUST00000108584 // Mgl2 // macrophage galactose N-acetyl-gala…
10374727	6320	3765.99	0.8291	0.6685	0.026	Bcl11a	NM_016707 // Bcl11a // B-cell CLL/lymphoma 11A (zinc finger protein) // 11 A3.2|11 // 14025 /// NM_001159289 // Bcl11a // B-cell CLL/lymphoma 11A (zinc finger protein) // 11 A3.2|11 // 14025 /// NM_001159290 // Bcl11a // B-cell CLL/lymphoma 11A (zinc finger protein) // 11 A3.2|11 // 14025 /// ENSMUST00000000881 // Bcl11a // B-cell CLL/lymphoma 11A (zinc finger protein) // 11 A3.2|11 // 14025 /// …
10501811	11153	3774.71	0.8285	0.6709	0.0262	Slc44a3	NM_145394 // Slc44a3 // solute carrier family 44, member 3 // 3 G1|3 // 213603 /// ENSMUST00000039197 // Slc44a3 // solute carrier family 44, member 3 // 3 G1|3 // 213603 /// BC025548 // Slc44a3 // solute carrier family 44, member 3 // 3 G1|3 // 213603
10414137	12173	3775.41	0.826	0.6708	0.0262	Grid1	NM_008166 // Grid1 // glutamate receptor, ionotropic, delta 1 // 14 B|14 13.5 cM // 14803 /// ENSMUST00000043349 // Grid1 // glutamate receptor, ionotropic, delta 1 // 14 B|14 13.5 cM // 14803 /// D10171 // Grid1 // glutamate receptor, ionotropic, delta 1 // 14 B|14 13.5 cM // 14803
10548948	28280	3779.61	0.8391	0.6709	0.0263	Igbp1b	NM_015777 // Igbp1b // immunoglobulin (CD79A) binding protein 1b // 6 G1|6 // 50540 /// ENSMUST00000054786 // Igbp1b // immunoglobulin (CD79A) binding protein 1b // 6 G1|6 // 50540 /// AJ010637 // Igbp1b // immunoglobulin (CD79A) binding protein 1b // 6 G1|6 // 50540
10407591	7680	3782.91	0.8313	0.6721	0.0264	Chrm3	NM_033269 // Chrm3 // cholinergic receptor, muscarinic 3, cardiac // 13 A1|13 7.0 cM // 12671 /// ENSMUST00000063093 // Chrm3 // cholinergic receptor, muscarinic 3, cardiac // 13 A1|13 7.0 cM // 12671 /// BC129892 // Chrm3 // cholinergic receptor, muscarinic 3, cardiac // 13 A1|13 7.0 cM // 12671
10428973	12112	3785.37	0.8406	0.6722	0.0264	Gsdmc4	NM_028992 // Gsdmc4 // gasdermin C4 // 15 D1|15 // 74548 /// ENSMUST00000063530 // Gsdmc4 // gasdermin C4 // 15 D1|15 // 74548 /// BC113153 // Gsdmc2 // gasdermin C2 // 15 D1|15 // 331063
10585794	23824	3799.35	0.8282	0.6758	0.0267	Cyp11a1	NM_019779 // Cyp11a1 // cytochrome P450, family 11, subfamily a, polypeptide 1 // 9 B|9 31.0 cM // 13070 /// ENSMUST00000034874 // Cyp11a1 // cytochrome P450, family 11, subfamily a, polypeptide 1 // 9 B|9 31.0 cM // 13070 /// AF195119 // Cyp11a1 // cytochrome P450, family 11, subfamily a, polypeptide 1 // 9 B|9 31.0 cM // 13070
10477035	28739	3806.84	0.8276	0.6787	0.0269	Rspo4	NM_001040689 // Rspo4 // R-spondin family, member 4 // 2 G3|2 // 228770 /// ENSMUST00000042217 // Rspo4 // R-spondin family, member 4 // 2 G3|2 // 228770 /// BC048707 // Rspo4 // R-spondin family, member 4 // 2 G3|2 // 228770
10435961	19588	3812.96	0.8389	0.6809	0.027	Gm10808	ENSMUST00000099728 // Gm10808 // predicted gene 10808 // --- // 100038470
10567524	7611	3830.43	0.8305	0.6865	0.0274	4930560O18Rik	AK016186 // 4930560O18Rik // RIKEN cDNA 4930560O18 gene // 7|7 // 75838
10378549	24541	3850.49	0.8305	0.6924	0.0278	Rtn4rl1	NM_177708 // Rtn4rl1 // reticulon 4 receptor-like 1 // 11 B5|11 // 237847 /// ENSMUST00000102514 // Rtn4rl1 // reticulon 4 receptor-like 1 // 11 B5|11 // 237847 /// BC030471 // Rtn4rl1 // reticulon 4 receptor-like 1 // 11 B5|11 // 237847
10369388	28215	3852.98	0.8324	0.6932	0.0278	Unc5b	NM_029770 // Unc5b // unc-5 homolog B (C. elegans) // 10 B4|10 32.0 cM // 107449 /// ENSMUST00000077925 // Unc5b // unc-5 homolog B (C. elegans) // 10 B4|10 32.0 cM // 107449 /// BC057560 // Unc5b // unc-5 homolog B (C. elegans) // 10 B4|10 32.0 cM // 107449 /// ENSMUST00000105458 // Unc5b // unc-5 homolog B (C. elegans) // 10 B4|10 32.0 cM // 107449
10548051	17887	3856.83	0.8338	0.6942	0.0279	Kcna6	NM_013568 // Kcna6 // potassium voltage-gated channel, shaker-related, subfamily, member 6 // 6 F3|6 61.0 cM // 16494 /// ENSMUST00000040751 // Kcna6 // potassium voltage-gated channel, shaker-related, subfamily, member 6 // 6 F3|6 61.0 cM // 16494 /// ENSMUST00000112242 // Kcna6 // potassium voltage-gated channel, shaker-related, subfamily, member 6 // 6 F3|6 61.0 cM // 16494 /// BC054804 // Kcn…
10406551	24918	3857.85	0.8326	0.6942	0.028	Ssbp2	NM_024272 // Ssbp2 // single-stranded DNA binding protein 2 // 13 C3|13 // 66970 /// NM_024186 // Ssbp2 // single-stranded DNA binding protein 2 // 13 C3|13 // 66970 /// ENSMUST00000004094 // Ssbp2 // single-stranded DNA binding protein 2 // 13 C3|13 // 66970 /// ENSMUST00000042122 // Ssbp2 // single-stranded DNA binding protein 2 // 13 C3|13 // 66970 /// AY037837 // Ssbp2 // single-stranded DNA …
10400553	29249	3862.06	0.8305	0.6948	0.028	Gm4971	NR_033604 // Gm4971 // predicted gene 4971 // 7 D2|7 // 244061
10573054	18310	3867.69	0.8401	0.6961	0.0282	Gypa	NM_010369 // Gypa // glycophorin A // 8 C2|8 36.0 cM // 14934 /// ENSMUST00000063359 // Gypa // glycophorin A // 8 C2|8 36.0 cM // 14934 /// BC148192 // Gypa // glycophorin A // 8 C2|8 36.0 cM // 14934
10407999	17757	3868	0.8318	0.6957	0.0282	Gpx5	NM_010343 // Gpx5 // glutathione peroxidase 5 // 13 A2-A4|13 8.0 cM // 14780 /// ENSMUST00000110491 // Gpx5 // glutathione peroxidase 5 // 13 A2-A4|13 8.0 cM // 14780 /// ENSMUST00000004456 // Gpx5 // glutathione peroxidase 5 // 13 A2-A4|13 8.0 cM // 14780 /// BC103589 // Gpx5 // glutathione peroxidase 5 // 13 A2-A4|13 8.0 cM // 14780
10545283	13481	3877.89	0.8305	0.6978	0.0284	Smyd1	NM_001160127 // Smyd1 // SET and MYND domain containing 1 // 6 C1|6 30.5 cM // 12180 /// NM_009762 // Smyd1 // SET and MYND domain containing 1 // 6 C1|6 30.5 cM // 12180 /// ENSMUST00000074301 // Smyd1 // SET and MYND domain containing 1 // 6 C1|6 30.5 cM // 12180 /// ENSMUST00000114188 // Smyd1 // SET and MYND domain containing 1 // 6 C1|6 30.5 cM // 12180 /// ENSMUST00000068379 // Smyd1 // SET…
10588855	11541	3877.92	0.8321	0.6973	0.0284	Mst1	NM_008243 // Mst1 // macrophage stimulating 1 (hepatocyte growth factor-like) // 9 F2|9 60.0 cM // 15235 /// ENSMUST00000035211 // Mst1 // macrophage stimulating 1 (hepatocyte growth factor-like) // 9 F2|9 60.0 cM // 15235 /// BC010551 // Mst1 // macrophage stimulating 1 (hepatocyte growth factor-like) // 9 F2|9 60.0 cM // 15235 /// ENSMUST00000160184 // Mst1 // macrophage stimulating 1 (hepatocy…
10376404	30346	3878.27	0.8274	0.6969	0.0284	Olfr320	NM_207230 // Olfr320 // olfactory receptor 320 // 11 B1.3|11 // 216783 /// ENSMUST00000082307 // Olfr320 // olfactory receptor 320 // 11 B1.3|11 // 216783 /// BC152316 // Olfr320 // olfactory receptor 320 // 11 B1.3|11 // 216783 /// BC152316 // Olfr320 // olfactory receptor 320 // 11 B1.3|11 // 216783
10479008	30448	3881.56	0.8608	0.6981	0.0285	Bmp7	NM_007557 // Bmp7 // bone morphogenetic protein 7 // 2 H3|2 102.0 cM // 12162 /// BC010771 // Bmp7 // bone morphogenetic protein 7 // 2 H3|2 102.0 cM // 12162
10428910	28373	3885.15	0.8311	0.6995	0.0285	4933412E24Rik	NM_027668 // 4933412E24Rik // RIKEN cDNA 4933412E24 gene // 15 D1|15 // 71088 /// ENSMUST00000096421 // 4933412E24Rik // RIKEN cDNA 4933412E24 gene // 15 D1|15 // 71088
10496592	23852	3909.06	0.8429	0.7062	0.0291	Gbp2	NM_010260 // Gbp2 // guanylate binding protein 2 // 3 H1|3 67.4 cM // 14469 /// ENSMUST00000029937 // Gbp2 // guanylate binding protein 2 // 3 H1|3 67.4 cM // 14469 /// AF077007 // Gbp2 // guanylate binding protein 2 // 3 H1|3 67.4 cM // 14469
10362499	9478	3915.37	0.8314	0.7074	0.0292	Frk	NM_001159544 // Frk // fyn-related kinase // 10 B1|10 // 14302 /// NM_010237 // Frk // fyn-related kinase // 10 B1|10 // 14302 /// ENSMUST00000019913 // Frk // fyn-related kinase // 10 B1|10 // 14302 /// BC007137 // Frk // fyn-related kinase // 10 B1|10 // 14302
10466054	9039	3925.66	0.8331	0.7114	0.0294	Cd6	NM_009852 // Cd6 // CD6 antigen // 19 A|19 5.0 cM // 12511 /// NM_001037801 // Cd6 // CD6 antigen // 19 A|19 5.0 cM // 12511 /// ENSMUST00000080292 // Cd6 // CD6 antigen // 19 A|19 5.0 cM // 12511 /// ENSMUST00000039043 // Cd6 // CD6 antigen // 19 A|19 5.0 cM // 12511 /// BC014294 // Cd6 // CD6 antigen // 19 A|19 5.0 cM // 12511 /// ENSMUST00000025572 // Cd6 // CD6 antigen // 19 A|19 5.0 cM // 12…
10514699	23937	3927.5	0.8307	0.7112	0.0295	B020004J07Rik	BC147377 // B020004J07Rik // RIKEN cDNA B020004J07 gene // 4 C6|4 // 545662 /// BC147376 // B020004J07Rik // RIKEN cDNA B020004J07 gene // 4 C6|4 // 545662 /// NM_001033790 // B020004J07Rik // RIKEN cDNA B020004J07 gene // 4 C6|4 // 545662 /// ENSMUST00000106919 // B020004J07Rik // RIKEN cDNA B020004J07 gene // 4 C6|4 // 545662 /// ENSMUST00000084386 // B020004J07Rik // RIKEN cDNA B020004J07 gene…
10381561	17622	3928.59	0.8431	0.7101	0.0295	Asb16	NM_148953 // Asb16 // ankyrin repeat and SOCS box-containing 16 // 11 D|11 // 217217 /// ENSMUST00000036467 // Asb16 // ankyrin repeat and SOCS box-containing 16 // 11 D|11 // 217217 /// BC152349 // Asb16 // ankyrin repeat and SOCS box-containing 16 // 11 D|11 // 217217
10371032	28866	3934.86	0.8339	0.7118	0.0296	Diras1	NM_145217 // Diras1 // DIRAS family, GTP-binding RAS-like 1 // 10 C1|10 // 208666 /// ENSMUST00000055125 // Diras1 // DIRAS family, GTP-binding RAS-like 1 // 10 C1|10 // 208666 /// BC057556 // Diras1 // DIRAS family, GTP-binding RAS-like 1 // 10 C1|10 // 208666 /// ENSMUST00000144640 // Diras1 // DIRAS family, GTP-binding RAS-like 1 // 10 C1|10 // 208666
10524327	14104	3938.65	0.843	0.7133	0.0297	Mn1	NM_001081235 // Mn1 // meningioma 1 // 5 F|5 59.0 cM // 433938 /// ENSMUST00000094463 // Mn1 // meningioma 1 // 5 F|5 59.0 cM // 433938
10550738	10514	3941.32	0.8394	0.7126	0.0298	Rpl7a-ps8	ENSMUST00000094754 // Rpl7a-ps8 // ribosomal protein L7A, pseudogene 8 // 7 A3|7 // 243872
10445107	20794	3953.7	0.8413	0.7171	0.0301	Gm4831	ENSMUST00000080694 // Gm4831 // predicted gene 4831 // 17 B1|17 // 224763
10404284	25053	3961.08	0.8404	0.7178	0.0302	Prl3d3	NM_172156 // Prl3d3 // prolactin family 3, subfamily d, member 3 // 13 A3.1|13 // 215029 /// ENSMUST00000073601 // Prl3d3 // prolactin family 3, subfamily d, member 3 // 13 A3.1|13 // 215029 /// BC068253 // Prl3d3 // prolactin family 3, subfamily d, member 3 // 13 A3.1|13 // 215029
10394119	6689	3961.76	0.8405	0.7176	0.0303	Zfp750	NM_178763 // Zfp750 // zinc finger protein 750 // 11 E2|11 // 319530 /// ENSMUST00000092298 // Zfp750 // zinc finger protein 750 // 11 E2|11 // 319530 /// BC150905 // Zfp750 // zinc finger protein 750 // 11 E2|11 // 319530
10538751	30697	3963.29	0.8334	0.7174	0.0303	Atoh1	NM_007500 // Atoh1 // atonal homolog 1 (Drosophila) // 6 C1|6 29.69 cM // 11921 /// ENSMUST00000101351 // Atoh1 // atonal homolog 1 (Drosophila) // 6 C1|6 29.69 cM // 11921 /// BC010820 // Atoh1 // atonal homolog 1 (Drosophila) // 6 C1|6 29.69 cM // 11921
10414734	13760	3966.14	0.8347	0.7184	0.0304	Gm13959	ENSMUST00000103578 // Gm13959 // predicted gene 13959 // 14 C2|14 // 382180
10397541	14839	3979.61	0.8285	0.724	0.0307	Gm2022	NM_001177574 // Gm2022 // predicted pseudogene 2022 // 12 D2|12 // 100039052 /// NM_001177565 // Gm8300 // predicted gene 8300 // 12 D2|12 // 666806 /// ENSMUST00000110144 // Gm2056 // predicted gene 2056 // 12 D2|12 // 100039129 /// ENSMUST00000095505 // Gm16368 // eukaryotic translation initiation factor 1A pseudogene // 12 D3|12 // 100039226 /// ENSMUST00000095505 // Gm16368 // eukaryotic tran…
10596718	9095	3982.23	0.8376	0.7237	0.0307	Slc38a3	NM_023805 // Slc38a3 // solute carrier family 38, member 3 // 9 F1|9 63.0 cM // 76257 /// ENSMUST00000010208 // Slc38a3 // solute carrier family 38, member 3 // 9 F1|9 63.0 cM // 76257 /// BC054846 // Slc38a3 // solute carrier family 38, member 3 // 9 F1|9 63.0 cM // 76257
10558216	23610	3984.89	0.8341	0.7247	0.0308	Fam24a	NM_183272 // Fam24a // family with sequence similarity 24, member A // 7 F3|7 // 68223 /// ENSMUST00000084505 // Fam24a // family with sequence similarity 24, member A // 7 F3|7 // 68223 /// BC048642 // Fam24a // family with sequence similarity 24, member A // 7 F3|7 // 68223 /// ENSMUST00000033147 // Fam24a // family with sequence similarity 24, member A // 7 F3|7 // 68223
10485769	9946	3985.58	0.8339	0.7245	0.0308	Olfr1282	NM_146907 // Olfr1282 // olfactory receptor 1282 // 2 E3|2 // 258909 /// ENSMUST00000099618 // Olfr1282 // olfactory receptor 1282 // 2 E3|2 // 258909
10366376	7570	3986.84	0.8299	0.7246	0.0308	Caps2	NM_178278 // Caps2 // calcyphosphine 2 // 10 D2|10 // 353025 /// ENSMUST00000092176 // Caps2 // calcyphosphine 2 // 10 D2|10 // 353025 /// BC116659 // Caps2 // calcyphosphine 2 // 10 D2|10 // 353025 /// ENSMUST00000105273 // Caps2 // calcyphosphine 2 // 10 D2|10 // 353025
10584364	27381	3988.43	0.8258	0.7249	0.0309	Olfr881	NM_146418 // Olfr881 // olfactory receptor 881 // 9 A5|9 // 258413 /// ENSMUST00000074611 // Olfr881 // olfactory receptor 881 // 9 A5|9 // 258413
10537793	19199	3991.91	0.8353	0.7218	0.0309	Olfr38	NM_146986 // Olfr38 // olfactory receptor 38 // 6 B2|6 22.5 cM // 258988 /// ENSMUST00000074499 // Olfr38 // olfactory receptor 38 // 6 B2|6 22.5 cM // 258988 /// BC128054 // Olfr38 // olfactory receptor 38 // 6 B2|6 22.5 cM // 258988
10484856	17561	3995.87	0.8252	0.7228	0.031	Olfr1259	NM_146341 // Olfr1259 // olfactory receptor 1259 // 2 E1|2 // 258338 /// ENSMUST00000090695 // Olfr1259 // olfactory receptor 1259 // 2 E1|2 // 258338 /// ENSMUST00000111514 // Olfr1259 // olfactory receptor 1259 // 2 E1|2 // 258338
10365682	19822	3999.33	0.8304	0.7226	0.0311	Anks1b	NM_001128086 // Anks1b // ankyrin repeat and sterile alpha motif domain containing 1B // 10 C2|10 // 77531 /// NM_001177396 // Anks1b // ankyrin repeat and sterile alpha motif domain containing 1B // 10 C2|10 // 77531 /// NM_001177397 // Anks1b // ankyrin repeat and sterile alpha motif domain containing 1B // 10 C2|10 // 77531 /// NM_001177398 // Anks1b // ankyrin repeat and sterile alpha motif d…
10470446	7459	4001.73	0.8341	0.7222	0.0312	Rxra	NM_011305 // Rxra // retinoid X receptor alpha // 2 A3|2 17.0 cM // 20181 /// ENSMUST00000077257 // Rxra // retinoid X receptor alpha // 2 A3|2 17.0 cM // 20181 /// BC138800 // Rxra // retinoid X receptor alpha // 2 A3|2 17.0 cM // 20181 /// BC138802 // Rxra // retinoid X receptor alpha // 2 A3|2 17.0 cM // 20181 /// M84817 // Rxra // retinoid X receptor alpha // 2 A3|2 17.0 cM // 20181 /// U7768…
10395158	18623	4004.94	0.8324	0.7233	0.0312	6030469F06Rik	ENSMUST00000101508 // 6030469F06Rik // laminin, beta pseudogene // 12 A2|12 // 100043065
10606546	9879	4015.1	0.825	0.7278	0.0315	Gm1971	AK165166 // Gm1971 // predicted gene 1971 // X E1|X // 100038680
10605848	18481	4016.88	0.8337	0.7282	0.0315	Vsig4	NM_177789 // Vsig4 // V-set and immunoglobulin domain containing 4 // X C3|X // 278180 /// ENSMUST00000050707 // Vsig4 // V-set and immunoglobulin domain containing 4 // X C3|X // 278180 /// BC025105 // Vsig4 // V-set and immunoglobulin domain containing 4 // X C3|X // 278180
10495927	12673	4018.32	0.8363	0.7284	0.0316	Mir302a	NR_029653 // Mir302a // microRNA 302a // 3|3 // 723920
10600763	8673	4029.55	0.8346	0.7312	0.0318	Gm6985	NM_001177390 // Gm6985 // predicted pseudogene 6985 // X C3|X // 629581
10461758	30807	4029.93	0.8331	0.7309	0.0318	Keg1	NM_029550 // Keg1 // kidney expressed gene 1 // 19 A|19 // 64697 /// ENSMUST00000025598 // Keg1 // kidney expressed gene 1 // 19 A|19 // 64697 /// BC010803 // Keg1 // kidney expressed gene 1 // 19 A|19 // 64697
10438668	29320	4031.85	0.8386	0.7308	0.0319	Crygs	NM_009967 // Crygs // crystallin, gamma S // 16 B1|16 16.1 cM // 12970 /// ENSMUST00000040592 // Crygs // crystallin, gamma S // 16 B1|16 16.1 cM // 12970 /// BC056452 // Crygs // crystallin, gamma S // 16 B1|16 16.1 cM // 12970
10607602	19593	4043.17	0.8415	0.7352	0.0321	Ppef1	NM_011147 // Ppef1 // protein phosphatase with EF hand calcium-binding domain 1 // X F4|X 70.0 cM // 237178
10512895	17374	4046.14	0.8476	0.7363	0.0322	Baat	NM_007519 // Baat // bile acid-Coenzyme A: amino acid N-acyltransferase // 4 B1|4 22.7 cM // 12012 /// ENSMUST00000043056 // Baat // bile acid-Coenzyme A: amino acid N-acyltransferase // 4 B1|4 22.7 cM // 12012 /// U95215 // Baat // bile acid-Coenzyme A: amino acid N-acyltransferase // 4 B1|4 22.7 cM // 12012
10432661	19261	4046.19	0.8414	0.7358	0.0322	Galnt6	NM_001161767 // Galnt6 // UDP-N-acetyl-alpha-D-galactosamine:polypeptide N-acetylgalactosaminyltransferase 6 // 15|15 F3 // 207839 /// NM_172451 // Galnt6 // UDP-N-acetyl-alpha-D-galactosamine:polypeptide N-acetylgalactosaminyltransferase 6 // 15|15 F3 // 207839 /// NM_001161768 // Galnt6 // UDP-N-acetyl-alpha-D-galactosamine:polypeptide N-acetylgalactosaminyltransferase 6 // 15|15 F3 // 207839 /…
10578515	19312	4048.14	0.8374	0.7364	0.0323	Ankrd37	NM_001039562 // Ankrd37 // ankyrin repeat domain 37 // 8 B1.1|8 // 654824 /// ENSMUST00000053558 // Ankrd37 // ankyrin repeat domain 37 // 8 B1.1|8 // 654824 /// BC092377 // Ankrd37 // ankyrin repeat domain 37 // 8 B1.1|8 // 654824
10549982	13630	4065.8	0.8383	0.7432	0.0327	Vmn1r73	NM_134203 // Vmn1r73 // vomeronasal 1 receptor 73 // 7 A1|7 // 171237 /// ENSMUST00000055070 // Vmn1r73 // vomeronasal 1 receptor 73 // 7 A1|7 // 171237
10433096	12258	4070.78	0.8435	0.7431	0.0328	Nfe2	NM_008685 // Nfe2 // nuclear factor, erythroid derived 2 // 15 F3|15 61.7 cM // 18022 /// ENSMUST00000075192 // Nfe2 // nuclear factor, erythroid derived 2 // 15 F3|15 61.7 cM // 18022 /// ENSMUST00000156927 // Nfe2 // nuclear factor, erythroid derived 2 // 15 F3|15 61.7 cM // 18022 /// ENSMUST00000149111 // Nfe2 // nuclear factor, erythroid derived 2 // 15 F3|15 61.7 cM // 18022 /// ENSMUST00000…
10395610	8550	4070.81	0.8304	0.7426	0.0328	Gm9808	ENSMUST00000062226 // Gm9808 // ribosomal protein S11 pseudogene // 12 B3|12 // 100039525
10488374	11331	4071.86	0.8389	0.7426	0.0328	Foxa2	NM_010446 // Foxa2 // forkhead box A2 // 2 G3|2 84.0 cM // 15376 /// ENSMUST00000047315 // Foxa2 // forkhead box A2 // 2 G3|2 84.0 cM // 15376 /// ENSMUST00000109964 // Foxa2 // forkhead box A2 // 2 G3|2 84.0 cM // 15376 /// L10409 // Foxa2 // forkhead box A2 // 2 G3|2 84.0 cM // 15376 /// ENSMUST00000109963 // Foxa2 // forkhead box A2 // 2 G3|2 84.0 cM // 15376 /// ENSMUST00000146242 // Foxa2 //…
10477406	12650	4074.04	0.8353	0.7432	0.0329	Rya3	NM_194357 // Rya3 // antimicrobial peptide RYA3 // 2 H1|2 // 378700 /// ENSMUST00000088950 // Rya3 // antimicrobial peptide RYA3 // 2 H1|2 // 378700 /// ENSMUST00000109760 // Rya3 // antimicrobial peptide RYA3 // 2 H1|2 // 378700 /// BC048084 // Rya3 // antimicrobial peptide RYA3 // 2 H1|2 // 378700
10432810	13860	4076.86	0.8468	0.7442	0.0329	Krt74	NR_033444 // Krt74 // keratin 74 // 15 F2|15 // 406222 /// ENSMUST00000088018 // Krt74 // keratin 74 // 15 F2|15 // 406222
10413482	28380	4082.88	0.8335	0.7442	0.0331	Wnt5a	NM_009524 // Wnt5a // wingless-related MMTV integration site 5A // 14 A3|14 7.8 cM // 22418 /// ENSMUST00000063465 // Wnt5a // wingless-related MMTV integration site 5A // 14 A3|14 7.8 cM // 22418 /// BC018425 // Wnt5a // wingless-related MMTV integration site 5A // 14 A3|14 7.8 cM // 22418 /// ENSMUST00000112274 // Wnt5a // wingless-related MMTV integration site 5A // 14 A3|14 7.8 cM // 22418
10600169	16537	4085.33	0.8482	0.745	0.0331	Bgn	NM_007542 // Bgn // biglycan // X B|X 29.3 cM // 12111 /// ENSMUST00000033741 // Bgn // biglycan // X B|X 29.3 cM // 12111 /// L20276 // Bgn // biglycan // X B|X 29.3 cM // 12111
10374777	10587	4107.16	0.8496	0.7514	0.0337	Efemp1	NM_146015 // Efemp1 // epidermal growth factor-containing fibulin-like extracellular matrix protein 1 // 11|11 A4 // 216616 /// ENSMUST00000020759 // Efemp1 // epidermal growth factor-containing fibulin-like extracellular matrix protein 1 // 11|11 A4 // 216616 /// AY251056 // Efemp1 // epidermal growth factor-containing fibulin-like extracellular matrix protein 1 // 11|11 A4 // 216616 /// ENSMUST…
10491958	6089	4111.2	0.8516	0.7525	0.0338	Gm10729	ENSMUST00000099104 // Gm10729 // predicted gene 10729 // --- // 100038447
10485718	13226	4125.07	0.8247	0.7566	0.0341	Ano3	NM_001128103 // Ano3 // anoctamin 3 // 2 E3|2 // 228432 /// NM_001081556 // Ano3 // anoctamin 3 // 2 E3|2 // 228432 /// ENSMUST00000099623 // Ano3 // anoctamin 3 // 2 E3|2 // 228432 /// ENSMUST00000111019 // Ano3 // anoctamin 3 // 2 E3|2 // 228432 /// ENSMUST00000111016 // Muc15 // mucin 15 // 2 E3|2 // 269328 /// ENSMUST00000099622 // Ano3 // anoctamin 3 // 2 E3|2 // 228432 /// ENSMUST0000014077…
10428707	15884	4129.63	0.8441	0.757	0.0342	Has2	NM_008216 // Has2 // hyaluronan synthase 2 // 15 D1|15 31.2 cM // 15117 /// ENSMUST00000050544 // Has2 // hyaluronan synthase 2 // 15 D1|15 31.2 cM // 15117 /// U52524 // Has2 // hyaluronan synthase 2 // 15 D1|15 31.2 cM // 15117
10449807	21597	4130.3	0.8415	0.7568	0.0342	Ephx3	NM_001033163 // Ephx3 // epoxide hydrolase 3 // 17 B1|17 // 71932 /// ENSMUST00000087721 // Ephx3 // epoxide hydrolase 3 // 17 B1|17 // 71932 /// BC145797 // Ephx3 // epoxide hydrolase 3 // 17 B1|17 // 71932
10484575	18943	4131.01	0.8463	0.7561	0.0342	Olfr1048	NM_147014 // Olfr1048 // olfactory receptor 1048 // 2 E1|2 // 259016 /// ENSMUST00000099900 // Olfr1048 // olfactory receptor 1048 // 2 E1|2 // 259016
10455961	26964	4132.77	0.8413	0.7565	0.0343	Iigp1	NM_001146275 // Iigp1 // interferon inducible GTPase 1 // 18 D3|18 // 60440 /// NM_021792 // Iigp1 // interferon inducible GTPase 1 // 18 D3|18 // 60440 /// NM_021792 // Iigp1 // interferon inducible GTPase 1 // 18 D3|18 // 60440 /// AF194871 // Iigp1 // interferon inducible GTPase 1 // 18 D3|18 // 60440 /// AF194871 // Iigp1 // interferon inducible GTPase 1 // 18 D3|18 // 60440 /// ENSMUST000000…
10583394	15829	4138.45	0.8386	0.7569	0.0344	Olfr845	NM_207145 // Olfr845 // olfactory receptor 845 // 9 A2|9 // 258249 /// ENSMUST00000071259 // Olfr845 // olfactory receptor 845 // 9 A2|9 // 258249 /// BC127982 // Olfr845 // olfactory receptor 845 // 9 A2|9 // 258249
10428443	17444	4141.78	0.8366	0.7571	0.0345	Kcnv1	NM_026200 // Kcnv1 // potassium channel, subfamily V, member 1 // 15|15 D1 // 67498 /// ENSMUST00000022967 // Kcnv1 // potassium channel, subfamily V, member 1 // 15|15 D1 // 67498 /// BC128477 // Kcnv1 // potassium channel, subfamily V, member 1 // 15|15 D1 // 67498
10476931	19522	4143.31	0.8379	0.7569	0.0345	Cst10	NM_021405 // Cst10 // cystatin 10 (chondrocytes) // 2 G3|2 // 58214 /// ENSMUST00000109938 // Cst10 // cystatin 10 (chondrocytes) // 2 G3|2 // 58214 /// ENSMUST00000047008 // Cst10 // cystatin 10 (chondrocytes) // 2 G3|2 // 58214 /// BC048364 // Cst10 // cystatin 10 (chondrocytes) // 2 G3|2 // 58214 /// ENSMUST00000109939 // Cst10 // cystatin 10 (chondrocytes) // 2 G3|2 // 58214
10412260	13255	4145.96	0.8452	0.7578	0.0346	Fst	NM_008046 // Fst // follistatin // 13 D2.2|13 // 14313 /// ENSMUST00000022287 // Fst // follistatin // 13 D2.2|13 // 14313 /// BC145945 // Fst // follistatin // 13 D2.2|13 // 14313 /// BC012655 // Thrap3 // thyroid hormone receptor associated protein 3 // 4 D2.2|4 // 230753
10380629	9503	4151.58	0.8404	0.7592	0.0347	Hoxb8	NM_010461 // Hoxb8 // homeobox B8 // 11 D|11 56.01 cM // 15416 /// ENSMUST00000052650 // Hoxb8 // homeobox B8 // 11 D|11 56.01 cM // 15416 /// ENSMUST00000049352 // Hoxb7 // homeobox B7 // 11 D|11 56.02 cM // 15415 /// X13721 // Hoxb8 // homeobox B8 // 11 D|11 56.01 cM // 15416 /// X06762 // Hoxb7 // homeobox B7 // 11 D|11 56.02 cM // 15415 /// ENSMUST00000125410 // Hoxb8 // homeobox B8 // 11 D|1…
10404071	25085	4157.09	0.8514	0.7616	0.0349	Trim38	NM_001029935 // Trim38 // tripartite motif-containing 38 // 13 A3.1|13 // 214158 /// ENSMUST00000074067 // Trim38 // tripartite motif-containing 38 // 13 A3.1|13 // 214158 /// BC150836 // Trim38 // tripartite motif-containing 38 // 13 A3.1|13 // 214158
10496373	17836	4166.63	0.8434	0.7625	0.0351	Ddit4l	NM_030143 // Ddit4l // DNA-damage-inducible transcript 4-like // 3 G3|3 // 73284 /// ENSMUST00000053855 // Ddit4l // DNA-damage-inducible transcript 4-like // 3 G3|3 // 73284 /// BC038131 // Ddit4l // DNA-damage-inducible transcript 4-like // 3 G3|3 // 73284
10462507	23280	4167.3	0.8422	0.7623	0.0351	Papss2	NM_011864 // Papss2 // 3'-phosphoadenosine 5'-phosphosulfate synthase 2 // 19 C1|19 32.0 cM // 23972 /// ENSMUST00000025833 // Papss2 // 3'-phosphoadenosine 5'-phosphosulfate synthase 2 // 19 C1|19 32.0 cM // 23972 /// BC090997 // Papss2 // 3'-phosphoadenosine 5'-phosphosulfate synthase 2 // 19 C1|19 32.0 cM // 23972
10504831	12326	4167.36	0.8308	0.7618	0.0351	Sec61b	NM_024171 // Sec61b // Sec61 beta subunit // 4 B1|4 // 66212 /// ENSMUST00000065678 // Sec61b // Sec61 beta subunit // 4 B1|4 // 66212 /// BC081445 // Sec61b // Sec61 beta subunit // 4 B1|4 // 66212
10396671	23788	4170.51	0.8389	0.7629	0.0352	Plekhg3	NM_153804 // Plekhg3 // pleckstrin homology domain containing, family G (with RhoGef domain) member 3 // 12 C3|12 // 263406 /// ENSMUST00000075249 // Plekhg3 // pleckstrin homology domain containing, family G (with RhoGef domain) member 3 // 12 C3|12 // 263406 /// BC096443 // Plekhg3 // pleckstrin homology domain containing, family G (with RhoGef domain) member 3 // 12 C3|12 // 263406 /// ENSMUST…
10522004	29914	4173.38	0.8386	0.7634	0.0353	0610040J01Rik	BC004797 // 0610040J01Rik // RIKEN cDNA 0610040J01 gene // 5 C3.1|5 // 76261 /// NM_029554 // 0610040J01Rik // RIKEN cDNA 0610040J01 gene // 5 C3.1|5 // 76261 /// ENSMUST00000081747 // 0610040J01Rik // RIKEN cDNA 0610040J01 gene // 5 C3.1|5 // 76261
10466127	25892	4179.02	0.8445	0.7642	0.0354	AW112010	NM_001177351 // AW112010 // expressed sequence AW112010 // 19 A|19 // 107350 /// ENSMUST00000099676 // AW112010 // expressed sequence AW112010 // 19 A|19 // 107350 /// EF660528 // AW112010 // expressed sequence AW112010 // 19 A|19 // 107350
10503116	30302	4183.83	0.8323	0.7658	0.0355	LOC100036540	AK052165 // LOC100036540 // hypothetical LOC100036540 // --- // 100036540
10396862	28283	4201.36	0.9154	0.7714	0.036	Actn1	NM_134156 // Actn1 // actinin, alpha 1 // 12 C3|12 35.0 cM // 109711 /// ENSMUST00000021554 // Actn1 // actinin, alpha 1 // 12 C3|12 35.0 cM // 109711 /// AF031663 // Strm // striamin // 12 C3|12 // 20904 /// ENSMUST00000066062 // Strm // striamin // 12 C3|12 // 20904
10414372	30516	4202.51	0.8409	0.7716	0.036	Gm6616	ENSMUST00000100667 // Gm6616 // predicted gene 6616 // 14 C1|14 // 625730
10488264	27164	4206.63	0.8398	0.7733	0.0361	Calcoco2	NM_029755 // Calcoco2 // calcium binding and coiled-coil domain 2 // 11 C|11 55.8 cM // 76815 /// NM_001100177 // Calcoco2 // calcium binding and coiled-coil domain 2 // 11 C|11 55.8 cM // 76815 /// ENSMUST00000068686 // Calcoco2 // calcium binding and coiled-coil domain 2 // 11 C|11 55.8 cM // 76815 /// AF490344 // Calcoco2 // calcium binding and coiled-coil domain 2 // 11 C|11 55.8 cM // 76815 …
10537227	12004	4206.65	0.8327	0.7727	0.0361	Tmem140	NM_197986 // Tmem140 // transmembrane protein 140 // 6 B1|6 // 68487 /// NM_199145 // 3110062M04Rik // RIKEN cDNA 3110062M04 gene // 6 B1|6 // 78412 /// NM_001135611 // 3110062M04Rik // RIKEN cDNA 3110062M04 gene // 6 B1|6 // 78412 /// ENSMUST00000074949 // Tmem140 // transmembrane protein 140 // 6 B1|6 // 68487 /// ENSMUST00000055097 // 3110062M04Rik // RIKEN cDNA 3110062M04 gene // 6 B1|6 // 78…
10428089	15284	4214.79	0.8573	0.7734	0.0363	Nipal2	NM_145469 // Nipal2 // NIPA-like domain containing 2 // 15 B3.1|15 // 223473 /// ENSMUST00000040791 // Nipal2 // NIPA-like domain containing 2 // 15 B3.1|15 // 223473 /// BC030399 // Nipal2 // NIPA-like domain containing 2 // 15 B3.1|15 // 223473
10367497	9727	4218.5	0.8379	0.7738	0.0364	Olfr787	NM_001011822 // Olfr787 // olfactory receptor 787 // 10 D3|10 // 258069 /// ENSMUST00000077836 // Olfr787 // olfactory receptor 787 // 10 D3|10 // 258069
10416451	10796	4221.99	0.8392	0.7741	0.0365	Cpb2	NM_019775 // Cpb2 // carboxypeptidase B2 (plasma) // 14|14 D2 // 56373 /// ENSMUST00000022576 // Cpb2 // carboxypeptidase B2 (plasma) // 14|14 D2 // 56373 /// AF164524 // Cpb2 // carboxypeptidase B2 (plasma) // 14|14 D2 // 56373
10417144	31067	4230.77	0.8455	0.7757	0.0367	Timm8a2	NM_001037744 // Timm8a2 // translocase of inner mitochondrial membrane 8 homolog a2 (yeast) // 14 E5|14 // 223262 /// ENSMUST00000045976 // Timm8a2 // translocase of inner mitochondrial membrane 8 homolog a2 (yeast) // 14 E5|14 // 223262 /// BC099499 // Timm8a2 // translocase of inner mitochondrial membrane 8 homolog a2 (yeast) // 14 E5|14 // 223262
10426889	23562	4234.21	0.8326	0.7765	0.0368	Sec61b	NM_024171 // Sec61b // Sec61 beta subunit // 4 B1|4 // 66212 /// ENSMUST00000065678 // Sec61b // Sec61 beta subunit // 4 B1|4 // 66212 /// BC081445 // Sec61b // Sec61 beta subunit // 4 B1|4 // 66212
10502071	30533	4235.48	0.8399	0.7766	0.0368	5730508B09Rik	NM_027482 // 5730508B09Rik // RIKEN cDNA 5730508B09 gene // 3|3 H1 // 70617 /// ENSMUST00000057198 // 5730508B09Rik // RIKEN cDNA 5730508B09 gene // 3|3 H1 // 70617 /// BC116791 // 5730508B09Rik // RIKEN cDNA 5730508B09 gene // 3|3 H1 // 70617
10397984	8691	4239.18	0.837	0.777	0.0369	Ppp4r4	NM_028980 // Ppp4r4 // protein phosphatase 4, regulatory subunit 4 // 12|12 F1 // 74521 /// ENSMUST00000021631 // Ppp4r4 // protein phosphatase 4, regulatory subunit 4 // 12|12 F1 // 74521 /// BC113754 // Ppp4r4 // protein phosphatase 4, regulatory subunit 4 // 12|12 F1 // 74521
10467380	17637	4258.57	0.8354	0.7832	0.0374	Cyp2c67	NM_001024719 // Cyp2c67 // cytochrome P450, family 2, subfamily c, polypeptide 67 // 19 C3|19 // 545288 /// ENSMUST00000067328 // Cyp2c67 // cytochrome P450, family 2, subfamily c, polypeptide 67 // 19 C3|19 // 545288 /// BC092260 // Cyp2c67 // cytochrome P450, family 2, subfamily c, polypeptide 67 // 19 C3|19 // 545288
10606609	12810	4260.32	0.8444	0.7826	0.0375	Tspan6	NM_019656 // Tspan6 // tetraspanin 6 // X E3|X // 56496 /// BC110314 // Tspan6 // tetraspanin 6 // X E3|X // 56496
10396952	24759	4260.85	0.8423	0.7823	0.0375	Ttc9	NM_001033149 // Ttc9 // tetratricopeptide repeat domain 9 // 12 D1|12 // 69480 /// ENSMUST00000036116 // Ttc9 // tetratricopeptide repeat domain 9 // 12 D1|12 // 69480 /// AK172918 // Ttc9 // tetratricopeptide repeat domain 9 // 12 D1|12 // 69480
10515832	12992	4266.59	0.8401	0.7844	0.0376	Olfr1329	NM_001011870 // Olfr1329 // olfactory receptor 1329 // 4 D2.1|4 // 258214 /// ENSMUST00000071979 // Olfr1329 // olfactory receptor 1329 // 4 D2.1|4 // 258214 /// ENSMUST00000071979 // Olfr1329 // olfactory receptor 1329 // 4 D2.1|4 // 258214
10460356	27442	4271.11	0.8447	0.7858	0.0378	Gpr152	NM_206973 // Gpr152 // G protein-coupled receptor 152 // 19 A|19 // 269053 /// ENSMUST00000096338 // Gpr152 // G protein-coupled receptor 152 // 19 A|19 // 269053 /// BC099681 // Gpr152 // G protein-coupled receptor 152 // 19 A|19 // 269053
10397543	28457	4272.99	0.8388	0.7853	0.0378	Gm8300	NM_001177565 // Gm8300 // predicted gene 8300 // 12 D2|12 // 666806 /// NM_001177574 // Gm2022 // predicted pseudogene 2022 // 12 D2|12 // 100039052 /// CT010335 // Eif1a // eukaryotic translation initiation factor 1A // 18 C|18 // 13664 /// ENSMUST00000095505 // Gm16368 // eukaryotic translation initiation factor 1A pseudogene // 12 D3|12 // 100039226 /// ENSMUST00000095505 // Gm16368 // eukaryo…
10373649	28588	4274.35	0.8435	0.7855	0.0378	Olfr814	NM_207159 // Olfr814 // olfactory receptor 814 // 10 D3|10 // 259165 /// ENSMUST00000081367 // Olfr814 // olfactory receptor 814 // 10 D3|10 // 259165
10416004	14640	4274.7	0.8696	0.7851	0.0378	Zfp395	NM_199029 // Zfp395 // zinc finger protein 395 // 14 D1|14 // 380912
10406176	29285	4283.4	0.8356	0.7887	0.0381	Slc9a3	NM_001081060 // Slc9a3 // solute carrier family 9 (sodium/hydrogen exchanger), member 3 // 13 C1|13 43.0 cM // 105243 /// ENSMUST00000036208 // Slc9a3 // solute carrier family 9 (sodium/hydrogen exchanger), member 3 // 13 C1|13 43.0 cM // 105243
10360235	11686	4285.01	0.8449	0.788	0.0381	Casq1	NM_009813 // Casq1 // calsequestrin 1 // 1 H3|1 94.0 cM // 12372 /// ENSMUST00000003554 // Casq1 // calsequestrin 1 // 1 H3|1 94.0 cM // 12372 /// BC064057 // Casq1 // calsequestrin 1 // 1 H3|1 94.0 cM // 12372
10368713	29803	4288.43	0.844	0.7893	0.0382	AI317395	NM_144821 // AI317395 // expressed sequence AI317395 // 10 B1|10 // 215929 /// ENSMUST00000045447 // AI317395 // expressed sequence AI317395 // 10 B1|10 // 215929 /// BC018406 // AI317395 // expressed sequence AI317395 // 10 B1|10 // 215929
10345065	13554	4298.3	0.8445	0.7915	0.0385	Gsta3	NM_001077353 // Gsta3 // glutathione S-transferase, alpha 3 // 1 A4|1 15.0 cM // 14859 /// NM_010356 // Gsta3 // glutathione S-transferase, alpha 3 // 1 A4|1 15.0 cM // 14859 /// ENSMUST00000027067 // Gsta3 // glutathione S-transferase, alpha 3 // 1 A4|1 15.0 cM // 14859 /// ENSMUST00000121676 // Gsta3 // glutathione S-transferase, alpha 3 // 1 A4|1 15.0 cM // 14859 /// M73483 // Gsta3 // glutath…
10473543	13261	4313.27	0.8413	0.7959	0.0388	Pramel6	NM_178249 // Pramel6 // preferentially expressed antigen in melanoma like 6 // 2 D|2 // 347711 /// ENSMUST00000026956 // Pramel6 // preferentially expressed antigen in melanoma like 6 // 2 D|2 // 347711 /// ENSMUST00000111572 // Pramel6 // preferentially expressed antigen in melanoma like 6 // 2 D|2 // 347711 /// AF490342 // Pramel6 // preferentially expressed antigen in melanoma like 6 // 2 D|2 …
10559750	9436	4314.34	0.8487	0.7959	0.0389	Vmn1r63	NM_030742 // Vmn1r63 // vomeronasal 1 receptor 63 // 7 A1|7 // 81017 /// ENSMUST00000075085 // Vmn1r63 // vomeronasal 1 receptor 63 // 7 A1|7 // 81017 /// ENSMUST00000110552 // Vmn1r63 // vomeronasal 1 receptor 63 // 7 A1|7 // 81017 /// AF324866 // Vmn1r63 // vomeronasal 1 receptor 63 // 7 A1|7 // 81017 /// AF324866 // Vmn1r187 // vomeronasal 1 receptor Vmn1r187 // 7|7 // 100039499
10499952	26940	4317.57	0.8668	0.7967	0.039	Crct1	NM_028798 // Crct1 // cysteine-rich C-terminal 1 // 3 F1|3 // 74175 /// ENSMUST00000029521 // Crct1 // cysteine-rich C-terminal 1 // 3 F1|3 // 74175 /// ENSMUST00000107301 // Crct1 // cysteine-rich C-terminal 1 // 3 F1|3 // 74175 /// BC060280 // Crct1 // cysteine-rich C-terminal 1 // 3 F1|3 // 74175
10353844	24706	4317.98	0.849	0.7964	0.039	Neurl3	NM_153408 // Neurl3 // neuralized homolog 3 homolog (Drosophila) // 1 B|1 // 214854 /// ENSMUST00000056946 // Neurl3 // neuralized homolog 3 homolog (Drosophila) // 1 B|1 // 214854 /// AF321278 // Neurl3 // neuralized homolog 3 homolog (Drosophila) // 1 B|1 // 214854
10402598	12115	4319.68	0.848	0.7968	0.039	Begain	NM_001163175 // Begain // brain-enriched guanylate kinase-associated // 12 F1|12 // 380785 /// ENSMUST00000073156 // Begain // brain-enriched guanylate kinase-associated // 12 F1|12 // 380785
10596051	14537	4323.62	0.856	0.7974	0.0391	Tmem22	NM_001101483 // Tmem22 // transmembrane protein 22 // 9 E3.3-E4|9 // 245020 /// ENSMUST00000093792 // Tmem22 // transmembrane protein 22 // 9 E3.3-E4|9 // 245020
10485261	19956	4335.8	0.8506	0.8008	0.0395	Accsl	NM_001033452 // Accsl // 1-aminocyclopropane-1-carboxylate synthase homolog (Arabidopsis)(non-functional)-like // 2 E1|2 // 381411 /// ENSMUST00000099690 // Accsl // 1-aminocyclopropane-1-carboxylate synthase homolog (Arabidopsis)(non-functional)-like // 2 E1|2 // 381411 /// BC141227 // Accsl // 1-aminocyclopropane-1-carboxylate synthase homolog (Arabidopsis)(non-functional)-like // 2 E1|2 // 381…
10506225	13183	4337.35	0.8425	0.8006	0.0395	Cachd1	NM_198037 // Cachd1 // cache domain containing 1 // 4 C6|4 // 320508 /// BC058676 // Cachd1 // cache domain containing 1 // 4 C6|4 // 320508 /// ENSMUST00000097955 // Cachd1 // cache domain containing 1 // 4 C6|4 // 320508
10485681	8756	4342.61	0.8557	0.8024	0.0396	Fshb	NM_008045 // Fshb // follicle stimulating hormone beta // 2 E3|2 60.0 cM // 14308 /// ENSMUST00000028533 // Fshb // follicle stimulating hormone beta // 2 E3|2 60.0 cM // 14308 /// BC061159 // Fshb // follicle stimulating hormone beta // 2 E3|2 60.0 cM // 14308
10548791	13065	4351.59	0.8304	0.8057	0.0399	Grin2b	NM_008171 // Grin2b // glutamate receptor, ionotropic, NMDA2B (epsilon 2) // 6 G1|6 64.5 cM // 14812 /// ENSMUST00000111905 // Grin2b // glutamate receptor, ionotropic, NMDA2B (epsilon 2) // 6 G1|6 64.5 cM // 14812 /// ENSMUST00000053880 // Grin2b // glutamate receptor, ionotropic, NMDA2B (epsilon 2) // 6 G1|6 64.5 cM // 14812 /// D10651 // Grin2b // glutamate receptor, ionotropic, NMDA2B (epsilo…
10488430	26174	4351.77	0.8487	0.8053	0.0399	Gm10750	ENSMUST00000099266 // Gm10750 // predicted gene 10750 // --- // 100038377
10433776	23357	4354.13	0.8432	0.805	0.0399	Snai2	NM_011415 // Snai2 // snail homolog 2 (Drosophila) // 16 A1|16 9.4 cM // 20583 /// ENSMUST00000023356 // Snai2 // snail homolog 2 (Drosophila) // 16 A1|16 9.4 cM // 20583 /// BC062164 // Snai2 // snail homolog 2 (Drosophila) // 16 A1|16 9.4 cM // 20583
10398599	27023	4358.1	0.8551	0.8045	0.04	Rps19	NM_023133 // Rps19 // ribosomal protein S19 // 7 A3|7 // 20085 /// NR_033639 // Rps19-ps3 // ribosomal protein S19, pseudogene 3 // 4 E2|4 // 277692 /// ENSMUST00000108429 // Rps19 // ribosomal protein S19 // 7 A3|7 // 20085 /// ENSMUST00000108430 // Rps19 // ribosomal protein S19 // 7 A3|7 // 20085 /// BC086938 // Rps19 // ribosomal protein S19 // 7 A3|7 // 20085 /// ENSMUST00000048156 // Rps19 …
10422312	30604	4358.4	0.8465	0.8041	0.04	Cldn10	NM_023878 // Cldn10 // claudin 10 // 14 E4|14 60.0 cM // 58187 /// NM_001160096 // Cldn10 // claudin 10 // 14 E4|14 60.0 cM // 58187 /// NM_021386 // Cldn10 // claudin 10 // 14 E4|14 60.0 cM // 58187 /// NM_001160097 // Cldn10 // claudin 10 // 14 E4|14 60.0 cM // 58187 /// NM_001160098 // Cldn10 // claudin 10 // 14 E4|14 60.0 cM // 58187 /// NM_001160099 // Cldn10 // claudin 10 // 14 E4|14 60.0 c…
10362138	8204	4360.58	0.8687	0.8048	0.0401	Vnn1	NM_011704 // Vnn1 // vanin 1 // 10|10 A1-B2 // 22361 /// ENSMUST00000041416 // Vnn1 // vanin 1 // 10|10 A1-B2 // 22361 /// BC019203 // Vnn1 // vanin 1 // 10|10 A1-B2 // 22361
10608073	21567	4368.26	0.8469	0.8078	0.0403	Rbmy1a1	NM_011253 // Rbmy1a1 // RNA binding motif protein, Y chromosome, family 1, member A1 // Y A1|Y // 19657 /// NM_001166384 // Rbmy1a1 // RNA binding motif protein, Y chromosome, family 1, member A1 // Y A1|Y // 19657 /// ENSMUST00000100360 // Rbmy1a1 // RNA binding motif protein, Y chromosome, family 1, member A1 // Y A1|Y // 19657 /// BC150670 // Rbmy1a1 // RNA binding motif protein, Y chromosome,…
10519998	8633	4372.79	0.8417	0.8082	0.0404	Lrrc17	NM_028977 // Lrrc17 // leucine rich repeat containing 17 // 5 A3|5 // 74511 /// ENSMUST00000035651 // Lrrc17 // leucine rich repeat containing 17 // 5 A3|5 // 74511 /// BC030317 // Lrrc17 // leucine rich repeat containing 17 // 5 A3|5 // 74511
10348376	12752	4378	0.8459	0.8083	0.0406	Heatr7b1	NM_001177364 // Heatr7b1 // HEAT repeat containing 7B1 // 1 D|1 // 100040766
10414767	24349	4383.99	0.8584	0.8093	0.0407	Rps19	NM_023133 // Rps19 // ribosomal protein S19 // 7 A3|7 // 20085 /// NR_033639 // Rps19-ps3 // ribosomal protein S19, pseudogene 3 // 4 E2|4 // 277692 /// ENSMUST00000108429 // Rps19 // ribosomal protein S19 // 7 A3|7 // 20085 /// ENSMUST00000108430 // Rps19 // ribosomal protein S19 // 7 A3|7 // 20085 /// BC086938 // Rps19 // ribosomal protein S19 // 7 A3|7 // 20085 /// ENSMUST00000048156 // Rps19 …
10414874	25600	4383.99	0.8584	0.8093	0.0407	Rps19	NM_023133 // Rps19 // ribosomal protein S19 // 7 A3|7 // 20085 /// NR_033639 // Rps19-ps3 // ribosomal protein S19, pseudogene 3 // 4 E2|4 // 277692 /// ENSMUST00000108429 // Rps19 // ribosomal protein S19 // 7 A3|7 // 20085 /// ENSMUST00000108430 // Rps19 // ribosomal protein S19 // 7 A3|7 // 20085 /// BC086938 // Rps19 // ribosomal protein S19 // 7 A3|7 // 20085 /// ENSMUST00000048156 // Rps19 …
10560347	19803	4395.99	0.8638	0.8103	0.0411	Gm9519	XR_033994 // Gm9519 // predicted gene 9519 // 7 A2|7 // 671132
10411454	8580	4405.56	0.838	0.8133	0.0413	Sec61b	NM_024171 // Sec61b // Sec61 beta subunit // 4 B1|4 // 66212 /// ENSMUST00000065678 // Sec61b // Sec61 beta subunit // 4 B1|4 // 66212 /// BC081445 // Sec61b // Sec61 beta subunit // 4 B1|4 // 66212
10521705	22420	4407.86	0.8524	0.8141	0.0414	Clrn2	NM_001163317 // Clrn2 // clarin 2 // 5 B3|5 // 624224 /// ENSMUST00000053250 // Clrn2 // clarin 2 // 5 B3|5 // 624224 /// BC147371 // Clrn2 // clarin 2 // 5 B3|5 // 624224
10356568	20718	4427.26	0.8484	0.8188	0.0419	Rab17	NM_008998 // Rab17 // RAB17, member RAS oncogene family // 1 D|1 57.9 cM // 19329 /// NM_001159725 // Rab17 // RAB17, member RAS oncogene family // 1 D|1 57.9 cM // 19329 /// ENSMUST00000027529 // Rab17 // RAB17, member RAS oncogene family // 1 D|1 57.9 cM // 19329 /// ENSMUST00000131428 // Rab17 // RAB17, member RAS oncogene family // 1 D|1 57.9 cM // 19329 /// BC051071 // Rab17 // RAB17, member…
10413497	9845	4434.05	0.8495	0.8214	0.0421	Selk	NM_019979 // Selk // selenoprotein K // 14 B|14 // 80795 /// ENSMUST00000112268 // Selk // selenoprotein K // 14 B|14 // 80795 /// ENSMUST00000044239 // Selk // selenoprotein K // 14 B|14 // 80795 /// AF170920 // Selk // selenoprotein K // 14 B|14 // 80795
10565132	28520	4434.22	0.8584	0.8209	0.0421	BC048679	NM_001193274 // BC048679 // cDNA sequence BC048679 // 7 D3|7 // 210321 /// NM_183143 // BC048679 // cDNA sequence BC048679 // 7 D3|7 // 210321 /// ENSMUST00000073406 // BC048679 // cDNA sequence BC048679 // 7 D3|7 // 210321 /// BC048679 // BC048679 // cDNA sequence BC048679 // 7 D3|7 // 210321
10408935	19639	4434.95	0.8515	0.8203	0.0421	Gm10786	ENSMUST00000099550 // Gm10786 // predicted gene 10786 // --- // 100038539
10495206	8491	4438.91	0.8445	0.8203	0.0422	Slc16a4	NM_146136 // Slc16a4 // solute carrier family 16 (monocarboxylic acid transporters), member 4 // 3 F2.3|3 // 229699 /// ENSMUST00000029502 // Slc16a4 // solute carrier family 16 (monocarboxylic acid transporters), member 4 // 3 F2.3|3 // 229699 /// BC025441 // Slc16a4 // solute carrier family 16 (monocarboxylic acid transporters), member 4 // 3 F2.3|3 // 229699
10385500	5826	4439.5	0.8465	0.8201	0.0422	Irgm1	NM_008326 // Irgm1 // immunity-related GTPase family M member 1 // 11 B1.2|11 // 15944 /// ENSMUST00000049519 // Irgm1 // immunity-related GTPase family M member 1 // 11 B1.2|11 // 15944 /// U19119 // Irgm1 // immunity-related GTPase family M member 1 // 11 B1.2|11 // 15944 /// ENSMUST00000097271 // Irgm1 // immunity-related GTPase family M member 1 // 11 B1.2|11 // 15944
10363455	20755	4439.66	0.8482	0.8197	0.0422	Pcbd1	NM_025273 // Pcbd1 // pterin 4 alpha carbinolamine dehydratase/dimerization cofactor of hepatocyte nuclear factor 1 alpha (TCF1) 1 // 10 B4|10 36.0 cM // 13180 /// ENSMUST00000020298 // Pcbd1 // pterin 4 alpha carbinolamine dehydratase/dimerization cofactor of hepatocyte nuclear factor 1 alpha (TCF1) 1 // 10 B4|10 36.0 cM // 13180 /// BC024354 // Pcbd1 // pterin 4 alpha carbinolamine dehydratase/…
10352234	30038	4446.7	0.8506	0.8219	0.0424	Itpkb	NM_001081175 // Itpkb // inositol 1,4,5-trisphosphate 3-kinase B // 1 H5|1 100.0 cM // 320404 /// BC151160 // Itpkb // inositol 1,4,5-trisphosphate 3-kinase B // 1 H5|1 100.0 cM // 320404 /// ENSMUST00000097449 // Itpkb // inositol 1,4,5-trisphosphate 3-kinase B // 1 H5|1 100.0 cM // 320404
10566283	20785	4449.8	0.8521	0.8225	0.0425	Olfr64	NM_013617 // Olfr64 // olfactory receptor 64 // 7 E3|7 // 18366 /// ENSMUST00000104878 // Olfr64 // olfactory receptor 64 // 7 E3|7 // 18366 /// ENSMUST00000081748 // Olfr64 // olfactory receptor 64 // 7 E3|7 // 18366
10357339	7292	4449.83	0.8511	0.822	0.0425	Lypd1	NM_145100 // Lypd1 // Ly6/Plaur domain containing 1 // 1 E3|1 // 72585 /// NM_027677 // Gpr39 // G protein-coupled receptor 39 // 1|1 E3 // 71111 /// ENSMUST00000159417 // Lypd1 // Ly6/Plaur domain containing 1 // 1 E3|1 // 72585 /// ENSMUST00000027581 // Gpr39 // G protein-coupled receptor 39 // 1|1 E3 // 71111 /// BC058599 // Lypd1 // Ly6/Plaur domain containing 1 // 1 E3|1 // 72585 /// BC08528…
10404737	21665	4451.06	0.8474	0.8212	0.0426	Sycp2l	ENSMUST00000046454 // Sycp2l // synaptonemal complex protein 2-like // 13 A3.3|13 // 637277
10606436	30663	4453.93	0.8927	0.8221	0.0426	Hmgn5	NM_016710 // Hmgn5 // high-mobility group nucleosome binding domain 5 // X D|X // 50887 /// ENSMUST00000033597 // Hmgn5 // high-mobility group nucleosome binding domain 5 // X D|X // 50887 /// BC083087 // Hmgn5 // high-mobility group nucleosome binding domain 5 // X D|X // 50887
10548011	24851	4455.24	0.8467	0.8223	0.0427	Plekhg6	NM_198604 // Plekhg6 // pleckstrin homology domain containing, family G (with RhoGef domain) member 6 // 6 F3|6 // 213522 /// ENSMUST00000042647 // Plekhg6 // pleckstrin homology domain containing, family G (with RhoGef domain) member 6 // 6 F3|6 // 213522 /// BC026778 // Plekhg6 // pleckstrin homology domain containing, family G (with RhoGef domain) member 6 // 6 F3|6 // 213522
10502438	19439	4456.82	0.8581	0.8226	0.0427	Gm4862	XM_143595 // Gm4862 // predicted gene 4862 // 3 H1|3 // 229879 /// XM_143595 // Gm4862 // predicted gene 4862 // 3 H1|3 // 229879
10444244	17808	4460.21	0.8463	0.8234	0.0428	Tap1	NM_013683 // Tap1 // transporter 1, ATP-binding cassette, sub-family B (MDR/TAP) // 17 B1|17 18.6 cM // 21354 /// NM_001161730 // Tap1 // transporter 1, ATP-binding cassette, sub-family B (MDR/TAP) // 17 B1|17 18.6 cM // 21354 /// ENSMUST00000041633 // Tap1 // transporter 1, ATP-binding cassette, sub-family B (MDR/TAP) // 17 B1|17 18.6 cM // 21354 /// M55637 // Tap1 // transporter 1, ATP-binding …
10486845	7468	4466.47	0.8212	0.8252	0.043	Serinc4	NM_001025371 // Serinc4 // serine incorporator 4 // 2 E5|2 // 574418 /// NM_011354 // Serf2 // small EDRK-rich factor 2 // 2 E5|2 // 378702 /// ENSMUST00000139253 // Serf2 // small EDRK-rich factor 2 // 2 E5|2 // 378702 /// BC083132 // Serinc4 // serine incorporator 4 // 2 E5|2 // 574418 /// ENSMUST00000067823 // Serinc4 // serine incorporator 4 // 2 E5|2 // 574418 /// ENSMUST00000127435 // Serin…
10497209	17336	4469.08	0.8444	0.826	0.0431	Mrps28	NM_025434 // Mrps28 // mitochondrial ribosomal protein S28 // 3 A1|3 // 66230 /// ENSMUST00000042148 // Mrps28 // mitochondrial ribosomal protein S28 // 3 A1|3 // 66230 /// BC028530 // Mrps28 // mitochondrial ribosomal protein S28 // 3 A1|3 // 66230
10545192	30985	4471.01	0.8418	0.8261	0.0431	Rprl1	NR_004434 // Rprl1 // ribonuclease P RNA-like 1 // 6|6 // 19783
10516544	13199	4474.5	0.8431	0.8264	0.0432	Hpca	NM_010471 // Hpca // hippocalcin // 4|4 D2-D3 // 15444 /// NM_001130419 // Hpca // hippocalcin // 4|4 D2-D3 // 15444 /// ENSMUST00000095807 // Hpca // hippocalcin // 4|4 D2-D3 // 15444 /// ENSMUST00000116444 // Hpca // hippocalcin // 4|4 D2-D3 // 15444 /// ENSMUST00000030572 // Hpca // hippocalcin // 4|4 D2-D3 // 15444 /// ENSMUST00000116442 // Hpca // hippocalcin // 4|4 D2-D3 // 15444 /// BC0496…
10507726	7771	4487.24	0.8534	0.8301	0.0436	Cited4	NM_019563 // Cited4 // Cbp/p300-interacting transactivator, with Glu/Asp-rich carboxy-terminal domain, 4 // 4 D2.2|4 56.65 cM // 56222 /// ENSMUST00000094814 // Cited4 // Cbp/p300-interacting transactivator, with Glu/Asp-rich carboxy-terminal domain, 4 // 4 D2.2|4 56.65 cM // 56222 /// AF143369 // Cited4 // Cbp/p300-interacting transactivator, with Glu/Asp-rich carboxy-terminal domain, 4 // 4 D2.…
10360391	19659	4490.32	0.8489	0.8301	0.0436	Ifi203	NM_001045481 // Ifi203 // interferon activated gene 203 // 1 H3|1 95.31 cM // 15950 /// NM_008328 // Ifi203 // interferon activated gene 203 // 1 H3|1 95.31 cM // 15950 /// ENSMUST00000123708 // Ifi203 // interferon activated gene 203 // 1 H3|1 95.31 cM // 15950 /// ENSMUST00000081216 // Ifi203 // interferon activated gene 203 // 1 H3|1 95.31 cM // 15950 /// ENSMUST00000042228 // Ifi203 // interf…
10364583	19865	4490.38	0.8616	0.8297	0.0436	Grin3b	NM_130455 // Grin3b // glutamate receptor, ionotropic, NMDA3B // 10 C1|10 // 170483 /// ENSMUST00000045085 // Grin3b // glutamate receptor, ionotropic, NMDA3B // 10 C1|10 // 170483 /// AY062435 // Grin3b // glutamate receptor, ionotropic, NMDA3B // 10 C1|10 // 170483 /// BC080302 // ORF61 // open reading frame 61 // 10 C1|10 // 216157
10551736	9644	4491.29	0.847	0.8296	0.0437	Ppp1r14a	NM_026731 // Ppp1r14a // protein phosphatase 1, regulatory (inhibitor) subunit 14A // 7 B1|7 // 68458 /// ENSMUST00000048187 // Ppp1r14a // protein phosphatase 1, regulatory (inhibitor) subunit 14A // 7 B1|7 // 68458 /// BC010832 // Ppp1r14a // protein phosphatase 1, regulatory (inhibitor) subunit 14A // 7 B1|7 // 68458
10407300	17509	4491.51	0.8489	0.8292	0.0437	4930544M13Rik	ENSMUST00000063230 // 4930544M13Rik // RIKEN cDNA 4930544M13 gene // 13 D2.2|13 // 75161
10401841	27250	4503.93	0.8476	0.8344	0.044	Dio2	NM_010050 // Dio2 // deiodinase, iodothyronine, type II // 12 D3|12 // 13371 /// ENSMUST00000082432 // Dio2 // deiodinase, iodothyronine, type II // 12 D3|12 // 13371 /// AF096875 // Dio2 // deiodinase, iodothyronine, type II // 12 D3|12 // 13371
10446965	12098	4512.42	0.8457	0.8368	0.0443	Rasgrp3	NM_207246 // Rasgrp3 // RAS, guanyl releasing protein 3 // 17 E2|17 // 240168 /// NM_001166493 // Rasgrp3 // RAS, guanyl releasing protein 3 // 17 E2|17 // 240168 /// ENSMUST00000095204 // Rasgrp3 // RAS, guanyl releasing protein 3 // 17 E2|17 // 240168 /// BC066127 // Rasgrp3 // RAS, guanyl releasing protein 3 // 17 E2|17 // 240168
10603302	14404	4514.02	0.8498	0.8372	0.0443	Mir500	NR_030495 // Mir500 // microRNA 500 // X|X // 723974
10594297	17229	4514.07	0.8502	0.8367	0.0443	Spesp1	NM_025721 // Spesp1 // sperm equatorial segment protein 1 // 9 B|9 // 66712 /// ENSMUST00000056949 // Spesp1 // sperm equatorial segment protein 1 // 9 B|9 // 66712 /// BC050754 // Spesp1 // sperm equatorial segment protein 1 // 9 B|9 // 66712
10392863	26119	4515.69	0.8489	0.8361	0.0444	Grin2c	NM_010350 // Grin2c // glutamate receptor, ionotropic, NMDA2C (epsilon 3) // 11 E2|11 78.0 cM // 14813 /// ENSMUST00000106554 // Grin2c // glutamate receptor, ionotropic, NMDA2C (epsilon 3) // 11 E2|11 78.0 cM // 14813 /// ENSMUST00000003351 // Grin2c // glutamate receptor, ionotropic, NMDA2C (epsilon 3) // 11 E2|11 78.0 cM // 14813 /// BC137849 // Grin2c // glutamate receptor, ionotropic, NMDA2C…
10514865	10493	4526.83	0.857	0.8415	0.0447	Acot11	NM_025590 // Acot11 // acyl-CoA thioesterase 11 // 4 C7|4 // 329910 /// ENSMUST00000102762 // Acot11 // acyl-CoA thioesterase 11 // 4 C7|4 // 329910 /// BC042492 // Acot11 // acyl-CoA thioesterase 11 // 4 C7|4 // 329910 /// ENSMUST00000140541 // Acot11 // acyl-CoA thioesterase 11 // 4 C7|4 // 329910 /// ENSMUST00000156567 // Acot11 // acyl-CoA thioesterase 11 // 4 C7|4 // 329910
10599008	10187	4540.27	0.8517	0.8464	0.0451	Slc6a14	NM_020049 // Slc6a14 // solute carrier family 6 (neurotransmitter transporter), member 14 // X|X A2 // 56774 /// ENSMUST00000033414 // Slc6a14 // solute carrier family 6 (neurotransmitter transporter), member 14 // X|X A2 // 56774 /// AF320226 // Slc6a14 // solute carrier family 6 (neurotransmitter transporter), member 14 // X|X A2 // 56774
10389072	8249	4541.09	0.8486	0.8463	0.0451	Cct6b	NM_009839 // Cct6b // chaperonin containing Tcp1, subunit 6b (zeta) // 11|11 B5 // 12467 /// ENSMUST00000021040 // Cct6b // chaperonin containing Tcp1, subunit 6b (zeta) // 11|11 B5 // 12467 /// BC100457 // Cct6b // chaperonin containing Tcp1, subunit 6b (zeta) // 11|11 B5 // 12467 /// ENSMUST00000100722 // Cct6b // chaperonin containing Tcp1, subunit 6b (zeta) // 11|11 B5 // 12467
10456513	23999	4541.44	0.8608	0.846	0.0451	Mc5r	NM_013596 // Mc5r // melanocortin 5 receptor // 18 E2|18 42.0 cM // 17203 /// ENSMUST00000007624 // Mc5r // melanocortin 5 receptor // 18 E2|18 42.0 cM // 17203 /// BC100723 // Mc5r // melanocortin 5 receptor // 18 E2|18 42.0 cM // 17203
10363475	23975	4543.08	0.8326	0.8458	0.0451	Prf1	NM_011073 // Prf1 // perforin 1 (pore forming protein) // 10 B4|10 36.0 cM // 18646 /// ENSMUST00000035419 // Prf1 // perforin 1 (pore forming protein) // 10 B4|10 36.0 cM // 18646 /// X60165 // Prf1 // perforin 1 (pore forming protein) // 10 B4|10 36.0 cM // 18646
10447951	17191	4550.45	0.8517	0.8473	0.0454	Thbs2	NM_011581 // Thbs2 // thrombospondin 2 // 17 A3-B|17 8.1 cM // 21826 /// ENSMUST00000024659 // Thbs2 // thrombospondin 2 // 17 A3-B|17 8.1 cM // 21826 /// L07803 // Thbs2 // thrombospondin 2 // 17 A3-B|17 8.1 cM // 21826
10400896	24440	4552.58	0.8564	0.848	0.0454	2810055F11Rik	NM_026038 // 2810055F11Rik // RIKEN cDNA 2810055F11 gene // 12 C3|12 // 67217 /// ENSMUST00000019862 // 2810055F11Rik // RIKEN cDNA 2810055F11 gene // 12 C3|12 // 67217 /// BC004753 // 2810055F11Rik // RIKEN cDNA 2810055F11 gene // 12 C3|12 // 67217
10523490	22681	4553.27	0.8673	0.8478	0.0454	Fgf5	NM_010203 // Fgf5 // fibroblast growth factor 5 // 5 E1-F|5 55.0 cM // 14176 /// ENSMUST00000031280 // Fgf5 // fibroblast growth factor 5 // 5 E1-F|5 55.0 cM // 14176 /// BC071227 // Fgf5 // fibroblast growth factor 5 // 5 E1-F|5 55.0 cM // 14176
10543676	8405	4553.48	0.8488	0.8474	0.0454	1700080G18Rik	ENSMUST00000059487 // 1700080G18Rik // RIKEN cDNA 1700080G18 gene // 6 A3.3|6 // 73533
10575955	23210	4557.28	0.8467	0.8484	0.0456	Klhl36	NM_146219 // Klhl36 // kelch-like 36 (Drosophila) // 8 E1|8 // 234796 /// ENSMUST00000034287 // Klhl36 // kelch-like 36 (Drosophila) // 8 E1|8 // 234796 /// BC025816 // Klhl36 // kelch-like 36 (Drosophila) // 8 E1|8 // 234796
10554150	30856	4568.36	0.8524	0.8513	0.0459	Rgma	NM_177740 // Rgma // RGM domain family, member A // 7 D1|7 // 244058 /// ENSMUST00000094312 // Rgma // RGM domain family, member A // 7 D1|7 // 244058 /// BC059072 // Rgma // RGM domain family, member A // 7 D1|7 // 244058 /// ENSMUST00000107458 // Rgma // RGM domain family, member A // 7 D1|7 // 244058
10350146	27813	4575.17	0.8524	0.853	0.0461	Phlda3	NM_013750 // Phlda3 // pleckstrin homology-like domain, family A, member 3 // 1 E4|1 75.0 cM // 27280 /// ENSMUST00000038945 // Phlda3 // pleckstrin homology-like domain, family A, member 3 // 1 E4|1 75.0 cM // 27280 /// BC023408 // Phlda3 // pleckstrin homology-like domain, family A, member 3 // 1 E4|1 75.0 cM // 27280
10570008	21882	4577.03	0.8511	0.8535	0.0461	B930078G14Rik	AK081065 // B930078G14Rik // RIKEN cDNA B930078G14 gene // --- // 791373
10600980	19762	4580.91	0.8548	0.854	0.0462	Dgat2l6	NM_001114084 // Dgat2l6 // diacylglycerol O-acyltransferase 2-like 6 // X C3|X // 668257
10435415	16553	4586.77	0.8515	0.8566	0.0464	Sema5b	NM_013661 // Sema5b // sema domain, seven thrombospondin repeats (type 1 and type 1-like), transmembrane domain (TM) and short cytoplasmic domain, (semaphorin) 5B // 16 B3|16 // 20357 /// ENSMUST00000050625 // Sema5b // sema domain, seven thrombospondin repeats (type 1 and type 1-like), transmembrane domain (TM) and short cytoplasmic domain, (semaphorin) 5B // 16 B3|16 // 20357 /// BC052397 // Se…
10550172	18670	4592.34	0.8563	0.8585	0.0466	Phf20	NM_172674 // Phf20 // PHD finger protein 20 // 2 H1|2 // 228829 /// ENSMUST00000037401 // Phf20 // PHD finger protein 20 // 2 H1|2 // 228829 /// BC060121 // Phf20 // PHD finger protein 20 // 2 H1|2 // 228829 /// ENSMUST00000088600 // Phf20 // PHD finger protein 20 // 2 H1|2 // 228829
10455954	30454	4594.95	0.8444	0.8594	0.0466	Gm4951	NM_001033767 // Gm4951 // predicted gene 4951 // 18 D3|18 // 240327 /// NM_001033767 // Gm4951 // predicted gene 4951 // 18 D3|18 // 240327 /// ENSMUST00000031549 // Gm4951 // predicted gene 4951 // 18 D3|18 // 240327 /// ENSMUST00000031549 // Gm4951 // predicted gene 4951 // 18 D3|18 // 240327
10404429	8424	4596.66	0.8538	0.8594	0.0467	Serpinb9	NM_009256 // Serpinb9 // serine (or cysteine) peptidase inhibitor, clade B, member 9 // 13 A3.3|13 12.4 cM // 20723 /// ENSMUST00000063191 // Serpinb9 // serine (or cysteine) peptidase inhibitor, clade B, member 9 // 13 A3.3|13 12.4 cM // 20723 /// ENSMUST00000006391 // Serpinb9 // serine (or cysteine) peptidase inhibitor, clade B, member 9 // 13 A3.3|13 12.4 cM // 20723 /// BC029900 // Serpinb9 …
10468300	27911	4598.17	0.8711	0.8592	0.0467	Calhm1	NM_001081271 // Calhm1 // calcium homeostasis modulator 1 // 19 C3|19 // 546729 /// ENSMUST00000111813 // Calhm1 // calcium homeostasis modulator 1 // 19 C3|19 // 546729
10394471	18374	4598.46	0.8519	0.8588	0.0467	Sdc1	NM_011519 // Sdc1 // syndecan 1 // 12 A1.1|12 1.0 cM // 20969 /// ENSMUST00000020911 // Sdc1 // syndecan 1 // 12 A1.1|12 1.0 cM // 20969 /// BC010560 // Sdc1 // syndecan 1 // 12 A1.1|12 1.0 cM // 20969
10443898	21525	4603.16	0.8524	0.8598	0.0469	Cyp4f15	NM_134127 // Cyp4f15 // cytochrome P450, family 4, subfamily f, polypeptide 15 // 17 B1|17 // 106648 /// ENSMUST00000008801 // Cyp4f15 // cytochrome P450, family 4, subfamily f, polypeptide 15 // 17 B1|17 // 106648 /// AF233645 // Cyp4f15 // cytochrome P450, family 4, subfamily f, polypeptide 15 // 17 B1|17 // 106648
10468738	15340	4603.44	0.8514	0.8594	0.0469	1700019N19Rik	BC049561 // 1700019N19Rik // RIKEN cDNA 1700019N19 gene // 19 D2|19 // 67507 /// NM_026208 // 1700019N19Rik // RIKEN cDNA 1700019N19 gene // 19 D2|19 // 67507 /// ENSMUST00000028299 // 1700019N19Rik // RIKEN cDNA 1700019N19 gene // 19 D2|19 // 67507
10414003	23545	4605.32	0.8546	0.8599	0.0469	Gm626	AK136780 // Gm626 // predicted gene 626 // 14 B|14 // 268729 /// XM_985917 // Gm626 // predicted gene 626 // 14 B|14 // 268729 /// XM_001481294 // Gm626 // predicted gene 626 // 14 B|14 // 268729
10514475	11027	4609.74	0.8559	0.8608	0.0471	Hook1	NM_030014 // Hook1 // hook homolog 1 (Drosophila) // 4 C5|4 45.5 cM // 77963 /// ENSMUST00000030306 // Hook1 // hook homolog 1 (Drosophila) // 4 C5|4 45.5 cM // 77963 /// AF487912 // Hook1 // hook homolog 1 (Drosophila) // 4 C5|4 45.5 cM // 77963
10351507	18951	4612.66	0.8511	0.8609	0.0472	Gm10522	ENSMUST00000097468 // Gm10522 // predicted gene 10522 // --- // 100038407
10490094	24894	4618.14	0.8685	0.8618	0.0473	4930470P17Rik	NR_027825 // 4930470P17Rik // RIKEN cDNA 4930470P17 gene // 2 H3|2 // 67637
10437646	26428	4623.42	0.8614	0.8631	0.0475	Tekt5	NM_001099275 // Tekt5 // tektin 5 // 16 A1|16 // 70426 /// GQ292766 // Tekt5 // tektin 5 // 16 A1|16 // 70426
10546725	9586	4625.29	0.8486	0.8636	0.0475	Pdzrn3	NM_018884 // Pdzrn3 // PDZ domain containing RING finger 3 // 6 D3|6 // 55983 /// ENSMUST00000075994 // Pdzrn3 // PDZ domain containing RING finger 3 // 6 D3|6 // 55983 /// AF127084 // Pdzrn3 // PDZ domain containing RING finger 3 // 6 D3|6 // 55983 /// ENSMUST00000101117 // Pdzrn3 // PDZ domain containing RING finger 3 // 6 D3|6 // 55983
10457345	8542	4631.85	0.8492	0.862	0.0477	Armc4	NM_001081393 // Armc4 // armadillo repeat containing 4 // 18 A1|18 // 74934 /// ENSMUST00000081275 // Armc4 // armadillo repeat containing 4 // 18 A1|18 // 74934 /// BC158097 // Armc4 // armadillo repeat containing 4 // 18 A1|18 // 74934
10588582	27558	4632.81	0.8477	0.8621	0.0478	6430571L13Rik	BC116708 // 6430571L13Rik // RIKEN cDNA 6430571L13 gene // 9 F1|9 // 235599 /// NM_175486 // 6430571L13Rik // RIKEN cDNA 6430571L13 gene // 9 F1|9 // 235599 /// ENSMUST00000042581 // 6430571L13Rik // RIKEN cDNA 6430571L13 gene // 9 F1|9 // 235599
10591123	15039	4635.59	0.8529	0.863	0.0478	Fat3	NM_001080814 // Fat3 // FAT tumor suppressor homolog 3 (Drosophila) // 9 A2|9 // 270120 /// ENSMUST00000082170 // Fat3 // FAT tumor suppressor homolog 3 (Drosophila) // 9 A2|9 // 270120
10384936	29081	4638.65	0.8568	0.8632	0.0479	Acyp2	NM_029344 // Acyp2 // acylphosphatase 2, muscle type // 11 A4|11 // 75572 /// ENSMUST00000074613 // Acyp2 // acylphosphatase 2, muscle type // 11 A4|11 // 75572 /// BC027642 // Acyp2 // acylphosphatase 2, muscle type // 11 A4|11 // 75572 /// ENSMUST00000109438 // Acyp2 // acylphosphatase 2, muscle type // 11 A4|11 // 75572
10588655	20473	4638.83	0.8508	0.8628	0.0479	Zmynd10	NM_053253 // Zmynd10 // zinc finger, MYND domain containing 10 // 9 F1|9 // 114602 /// ENSMUST00000010188 // Zmynd10 // zinc finger, MYND domain containing 10 // 9 F1|9 // 114602 /// BC052357 // Zmynd10 // zinc finger, MYND domain containing 10 // 9 F1|9 // 114602
10536949	21330	4644.86	0.8528	0.8651	0.0481	Fam40b	NM_177204 // Fam40b // family with sequence similarity 40, member B // 6 A3.3|6 // 320609 /// NM_001037740 // Fam40b // family with sequence similarity 40, member B // 6 A3.3|6 // 320609 /// ENSMUST00000046028 // Fam40b // family with sequence similarity 40, member B // 6 A3.3|6 // 320609 /// ENSMUST00000151738 // Fam40b // family with sequence similarity 40, member B // 6 A3.3|6 // 320609 /// BC…
10381218	25704	4649.45	0.8439	0.8655	0.0483	Hsd17b1	NM_010475 // Hsd17b1 // hydroxysteroid (17-beta) dehydrogenase 1 // 11 D|11 60.25 cM // 15485 /// ENSMUST00000019445 // Hsd17b1 // hydroxysteroid (17-beta) dehydrogenase 1 // 11 D|11 60.25 cM // 15485 /// BC125657 // Hsd17b1 // hydroxysteroid (17-beta) dehydrogenase 1 // 11 D|11 60.25 cM // 15485
10485786	12529	4649.9	0.8674	0.8643	0.0483	Olfr1298	NM_146886 // Olfr1298 // olfactory receptor 1298 // 2 E5|2 // 258888 /// ENSMUST00000090322 // Olfr1298 // olfactory receptor 1298 // 2 E5|2 // 258888 /// BC126868 // Olfr1298 // olfactory receptor 1298 // 2 E5|2 // 258888
10537799	26512	4652.75	0.8726	0.8648	0.0484	Olfr450	NM_146445 // Olfr450 // olfactory receptor 450 // 6 B2|6 // 258437 /// ENSMUST00000067503 // Olfr450 // olfactory receptor 450 // 6 B2|6 // 258437
10469505	11780	4653.17	0.8504	0.864	0.0484	Commd3	NM_147778 // Commd3 // COMM domain containing 3 // 2 A3|2 9.0 cM // 12238 /// ENSMUST00000061158 // Commd3 // COMM domain containing 3 // 2 A3|2 9.0 cM // 12238 /// BC038077 // Commd3 // COMM domain containing 3 // 2 A3|2 9.0 cM // 12238
10360848	6376	4655.49	0.8483	0.8642	0.0484	Mosc2	NM_133684 // Mosc2 // MOCO sulphurase C-terminal domain containing 2 // 1|1 H4 // 67247 /// ENSMUST00000068725 // Mosc2 // MOCO sulphurase C-terminal domain containing 2 // 1|1 H4 // 67247 /// BC006888 // Mosc2 // MOCO sulphurase C-terminal domain containing 2 // 1|1 H4 // 67247 /// ENSMUST00000159293 // Mosc2 // MOCO sulphurase C-terminal domain containing 2 // 1|1 H4 // 67247
10602677	25027	4656.55	0.8353	0.8643	0.0485	Gpr143	NM_010951 // Gpr143 // G protein-coupled receptor 143 // X F2-F3|X 65.0 cM // 18241 /// ENSMUST00000026383 // Gpr143 // G protein-coupled receptor 143 // X F2-F3|X 65.0 cM // 18241 /// BC119384 // Gpr143 // G protein-coupled receptor 143 // X F2-F3|X 65.0 cM // 18241
10392484	7464	4658.69	0.8468	0.8639	0.0485	Abca8b	NM_013851 // Abca8b // ATP-binding cassette, sub-family A (ABC1), member 8b // 11 E1|11 69.0 cM // 27404 /// ENSMUST00000020948 // Abca8b // ATP-binding cassette, sub-family A (ABC1), member 8b // 11 E1|11 69.0 cM // 27404 /// AF498362 // Abca8b // ATP-binding cassette, sub-family A (ABC1), member 8b // 11 E1|11 69.0 cM // 27404 /// ENSMUST00000106669 // Abca8b // ATP-binding cassette, sub-family…
10564262	5976	4659.39	0.8468	0.8638	0.0485	Mkrn3	NM_011746 // Mkrn3 // makorin, ring finger protein, 3 // 7 C|7 29.0 cM // 22652 /// ENSMUST00000094340 // Mkrn3 // makorin, ring finger protein, 3 // 7 C|7 29.0 cM // 22652 /// BC054771 // Mkrn3 // makorin, ring finger protein, 3 // 7 C|7 29.0 cM // 22652
10484256	6158	4661.13	0.8578	0.8642	0.0486	4930401B11Rik	XR_032609 // 4930401B11Rik // RIKEN cDNA 4930401B11 gene // 2 C3|2 // 73823
10350123	17285	4671.11	0.8792	0.8681	0.0489	Lmod1	NM_053106 // Lmod1 // leiomodin 1 (smooth muscle) // 1 F|1 // 93689 /// ENSMUST00000059352 // Lmod1 // leiomodin 1 (smooth muscle) // 1 F|1 // 93689 /// AF237627 // Lmod1 // leiomodin 1 (smooth muscle) // 1 F|1 // 93689
10563099	18161	4671.42	0.8502	0.8677	0.0489	Snord35b	NR_000004 // Snord35b // small nucleolar RNA, C/D box 35B // 7 B4|7 // 27212
10551025	11923	4676.35	0.8647	0.8679	0.0491	Cd79a	NM_007655 // Cd79a // CD79A antigen (immunoglobulin-associated alpha) // 7 A3|7 5.5 cM // 12518 /// ENSMUST00000003469 // Cd79a // CD79A antigen (immunoglobulin-associated alpha) // 7 A3|7 5.5 cM // 12518 /// BC027633 // Cd79a // CD79A antigen (immunoglobulin-associated alpha) // 7 A3|7 5.5 cM // 12518
10493798	12143	4676.49	0.8521	0.8674	0.0491	S100a16	NM_026416 // S100a16 // S100 calcium binding protein A16 // 3|3 F1-F2 // 67860 /// BC020031 // S100a16 // S100 calcium binding protein A16 // 3|3 F1-F2 // 67860
10597598	21608	4679.43	0.8369	0.8686	0.0491	Slc22a14	NM_001037749 // Slc22a14 // solute carrier family 22 (organic cation transporter), member 14 // 9 F3|9 // 382113 /// ENSMUST00000093775 // Slc22a14 // solute carrier family 22 (organic cation transporter), member 14 // 9 F3|9 // 382113 /// BC100471 // Slc22a14 // solute carrier family 22 (organic cation transporter), member 14 // 9 F3|9 // 382113 /// ENSMUST00000127794 // Slc22a14 // solute carri…
10548069	16642	4691.26	0.8534	0.8718	0.0495	Dyrk4	NM_207210 // Dyrk4 // dual-specificity tyrosine-(Y)-phosphorylation regulated kinase 4 // 6 F3|6 // 101320 /// BC052324 // Dyrk4 // dual-specificity tyrosine-(Y)-phosphorylation regulated kinase 4 // 6 F3|6 // 101320 /// ENSMUST00000112234 // Dyrk4 // dual-specificity tyrosine-(Y)-phosphorylation regulated kinase 4 // 6 F3|6 // 101320 /// ENSMUST00000032495 // Dyrk4 // dual-specificity tyrosine-(…
10471782	18682	4691.84	0.863	0.8717	0.0495	Olfr368	NM_146374 // Olfr368 // olfactory receptor 368 // 2 C1|2 // 258371 /// ENSMUST00000053990 // Olfr368 // olfactory receptor 368 // 2 C1|2 // 258371 /// BC104308 // Olfr368 // olfactory receptor 368 // 2 C1|2 // 258371 /// ENSMUST00000112941 // Olfr368 // olfactory receptor 368 // 2 C1|2 // 258371
10463224	8575	4695.11	0.8559	0.8725	0.0496	Marveld1	NM_183195 // Marveld1 // MARVEL (membrane-associating) domain containing 1 // 19 C3|19 // 277010 /// ENSMUST00000061111 // Marveld1 // MARVEL (membrane-associating) domain containing 1 // 19 C3|19 // 277010 /// BC054384 // Marveld1 // MARVEL (membrane-associating) domain containing 1 // 19 C3|19 // 277010
10345877	17092	4701.36	0.8512	0.8744	0.0498	Gm9915	ENSMUST00000066196 // Gm9915 // predicted gene 9915 // --- // 791306
10377429	19167	4703.77	0.9422	0.875	0.0499	Snord118	NR_028566 // Snord118 // small nucleolar RNA, C/D box 118 // 11|11 // 100216530

## Sheet: Down in ESGNS vs ESDMSO
Probe	gene.index	RP/Rsum	FC:(class1/class2)	pfp	P.value	Gene Symbol	Gene name
10442115	19076	494.753	1.5688	0.0227	0	Vmn2r96	NM_001104547 // Vmn2r96 // vomeronasal 2, receptor 96 // 17 A3.2|17 // 433070
10440677	21669	511.79	1.6027	0.0245	0	Krtap16-9	NM_130876 // Krtap16-9 // keratin associated protein 16-9 // 16 C3.3|16 // 170657 /// AF345299 // Krtap16-9 // keratin associated protein 16-9 // 16 C3.3|16 // 170657
10362422	26237	753.426	1.5421	0.0558	0.0001	Trdn	NM_029726 // Trdn // triadin // 10 A4|10 // 76757
10414485	18561	878.604	1.4221	0.0663	0.0002	Olfr265	NM_001177508 // Olfr265 // olfactory receptor 265 // 14 C1|14 // 219019 /// ENSMUST00000071294 // Olfr265 // olfactory receptor 265 // 14 C1|14 // 219019
10388276	19672	916.418	1.5468	0.0733	0.0002	Olfr382	NM_146443 // Olfr382 // olfactory receptor 382 // 11 B4|11 // 258435 /// ENSMUST00000092921 // Olfr382 // olfactory receptor 382 // 11 B4|11 // 258435
10441244	15028	1054.39	1.4317	0.0894	0.0004	Fam3b	NM_020622 // Fam3b // family with sequence similarity 3, member B // 16 C4|16 71.3 cM // 52793 /// ENSMUST00000049721 // Fam3b // family with sequence similarity 3, member B // 16 C4|16 71.3 cM // 52793 /// AF360358 // Fam3b // family with sequence similarity 3, member B // 16 C4|16 71.3 cM // 52793
10566611	25555	1132.94	1.413	0.1018	0.0005	Olfr707	NM_001005570 // Olfr707 // olfactory receptor 707 // 7 E3|7 // 194433 /// NM_001005570 // Olfr707 // olfactory receptor 707 // 7 E3|7 // 194433 /// ENSMUST00000088687 // Olfr707 // olfactory receptor 707 // 7 E3|7 // 194433
10494043	16363	1159.72	1.4177	0.1024	0.0005	Tdrkh	NM_028307 // Tdrkh // tudor and KH domain containing protein // 3|3 F2 // 72634 /// ENSMUST00000045245 // Tdrkh // tudor and KH domain containing protein // 3|3 F2 // 72634 /// BC049363 // Tdrkh // tudor and KH domain containing protein // 3|3 F2 // 72634
10539358	25540	1181.19	1.4141	0.1061	0.0006	1700003E16Rik	NM_027948 // 1700003E16Rik // RIKEN cDNA 1700003E16 gene // 6 C3|6 // 71837 /// BC126949 // 1700003E16Rik // RIKEN cDNA 1700003E16 gene // 6 C3|6 // 71837 /// ENSMUST00000032106 // 1700003E16Rik // RIKEN cDNA 1700003E16 gene // 6 C3|6 // 71837
10409866	27181	1394.74	1.3823	0.1408	0.001	Ctla2b	NM_007797 // Ctla2b // cytotoxic T lymphocyte-associated protein 2 beta // 12 C1|13 // 13025 /// NM_001145801 // Ctla2b // cytotoxic T lymphocyte-associated protein 2 beta // 12 C1|13 // 13025 /// ENSMUST00000021884 // Ctla2b // cytotoxic T lymphocyte-associated protein 2 beta // 12 C1|13 // 13025
10445338	14412	1448.84	1.3748	0.1472	0.0012	Enpp5	NM_032003 // Enpp5 // ectonucleotide pyrophosphatase/phosphodiesterase 5 // 17 C|17 23.5 cM // 83965 /// NM_001168620 // Enpp5 // ectonucleotide pyrophosphatase/phosphodiesterase 5 // 17 C|17 23.5 cM // 83965 /// ENSMUST00000024756 // Enpp5 // ectonucleotide pyrophosphatase/phosphodiesterase 5 // 17 C|17 23.5 cM // 83965 /// ENSMUST00000154166 // Enpp5 // ectonucleotide pyrophosphatase/phosphodie…
10601867	15609	1486.08	1.3577	0.1569	0.0013	Kir3dl1	NM_177749 // Kir3dl1 // killer cell immunoglobulin-like receptor, three domains, long cytoplasmic tail, 1 // X F1|X 46.3 cM // 245616 /// BC141012 // Kir3dl1 // killer cell immunoglobulin-like receptor, three domains, long cytoplasmic tail, 1 // X F1|X 46.3 cM // 245616 /// ENSMUST00000033799 // Kir3dl1 // killer cell immunoglobulin-like receptor, three domains, long cytoplasmic tail, 1 // X F1|X…
10436768	12227	1567.71	1.3796	0.1726	0.0015	Gm10061	ENSMUST00000073111 // Gm10061 // predicted gene 10061 // 16 C3.3|16 // 100040281
10386921	23612	1571.03	1.3359	0.1724	0.0015	Zfp287	NM_133208 // Zfp287 // zinc finger protein 287 // 11 B2|11 // 170740 /// ENSMUST00000108706 // Zfp287 // zinc finger protein 287 // 11 B2|11 // 170740 /// ENSMUST00000149228 // Zfp287 // zinc finger protein 287 // 11 B2|11 // 170740 /// AF281141 // Zfp287 // zinc finger protein 287 // 11 B2|11 // 170740 /// ENSMUST00000005399 // Zfp287 // zinc finger protein 287 // 11 B2|11 // 170740 /// ENSMUST0…
10566182	26186	1583.05	1.3528	0.1745	0.0016	Olfr566	NM_001011536 // Olfr566 // olfactory receptor 566 // 7 E3|7 // 258168 /// ENSMUST00000071393 // Olfr566 // olfactory receptor 566 // 7 E3|7 // 258168
10526797	27416	1599.57	1.353	0.1756	0.0016	Stag3	NM_016964 // Stag3 // stromal antigen 3 // 5 G2|5 67.0 cM // 50878 /// ENSMUST00000048028 // Stag3 // stromal antigen 3 // 5 G2|5 67.0 cM // 50878 /// ENSMUST00000162245 // Stag3 // stromal antigen 3 // 5 G2|5 67.0 cM // 50878 /// BC139010 // Stag3 // stromal antigen 3 // 5 G2|5 67.0 cM // 50878 /// ENSMUST00000160729 // Stag3 // stromal antigen 3 // 5 G2|5 67.0 cM // 50878 /// ENSMUST00000159189…
10414265	24887	1653.17	1.3576	0.1902	0.0018	BC061237	BC061237 // BC061237 // cDNA sequence BC061237 // 14 C1|14 // 385138 /// ENSMUST00000096899 // BC061237 // cDNA sequence BC061237 // 14 C1|14 // 385138
10388284	24607	1662.46	1.2825	0.192	0.0019	Olfr389	NM_147009 // Olfr389 // olfactory receptor 389 // 11 B4|11 // 259011 /// ENSMUST00000122224 // Olfr389 // olfactory receptor 389 // 11 B4|11 // 259011 /// ENSMUST00000082298 // Olfr389 // olfactory receptor 389 // 11 B4|11 // 259011 /// ENSMUST00000124927 // Olfr389 // olfactory receptor 389 // 11 B4|11 // 259011
10493896	14686	1821.26	1.3185	0.2218	0.0025	Lce3b	NM_025501 // Lce3b // late cornified envelope 3B // 3 F1|3 // 66344 /// ENSMUST00000046234 // Lce3b // late cornified envelope 3B // 3 F1|3 // 66344 /// BC115817 // Lce3b // late cornified envelope 3B // 3 F1|3 // 66344
10533360	17612	1824.82	1.3442	0.2227	0.0025	9330129D05Rik	NM_178799 // 9330129D05Rik // RIKEN cDNA 9330129D05 gene // 5 F|5 // 338350
10571382	24161	1829.39	1.3186	0.2227	0.0026	Tusc3	BC069898 // Tusc3 // tumor suppressor candidate 3 // 8|8 B1.2 // 80286 /// BC069898 // Tusc3 // tumor suppressor candidate 3 // 8|8 B1.2 // 80286 /// BC069898 // Tusc3 // tumor suppressor candidate 3 // 8|8 B1.2 // 80286
10572743	28502	1838.32	1.2922	0.2251	0.0026	Olfr373	NM_146539 // Olfr373 // olfactory receptor 373 // 8 B3.3|8 // 258532 /// ENSMUST00000074540 // Olfr373 // olfactory receptor 373 // 8 B3.3|8 // 258532 /// BC106980 // Olfr373 // olfactory receptor 373 // 8 B3.3|8 // 258532 /// BC106980 // Olfr373 // olfactory receptor 373 // 8 B3.3|8 // 258532
10514333	16819	1916.44	1.3029	0.2432	0.003	4930553M12Rik	ENSMUST00000057837 // 4930553M12Rik // RIKEN cDNA 4930553M12 gene // 4|4 // 75246
10601235	20583	1978.53	1.3001	0.2512	0.0033	Ogt	NM_139144 // Ogt // O-linked N-acetylglucosamine (GlcNAc) transferase (UDP-N-acetylglucosamine:polypeptide-N-acetylglucosaminyl transferase) // X|X D // 108155 /// ENSMUST00000044475 // Ogt // O-linked N-acetylglucosamine (GlcNAc) transferase (UDP-N-acetylglucosamine:polypeptide-N-acetylglucosaminyl transferase) // X|X D // 108155 /// BC057319 // Ogt // O-linked N-acetylglucosamine (GlcNAc) trans…
10397030	31120	2030.17	1.3131	0.2612	0.0036	Rgs6	NM_015812 // Rgs6 // regulator of G-protein signaling 6 // 12 D1|12 36.5 cM // 50779 /// ENSMUST00000021642 // Rgs6 // regulator of G-protein signaling 6 // 12 D1|12 36.5 cM // 50779 /// BC125029 // Rgs6 // regulator of G-protein signaling 6 // 12 D1|12 36.5 cM // 50779 /// ENSMUST00000161801 // Rgs6 // regulator of G-protein signaling 6 // 12 D1|12 36.5 cM // 50779 /// ENSMUST00000101234 // Rgs6…
10381211	25943	2081.79	1.2896	0.2764	0.0039	Naglu	NM_013792 // Naglu // alpha-N-acetylglucosaminidase (Sanfilippo disease IIIB) // 11 D|11 // 27419 /// ENSMUST00000001802 // Naglu // alpha-N-acetylglucosaminidase (Sanfilippo disease IIIB) // 11 D|11 // 27419 /// BC055733 // Naglu // alpha-N-acetylglucosaminidase (Sanfilippo disease IIIB) // 11 D|11 // 27419
10393272	14357	2090.07	1.3035	0.2787	0.004	Rnf157	NM_027258 // Rnf157 // ring finger protein 157 // 11 E2|11 // 217340 /// ENSMUST00000100202 // Rnf157 // ring finger protein 157 // 11 E2|11 // 217340 /// ENSMUST00000106398 // Rnf157 // ring finger protein 157 // 11 E2|11 // 217340 /// ENSMUST00000021144 // Rnf157 // ring finger protein 157 // 11 E2|11 // 217340 /// ENSMUST00000149147 // Rnf157 // ring finger protein 157 // 11 E2|11 // 217340 //…
10415980	20383	2109.83	1.2791	0.2842	0.0041	Fbxo16	NM_015795 // Fbxo16 // F-box protein 16 // 14 D1|14 // 50759 /// ENSMUST00000043554 // Fbxo16 // F-box protein 16 // 14 D1|14 // 50759 /// BC086690 // Fbxo16 // F-box protein 16 // 14 D1|14 // 50759
10491877	19982	2111.49	1.2882	0.2844	0.0041	D3Ertd751e	NM_028667 // D3Ertd751e // DNA segment, Chr 3, ERATO Doi 751, expressed // 3|3 C // 73852 /// NM_001099785 // D3Ertd751e // DNA segment, Chr 3, ERATO Doi 751, expressed // 3|3 C // 73852 /// NM_027271 // D3Ertd751e // DNA segment, Chr 3, ERATO Doi 751, expressed // 3|3 C // 73852 /// BC062244 // D3Ertd751e // DNA segment, Chr 3, ERATO Doi 751, expressed // 3|3 C // 73852 /// ENSMUST00000143841 //…
10561055	26034	2136.58	1.3108	0.2873	0.0043	Ceacam2	NM_001113368 // Ceacam2 // carcinoembryonic antigen-related cell adhesion molecule 2 // 7 A3|7 5.5 cM // 26367 /// NM_001113369 // Ceacam2 // carcinoembryonic antigen-related cell adhesion molecule 2 // 7 A3|7 5.5 cM // 26367 /// NM_007543 // Ceacam2 // carcinoembryonic antigen-related cell adhesion molecule 2 // 7 A3|7 5.5 cM // 26367 /// ENSMUST00000044547 // Ceacam2 // carcinoembryonic antigen…
10430866	10429	2181.19	1.282	0.3	0.0046	Cyp2d10	NM_010005 // Cyp2d10 // cytochrome P450, family 2, subfamily d, polypeptide 10 // 15 E1|15 47.2 cM // 13101 /// ENSMUST00000072776 // Cyp2d10 // cytochrome P450, family 2, subfamily d, polypeptide 10 // 15 E1|15 47.2 cM // 13101 /// M27167 // Cyp2d10 // cytochrome P450, family 2, subfamily d, polypeptide 10 // 15 E1|15 47.2 cM // 13101 /// ENSMUST00000100382 // Cyp2d10 // cytochrome P450, family …
10607204	9353	2215.95	1.2795	0.3108	0.0049	Gm8261	XM_003086858 // Gm8261 // predicted gene 8261 // X F2|X // 666730
10595013	14711	2245.65	1.2783	0.319	0.0051	Tmod2	NM_016711 // Tmod2 // tropomodulin 2 // 9 D|9 38.0 cM // 50876 /// NM_001038710 // Tmod2 // tropomodulin 2 // 9 D|9 38.0 cM // 50876 /// ENSMUST00000064433 // Tmod2 // tropomodulin 2 // 9 D|9 38.0 cM // 50876 /// ENSMUST00000098552 // Tmod2 // tropomodulin 2 // 9 D|9 38.0 cM // 50876 /// AF237629 // Tmod2 // tropomodulin 2 // 9 D|9 38.0 cM // 50876
10510602	25723	2247.04	1.2767	0.319	0.0051	9230110K08Rik	ENSMUST00000094445 // 9230110K08Rik // RIKEN cDNA 9230110K08 gene // 4 E2|4 // 100041960
10586454	11231	2263.61	1.2751	0.3222	0.0052	D030028M11Rik	AK050877 // D030028M11Rik // RIKEN cDNA D030028M11 gene // 9|9 // 319910
10474335	23014	2264.86	1.2833	0.3221	0.0052	Immp1l	NM_028260 // Immp1l // IMP1 inner mitochondrial membrane peptidase-like (S. cerevisiae) // 2 E3|2 // 66541 /// ENSMUST00000037499 // Immp1l // IMP1 inner mitochondrial membrane peptidase-like (S. cerevisiae) // 2 E3|2 // 66541
10497894	29064	2309.79	1.2743	0.3313	0.0056	Cetn4	NM_145825 // Cetn4 // centrin 4 // 3 B|3 // 207175 /// ENSMUST00000102955 // Cetn4 // centrin 4 // 3 B|3 // 207175 /// AF362367 // Cetn4 // centrin 4 // 3 B|3 // 207175
10348521	13257	2312.36	1.2779	0.3312	0.0056	Rbm44	NM_001033408 // Rbm44 // RNA binding motif protein 44 // 1 D|1 // 329207 /// ENSMUST00000094698 // Rbm44 // RNA binding motif protein 44 // 1 D|1 // 329207 /// BC150950 // Rbm44 // RNA binding motif protein 44 // 1 D|1 // 329207
10497372	6641	2337.34	1.2958	0.3423	0.0058	Gm5150	DQ055451 // Gm5150 // predicted gene 5150 // 3 A1|3 // 381484 /// ENSMUST00000108347 // Gm5150 // predicted gene 5150 // 3 A1|3 // 381484
10473444	20399	2371.06	1.2181	0.3539	0.0061	Aplnr	NM_011784 // Aplnr // apelin receptor // 2|2 E1 // 23796 /// ENSMUST00000057019 // Aplnr // apelin receptor // 2|2 E1 // 23796 /// BC039224 // Aplnr // apelin receptor // 2|2 E1 // 23796
10469081	15613	2386.01	1.2656	0.3585	0.0062	Gm10859	ENSMUST00000100443 // Gm10859 // predicted gene 10859 // --- // 100038463
10370330	27130	2389.67	1.2393	0.3596	0.0062	Krtap10-4	NM_001135991 // Krtap10-4 // keratin associated protein 10-4 // 10|10 // 100191037 /// ENSMUST00000092369 // Krtap10-4 // keratin associated protein 10-4 // 10|10 // 100191037 /// BC115499 // Krtap10-4 // keratin associated protein 10-4 // 10|10 // 100191037
10569291	10388	2413.86	1.2429	0.3633	0.0064	Krtap5-2	NM_027844 // Krtap5-2 // keratin associated protein 5-2 // 7 F5|7 // 71623 /// ENSMUST00000067978 // Krtap5-2 // keratin associated protein 5-2 // 7 F5|7 // 71623
10535883	27069	2436	1.2695	0.3664	0.0066	Katnal1	NM_153572 // Katnal1 // katanin p60 subunit A-like 1 // 5 G3|5 // 231912 /// ENSMUST00000047257 // Katnal1 // katanin p60 subunit A-like 1 // 5 G3|5 // 231912 /// ENSMUST00000110509 // Katnal1 // katanin p60 subunit A-like 1 // 5 G3|5 // 231912 /// BC030434 // Katnal1 // katanin p60 subunit A-like 1 // 5 G3|5 // 231912 /// ENSMUST00000147473 // Katnal1 // katanin p60 subunit A-like 1 // 5 G3|5 //…
10511835	21499	2473.67	1.2354	0.3757	0.0069	Fhl5	NM_021318 // Fhl5 // four and a half LIM domains 5 // 4 A3|4 // 57756 /// ENSMUST00000029922 // Fhl5 // four and a half LIM domains 5 // 4 A3|4 // 57756 /// ENSMUST00000108204 // Fhl5 // four and a half LIM domains 5 // 4 A3|4 // 57756 /// BC048473 // Fhl5 // four and a half LIM domains 5 // 4 A3|4 // 57756
10450189	25949	2503.03	1.2531	0.3836	0.0072	Btnl5	NR_004051 // Btnl5 // butyrophilin-like 5 // 17 B1|17 18.7 cM // 81497
10573624	21593	2550.71	1.2587	0.3919	0.0077	4921524J17Rik	NR_033144 // 4921524J17Rik // RIKEN cDNA 4921524J17 gene // 8 C3|8 // 66714 /// NM_025722 // 4921524J17Rik // RIKEN cDNA 4921524J17 gene // 8 C3|8 // 66714 /// ENSMUST00000047749 // 4921524J17Rik // RIKEN cDNA 4921524J17 gene // 8 C3|8 // 66714
10498972	16105	2580.63	1.2514	0.4018	0.008	Rbm46	NM_001146328 // Rbm46 // RNA binding motif protein 46 // 3 E3|3 // 633285 /// ENSMUST00000048647 // Rbm46 // RNA binding motif protein 46 // 3 E3|3 // 633285
10566620	13742	2591.46	1.2584	0.4039	0.0081	Olfr711	NM_147035 // Olfr711 // olfactory receptor 711 // 7 E3|7 // 259037 /// ENSMUST00000051715 // Olfr711 // olfactory receptor 711 // 7 E3|7 // 259037 /// BC132382 // Olfr711 // olfactory receptor 711 // 7 E3|7 // 259037
10576115	30318	2597.24	1.2575	0.4055	0.0081	Il17c	NM_145834 // Il17c // interleukin 17C // 8 E1|8 // 234836 /// ENSMUST00000050963 // Il17c // interleukin 17C // 8 E1|8 // 234836 /// AF458061 // Il17c // interleukin 17C // 8 E1|8 // 234836
10559716	11036	2607.76	1.2625	0.407	0.0082	Rfpl4	NM_138954 // Rfpl4 // ret finger protein-like 4 // 7 A1|7 4.0 cM // 192658 /// NM_001145013 // Rfpl4 // ret finger protein-like 4 // 7 A1|7 4.0 cM // 192658 /// ENSMUST00000045215 // Rfpl4 // ret finger protein-like 4 // 7 A1|7 4.0 cM // 192658 /// AY070253 // Rfpl4 // ret finger protein-like 4 // 7 A1|7 4.0 cM // 192658
10508228	10532	2608.51	1.2623	0.4068	0.0083	Zmym6	NM_177462 // Zmym6 // zinc finger, MYM-type 6 // 4 D2.2|4 57.6 cM // 100177 /// ENSMUST00000046751 // Zmym6 // zinc finger, MYM-type 6 // 4 D2.2|4 57.6 cM // 100177 /// BC140958 // Zmym6 // zinc finger, MYM-type 6 // 4 D2.2|4 57.6 cM // 100177 /// ENSMUST00000094713 // Zmym6 // zinc finger, MYM-type 6 // 4 D2.2|4 57.6 cM // 100177 /// ENSMUST00000106097 // Gm12942 // predicted gene 12942 // 4 D2.…
10378053	30931	2622.45	1.2462	0.4119	0.0084	Fam64a	NM_144526 // Fam64a // family with sequence similarity 64, member A // 11 B4|11 // 109212 /// ENSMUST00000021164 // Fam64a // family with sequence similarity 64, member A // 11 B4|11 // 109212 /// BC029115 // Fam64a // family with sequence similarity 64, member A // 11 B4|11 // 109212 /// ENSMUST00000125655 // Fam64a // family with sequence similarity 64, member A // 11 B4|11 // 109212 /// ENSMUS…
10508972	11341	2643.18	1.2711	0.418	0.0086	Gm5589	BC080727 // Gm5589 // predicted gene 5589 // 4 D3|4 // 434166
10454052	14179	2650.18	1.2512	0.4196	0.0087	Hrh4	NM_153087 // Hrh4 // histamine receptor H4 // 18 A1|18 // 225192 /// ENSMUST00000041676 // Hrh4 // histamine receptor H4 // 18 A1|18 // 225192 /// AF358859 // Hrh4 // histamine receptor H4 // 18 A1|18 // 225192
10499285	17623	2659.4	1.2432	0.4238	0.0088	Bcan	NM_007529 // Bcan // brevican // 3 F1|3 42.7 cM // 12032 /// NM_001109758 // Bcan // brevican // 3 F1|3 42.7 cM // 12032 /// ENSMUST00000107573 // Bcan // brevican // 3 F1|3 42.7 cM // 12032 /// ENSMUST00000090971 // Bcan // brevican // 3 F1|3 42.7 cM // 12032 /// BC052032 // Bcan // brevican // 3 F1|3 42.7 cM // 12032
10587653	8780	2674.36	1.2497	0.43	0.0089	Snx14	NM_172926 // Snx14 // sorting nexin 14 // 9 E3.1|9 // 244962 /// ENSMUST00000034995 // Snx14 // sorting nexin 14 // 9 E3.1|9 // 244962 /// BC080799 // Snx14 // sorting nexin 14 // 9 E3.1|9 // 244962 /// ENSMUST00000126405 // Snx14 // sorting nexin 14 // 9 E3.1|9 // 244962
10592182	27493	2682.73	1.2202	0.4309	0.009	9230110F15Rik	NM_029863 // 9230110F15Rik // RIKEN cDNA 9230110F15 gene // 9 A4|9 // 77080 /// ENSMUST00000054175 // 9230110F15Rik // RIKEN cDNA 9230110F15 gene // 9 A4|9 // 77080
10511062	9492	2688.27	1.2449	0.4305	0.0091	Tmem52	NM_027161 // Tmem52 // transmembrane protein 52 // 4 E2|4 // 69671 /// ENSMUST00000023920 // Tmem52 // transmembrane protein 52 // 4 E2|4 // 69671 /// BC144992 // Tmem52 // transmembrane protein 52 // 4 E2|4 // 69671
10484687	17294	2689.33	1.2324	0.4303	0.0091	Olfr1136	NM_146659 // Olfr1136 // olfactory receptor 1136 // 2 E1|2 // 258653 /// ENSMUST00000099852 // Olfr1136 // olfactory receptor 1136 // 2 E1|2 // 258653 /// BC120618 // Olfr1136 // olfactory receptor 1136 // 2 E1|2 // 258653
10463551	18165	2691.9	1.2522	0.4303	0.0091	Elovl3	NM_007703 // Elovl3 // elongation of very long chain fatty acids (FEN1/Elo2, SUR4/Elo3, yeast)-like 3 // 19 C3|19 47.0 cM // 12686 /// ENSMUST00000043739 // Elovl3 // elongation of very long chain fatty acids (FEN1/Elo2, SUR4/Elo3, yeast)-like 3 // 19 C3|19 47.0 cM // 12686 /// U97107 // Elovl3 // elongation of very long chain fatty acids (FEN1/Elo2, SUR4/Elo3, yeast)-like 3 // 19 C3|19 47.0 cM /…
10511692	28054	2697	1.262	0.4323	0.0092	Nbn	NM_013752 // Nbn // nibrin // 4|4 A // 27354 /// ENSMUST00000029879 // Nbn // nibrin // 4|4 A // 27354 /// AF076687 // Nbn // nibrin // 4|4 A // 27354 /// ENSMUST00000149069 // Nbn // nibrin // 4|4 A // 27354
10405785	7195	2715.05	1.2443	0.4374	0.0094	0610007P08Rik	NM_023507 // 0610007P08Rik // RIKEN cDNA 0610007P08 gene // 13 B3|13 // 76251 /// NM_001013608 // 0610007P08Rik // RIKEN cDNA 0610007P08 gene // 13 B3|13 // 76251 /// ENSMUST00000067821 // 0610007P08Rik // RIKEN cDNA 0610007P08 gene // 13 B3|13 // 76251 /// BC032964 // 0610007P08Rik // RIKEN cDNA 0610007P08 gene // 13 B3|13 // 76251 /// ENSMUST00000109778 // 0610007P08Rik // RIKEN cDNA 0610007P08…
10484710	19611	2740.05	1.2057	0.4411	0.0097	Olfr73	NM_054090 // Olfr73 // olfactory receptor 73 // 2 D|2 // 117004 /// ENSMUST00000099838 // Olfr73 // olfactory receptor 73 // 2 D|2 // 117004 /// AB061228 // Olfr73 // olfactory receptor 73 // 2 D|2 // 117004
10552618	11681	2741.54	1.2467	0.4413	0.0097	Klk1b5	NM_008456 // Klk1b5 // kallikrein 1-related peptidase b5 // 7 B4|7 23.01 cM // 16622 /// ENSMUST00000074359 // Klk1b5 // kallikrein 1-related peptidase b5 // 7 B4|7 23.01 cM // 16622 /// BC094281 // Klk1b5 // kallikrein 1-related peptidase b5 // 7 B4|7 23.01 cM // 16622
10574617	14001	2750.5	1.2482	0.4432	0.0098	Ces4a	NM_146213 // Ces4a // carboxylesterase 4A // 8 D3|8 // 234677 /// ENSMUST00000161289 // Ces4a // carboxylesterase 4A // 8 D3|8 // 234677 /// ENSMUST00000057434 // Ces4a // carboxylesterase 4A // 8 D3|8 // 234677 /// BC026374 // Ces4a // carboxylesterase 4A // 8 D3|8 // 234677
10417708	23491	2765.31	1.2541	0.4412	0.0099	Oxsm	NM_027695 // Oxsm // 3-oxoacyl-ACP synthase, mitochondrial // 14 A2|14 // 71147 /// ENSMUST00000022311 // Oxsm // 3-oxoacyl-ACP synthase, mitochondrial // 14 A2|14 // 71147 /// ENSMUST00000112625 // Oxsm // 3-oxoacyl-ACP synthase, mitochondrial // 14 A2|14 // 71147 /// ENSMUST00000112624 // Oxsm // 3-oxoacyl-ACP synthase, mitochondrial // 14 A2|14 // 71147 /// BC119793 // Oxsm // 3-oxoacyl-ACP sy…
10466200	23779	2778.63	1.2415	0.4448	0.0101	Ms4a7	NM_027836 // Ms4a7 // membrane-spanning 4-domains, subfamily A, member 7 // 19 A|19 // 109225 /// NM_001025610 // Ms4a7 // membrane-spanning 4-domains, subfamily A, member 7 // 19 A|19 // 109225 /// ENSMUST00000067532 // Ms4a7 // membrane-spanning 4-domains, subfamily A, member 7 // 19 A|19 // 109225 /// ENSMUST00000056035 // Ms4a7 // membrane-spanning 4-domains, subfamily A, member 7 // 19 A|19 …
10544906	13163	2785.59	1.2474	0.4478	0.0102	Ggct	NM_026637 // Ggct // gamma-glutamyl cyclotransferase // 6 26.0 cM // 110175 /// ENSMUST00000131475 // Ggct // gamma-glutamyl cyclotransferase // 6 26.0 cM // 110175 /// BC080818 // Ggct // gamma-glutamyl cyclotransferase // 6 26.0 cM // 110175
10383192	19596	2793.09	1.2389	0.4497	0.0103	Rnf213	ENSMUST00000131035 // Rnf213 // ring finger protein 213 // 11 E2|11 75.0 cM // 672511
10572282	8798	2817.83	1.2325	0.4567	0.0106	Hapln4	NM_177900 // Hapln4 // hyaluronan and proteoglycan link protein 4 // 8 B3.3|8 // 330790 /// ENSMUST00000007738 // Hapln4 // hyaluronan and proteoglycan link protein 4 // 8 B3.3|8 // 330790 /// AB107882 // Hapln4 // hyaluronan and proteoglycan link protein 4 // 8 B3.3|8 // 330790
10419594	21077	2831.34	1.2302	0.4617	0.0107	Rnase13	NM_001011687 // Rnase13 // ribonuclease, RNase A family, 13 (non-active) // 14|14 B-C1 // 497071 /// ENSMUST00000089771 // Rnase13 // ribonuclease, RNase A family, 13 (non-active) // 14|14 B-C1 // 497071 /// BC132614 // Rnase13 // ribonuclease, RNase A family, 13 (non-active) // 14|14 B-C1 // 497071
10385932	13997	2835	1.2403	0.4623	0.0108	Lyrm7	NM_029327 // Lyrm7 // LYR motif containing 7 // 11 B1.3|11 // 75530 /// ENSMUST00000148070 // Lyrm7 // LYR motif containing 7 // 11 B1.3|11 // 75530 /// ENSMUST00000020506 // Lyrm7 // LYR motif containing 7 // 11 B1.3|11 // 75530 /// ENSMUST00000144164 // Lyrm7 // LYR motif containing 7 // 11 B1.3|11 // 75530 /// BC139403 // Lyrm7 // LYR motif containing 7 // 11 B1.3|11 // 75530 /// ENSMUST000001…
10352066	10238	2840.83	1.2514	0.4641	0.0108	Sdccag8	NM_029756 // Sdccag8 // serologically defined colon cancer antigen 8 // 1|1 H3 // 76816 /// ENSMUST00000027785 // Sdccag8 // serologically defined colon cancer antigen 8 // 1|1 H3 // 76816 /// ENSMUST00000116485 // Sdccag8 // serologically defined colon cancer antigen 8 // 1|1 H3 // 76816 /// BC016244 // Sdccag8 // serologically defined colon cancer antigen 8 // 1|1 H3 // 76816 /// ENSMUST0000008…
10576940	21234	2864.1	1.2439	0.468	0.0111	Fam155a	AK149049 // Fam155a // family with sequence similarity 155, member A // 8 A1.1|8 // 270028 /// AK162130 // Fam155a // family with sequence similarity 155, member A // 8 A1.1|8 // 270028 /// XM_003084756 // LOC100504132 // hypothetical protein LOC100504132 // --- // 100504132
10410099	17150	2877.98	1.2346	0.4714	0.0113	Cdc14b	NM_172587 // Cdc14b // CDC14 cell division cycle 14 homolog B (S. cerevisiae) // 13 B3|13 // 218294 /// NM_001122989 // Cdc14b // CDC14 cell division cycle 14 homolog B (S. cerevisiae) // 13 B3|13 // 218294 /// ENSMUST00000109770 // Cdc14b // CDC14 cell division cycle 14 homolog B (S. cerevisiae) // 13 B3|13 // 218294 /// ENSMUST00000039318 // Cdc14b // CDC14 cell division cycle 14 homolog B (S. …
10422518	29476	2891.97	1.2345	0.475	0.0115	Tmtc4	NM_028651 // Tmtc4 // transmembrane and tetratricopeptide repeat containing 4 // 14 E5|14 // 70551 /// ENSMUST00000037726 // Tmtc4 // transmembrane and tetratricopeptide repeat containing 4 // 14 E5|14 // 70551 /// ENSMUST00000126867 // Tmtc4 // transmembrane and tetratricopeptide repeat containing 4 // 14 E5|14 // 70551 /// ENSMUST00000148661 // Tmtc4 // transmembrane and tetratricopeptide repea…
10518763	18936	2913.28	1.2148	0.4786	0.0117	Slc45a1	NM_173774 // Slc45a1 // solute carrier family 45, member 1 // 4 E2|4 // 242773 /// ENSMUST00000037827 // Slc45a1 // solute carrier family 45, member 1 // 4 E2|4 // 242773
10462309	26396	2928.92	1.2423	0.4836	0.0119	C030016D13Rik	NR_027987 // C030016D13Rik // RIKEN cDNA C030016D13 gene // 19 C1|19 // 107372 /// BC094907 // C030016D13Rik // RIKEN cDNA C030016D13 gene // 19 C1|19 // 107372 /// ENSMUST00000035141 // C030016D13Rik // RIKEN cDNA C030016D13 gene // 19 C1|19 // 107372
10516323	30286	2933.75	1.2161	0.4835	0.012	Gm8505	ENSMUST00000097890 // Gm8505 // predicted gene 8505 // 4 D2.2|4 // 667193
10481931	24799	2955.89	1.2345	0.4881	0.0123	Phf19	NM_028716 // Phf19 // PHD finger protein 19 // 2 B|2 // 74016 /// ENSMUST00000028232 // Phf19 // PHD finger protein 19 // 2 B|2 // 74016 /// BC027776 // Phf19 // PHD finger protein 19 // 2 B|2 // 74016
10494445	15213	2963.43	1.2341	0.4909	0.0124	Lix1l	NM_001163170 // Lix1l // Lix1-like // 3 F2.1|3 // 280411 /// ENSMUST00000062058 // Lix1l // Lix1-like // 3 F2.1|3 // 280411
10408060	8919	2966.88	1.2329	0.4913	0.0124	Olfr1364	NM_146540 // Olfr1364 // olfactory receptor 1364 // 13 A3-A4|13 // 258533 /// ENSMUST00000057453 // Olfr1364 // olfactory receptor 1364 // 13 A3-A4|13 // 258533 /// BC127986 // Olfr1364 // olfactory receptor 1364 // 13 A3-A4|13 // 258533
10554063	12621	2990.08	1.2343	0.4994	0.0127	Adamts17	NM_001033877 // Adamts17 // a disintegrin-like and metallopeptidase (reprolysin type) with thrombospondin type 1 motif, 17 // 7 C|7 // 233332
10566607	18478	3020.48	1.2236	0.5041	0.0131	Olfr705	NM_147032 // Olfr705 // olfactory receptor 705 // 7 E3|7 // 259034 /// ENSMUST00000060879 // Olfr705 // olfactory receptor 705 // 7 E3|7 // 259034 /// ENSMUST00000106764 // Olfr705 // olfactory receptor 705 // 7 E3|7 // 259034
10579894	10623	3023.91	1.2512	0.5047	0.0132	Hhip	NM_020259 // Hhip // Hedgehog-interacting protein // 8 C3|8 40.0 cM // 15245 /// ENSMUST00000079038 // Hhip // Hedgehog-interacting protein // 8 C3|8 40.0 cM // 15245 /// BC053012 // Hhip // Hedgehog-interacting protein // 8 C3|8 40.0 cM // 15245
10551526	26403	3025.01	1.1282	0.5046	0.0132	Il28b	NM_177396 // Il28b // interleukin 28B // 7 A3|7 // 338374 /// ENSMUST00000078364 // Il28b // interleukin 28B // 7 A3|7 // 338374 /// AY184375 // Il28b // interleukin 28B // 7 A3|7 // 338374 /// AY869695 // Il28a // interleukin 28A // 7 A3|7 // 330496
10574464	15268	3025.44	1.216	0.5042	0.0132	Cmtm2b	NM_028524 // Cmtm2b // CKLF-like MARVEL transmembrane domain containing 2B // 8 D3|8 // 75502 /// ENSMUST00000041973 // Cmtm2b // CKLF-like MARVEL transmembrane domain containing 2B // 8 D3|8 // 75502 /// AY241872 // Cmtm2b // CKLF-like MARVEL transmembrane domain containing 2B // 8 D3|8 // 75502
10496837	9991	3033.49	1.2246	0.5072	0.0133	Ttll7	NM_027594 // Ttll7 // tubulin tyrosine ligase-like family, member 7 // 3 H2|3 // 70892
10512669	17583	3044.65	1.211	0.5111	0.0135	Pax5	NM_008782 // Pax5 // paired box gene 5 // 4 B1|4 20.7 cM // 18507 /// ENSMUST00000014174 // Pax5 // paired box gene 5 // 4 B1|4 20.7 cM // 18507 /// M97013 // Pax5 // paired box gene 5 // 4 B1|4 20.7 cM // 18507 /// ENSMUST00000107825 // Pax5 // paired box gene 5 // 4 B1|4 20.7 cM // 18507 /// ENSMUST00000102932 // Pax5 // paired box gene 5 // 4 B1|4 20.7 cM // 18507 /// ENSMUST00000107827 // Pax…
10465089	25898	3068.18	1.2309	0.5174	0.0138	Snx32	NM_001024560 // Snx32 // sorting nexin 32 // 19 A|19 // 225861 /// ENSMUST00000070172 // Snx32 // sorting nexin 32 // 19 A|19 // 225861 /// BC048922 // Snx32 // sorting nexin 32 // 19 A|19 // 225861
10350742	16338	3083.44	1.218	0.5235	0.014	Rnasel	NM_011882 // Rnasel // ribonuclease L (2', 5'-oligoisoadenylate synthetase-dependent) // 1|1 G2 // 24014 /// ENSMUST00000086209 // Rnasel // ribonuclease L (2', 5'-oligoisoadenylate synthetase-dependent) // 1|1 G2 // 24014 /// AF281045 // Rnasel // ribonuclease L (2', 5'-oligoisoadenylate synthetase-dependent) // 1|1 G2 // 24014
10392815	12114	3091.17	1.2257	0.5257	0.0141	AF251705	NM_134158 // AF251705 // cDNA sequence AF251705 // 11 E2|11 78.0 cM // 140497 /// ENSMUST00000092464 // AF251705 // cDNA sequence AF251705 // 11 E2|11 78.0 cM // 140497 /// AF251705 // AF251705 // cDNA sequence AF251705 // 11 E2|11 78.0 cM // 140497 /// ENSMUST00000141188 // AF251705 // cDNA sequence AF251705 // 11 E2|11 78.0 cM // 140497 /// ENSMUST00000061637 // AF251705 // cDNA sequence AF2517…
10570483	13514	3098.96	1.2267	0.5268	0.0142	Arhgef10	NM_172751 // Arhgef10 // Rho guanine nucleotide exchange factor (GEF) 10 // 8 A1.1|8 // 234094 /// NM_001037736 // Arhgef10 // Rho guanine nucleotide exchange factor (GEF) 10 // 8 A1.1|8 // 234094 /// ENSMUST00000084207 // Arhgef10 // Rho guanine nucleotide exchange factor (GEF) 10 // 8 A1.1|8 // 234094 /// ENSMUST00000110800 // Arhgef10 // Rho guanine nucleotide exchange factor (GEF) 10 // 8 A1.…
10558118	10268	3103.14	1.223	0.5265	0.0143	Btbd16	NM_001081038 // Btbd16 // BTB (POZ) domain containing 16 // 7 F3|7 // 330660 /// ENSMUST00000048453 // Btbd16 // BTB (POZ) domain containing 16 // 7 F3|7 // 330660
10419438	22643	3117.32	1.2229	0.5308	0.0145	Olfr726	NM_146316 // Olfr726 // olfactory receptor 726 // 14 C3-D1|14 // 258313 /// ENSMUST00000072370 // Olfr726 // olfactory receptor 726 // 14 C3-D1|14 // 258313
10484735	31079	3129.46	1.233	0.5329	0.0147	Olfr1175-ps	XM_915356 // Olfr1175-ps // olfactory receptor 1175, pseudogene // 2 D|2 // 546770
10356489	5930	3130.49	1.2407	0.5329	0.0147	Asb18	NM_139152 // Asb18 // ankyrin repeat and SOCS box-containing 18 // 1 D|1 // 208372 /// ENSMUST00000086882 // Asb18 // ankyrin repeat and SOCS box-containing 18 // 1 D|1 // 208372 /// AY057054 // Asb18 // ankyrin repeat and SOCS box-containing 18 // 1 D|1 // 208372 /// BC141295 // Asb18 // ankyrin repeat and SOCS box-containing 18 // 1 D|1 // 208372 /// BC145621 // Asb18 // ankyrin repeat and SOCS…
10374400	22595	3149.06	1.2204	0.5391	0.015	Fbxo48	NM_176982 // Fbxo48 // F-box protein 48 // 11 A2|11 // 319701 /// ENSMUST00000061327 // Fbxo48 // F-box protein 48 // 11 A2|11 // 319701 /// ENSMUST00000109635 // Fbxo48 // F-box protein 48 // 11 A2|11 // 319701 /// BC125589 // Fbxo48 // F-box protein 48 // 11 A2|11 // 319701
10429426	25593	3152.31	1.217	0.5383	0.015	Gm628	ENSMUST00000151999 // Gm628 // predicted gene 628 // 15 D3|15 // 268816
10596200	22370	3152.8	1.223	0.5379	0.015	Tmem108	NM_178638 // Tmem108 // transmembrane protein 108 // 9 F1|9 // 81907 /// ENSMUST00000049452 // Tmem108 // transmembrane protein 108 // 9 F1|9 // 81907 /// BC052085 // Tmem108 // transmembrane protein 108 // 9 F1|9 // 81907
10428955	30403	3154.45	1.1887	0.5358	0.0151	Gsdmc2	NM_001168274 // Gsdmc2 // gasdermin C2 // 15 D1|15 // 331063 /// NM_177912 // Gsdmc2 // gasdermin C2 // 15 D1|15 // 331063 /// ENSMUST00000089900 // Gsdmc2 // gasdermin C2 // 15 D1|15 // 331063 /// BC113155 // Gsdmc2 // gasdermin C2 // 15 D1|15 // 331063
10452937	11946	3161.1	1.2219	0.5374	0.0152	Heatr5b	NM_001081179 // Heatr5b // HEAT repeat containing 5B // 17 E3|17 // 320473 /// ENSMUST00000097281 // Heatr5b // HEAT repeat containing 5B // 17 E3|17 // 320473 /// BC086652 // Heatr5b // HEAT repeat containing 5B // 17 E3|17 // 320473
10383785	10295	3168.97	1.2221	0.5385	0.0153	4921536K21Rik	NM_026150 // 4921536K21Rik // RIKEN cDNA 4921536K21 gene // 11 A1|11 // 67430 /// ENSMUST00000020712 // 4921536K21Rik // RIKEN cDNA 4921536K21 gene // 11 A1|11 // 67430 /// BC048445 // 4921536K21Rik // RIKEN cDNA 4921536K21 gene // 11 A1|11 // 67430
10588075	22374	3175.09	1.2169	0.54	0.0154	Gm6406	NM_001134661 // Gm6406 // predicted gene 6406 // 9 E3.3|9 // 623186 /// NM_001134660 // Prr23a // proline rich 23A // 9 E3.3|9 // 623166 /// NM_001134660 // Prr23a // proline rich 23A // 9 E3.3|9 // 623166 /// ENSMUST00000071302 // Gm6406 // predicted gene 6406 // 9 E3.3|9 // 623186 /// ENSMUST00000071302 // Gm6406 // predicted gene 6406 // 9 E3.3|9 // 623186 /// ENSMUST00000071302 // Gm6406 // p…
10440685	10842	3185.59	1.2201	0.5431	0.0155	Krtap16-5	NM_130857 // Krtap16-5 // keratin associated protein 16-5 // 16 C3.3|16 // 77918 /// AF345295 // Krtap16-5 // keratin associated protein 16-5 // 16 C3.3|16 // 77918 /// AF345296 // Krtap16-6 // keratin associated protein 16-6 // 16|16 // 170655
10511812	8667	3186.66	1.1896	0.5431	0.0155	Pou3f2	NM_008899 // Pou3f2 // POU domain, class 3, transcription factor 2 // 4 A3|4 6.3 cM // 18992 /// ENSMUST00000064587 // Pou3f2 // POU domain, class 3, transcription factor 2 // 4 A3|4 6.3 cM // 18992 /// X66602 // Pou3f2 // POU domain, class 3, transcription factor 2 // 4 A3|4 6.3 cM // 18992
10353674	26474	3196.46	1.2107	0.5459	0.0157	Lsm5	NM_025520 // Lsm5 // LSM5 homolog, U6 small nuclear RNA associated (S. cerevisiae) // 6|6 C1 // 66373 /// BC132626 // Lsm5 // LSM5 homolog, U6 small nuclear RNA associated (S. cerevisiae) // 6|6 C1 // 66373
10457048	24036	3213.51	1.2137	0.5513	0.016	Gm10523	ENSMUST00000097502 // Gm10523 // predicted gene 10523 // --- // 100038505
10598225	25777	3217.81	1.2144	0.553	0.016	Gm2799	NM_001168334 // Gm2799 // predicted gene 2799 // X A3.1|X // 100040482 /// NM_001168337 // Gm2825 // predicted gene 2825 // X A3.1|X // 100040533 /// NM_001099333 // Gm2863 // predicted gene 2863 // X A3.1|X // 100040606 /// NM_027955 // Gmcl1l // germ cell-less homolog 1 (Drosophila)-like // X A3.1|X // 71847 /// ENSMUST00000105125 // Gmcl1l // germ cell-less homolog 1 (Drosophila)-like // X A3.…
10449111	29435	3219.23	1.2174	0.5532	0.016	Wdr90	NM_001163766 // Wdr90 // WD repeat domain 90 // 17 A3.3|17 // 106618 /// BC043315 // Wdr90 // WD repeat domain 90 // 17 A3.3|17 // 106618 /// ENSMUST00000079461 // Wdr90 // WD repeat domain 90 // 17 A3.3|17 // 106618
10484567	16461	3222.89	1.2251	0.5545	0.0161	Olfr52	NM_146583 // Olfr52 // olfactory receptor 52 // 2 D|2 // 18352 /// ENSMUST00000099905 // Olfr52 // olfactory receptor 52 // 2 D|2 // 18352
10487613	28352	3230.05	1.218	0.554	0.0162	Pdyn	NM_018863 // Pdyn // prodynorphin // 2 F1|2 73.3 cM // 18610 /// ENSMUST00000028883 // Pdyn // prodynorphin // 2 F1|2 73.3 cM // 18610 /// AF026537 // Pdyn // prodynorphin // 2 F1|2 73.3 cM // 18610 /// ENSMUST00000130608 // Pdyn // prodynorphin // 2 F1|2 73.3 cM // 18610
10348702	30477	3235.72	1.1888	0.5557	0.0163	Agxt	NM_016702 // Agxt // alanine-glyoxylate aminotransferase // 1 D|1 59.0 cM // 11611 /// ENSMUST00000027491 // Agxt // alanine-glyoxylate aminotransferase // 1 D|1 59.0 cM // 11611 /// BC025799 // Agxt // alanine-glyoxylate aminotransferase // 1 D|1 59.0 cM // 11611
10474972	19459	3243.81	1.16	0.5588	0.0164	Chac1	NM_026929 // Chac1 // ChaC, cation transport regulator-like 1 (E. coli) // 2 E5|2 // 69065 /// ENSMUST00000028780 // Chac1 // ChaC, cation transport regulator-like 1 (E. coli) // 2 E5|2 // 69065 /// BC025169 // Chac1 // ChaC, cation transport regulator-like 1 (E. coli) // 2 E5|2 // 69065
10376986	14810	3261.9	1.2098	0.5654	0.0167	AU040829	NM_001099288 // AU040829 // expressed sequence AU040829 // 11 B3|11 // 216831 /// NM_175003 // AU040829 // expressed sequence AU040829 // 11 B3|11 // 216831 /// BC059911 // AU040829 // expressed sequence AU040829 // 11 B3|11 // 216831 /// ENSMUST00000093003 // AU040829 // expressed sequence AU040829 // 11 B3|11 // 216831
10444135	8326	3263.85	1.2039	0.5652	0.0167	AA388235	NR_033305 // AA388235 // expressed sequence AA388235 // 17 B1|17 // 433100 /// ENSMUST00000067372 // AA388235 // expressed sequence AA388235 // 17 B1|17 // 433100
10569341	9717	3274.18	1.2119	0.5676	0.0169	H19	NR_001592 // H19 // H19 fetal liver mRNA // 7 F5|7 69.03 cM // 14955 /// NR_030416 // Mir675 // microRNA 675 // 7|7 // 735280
10550062	14019	3296.14	1.2146	0.5731	0.0172	Zfp324	NM_178732 // Zfp324 // zinc finger protein 324 // 7 A1|7 // 243834 /// ENSMUST00000038701 // Zfp324 // zinc finger protein 324 // 7 A1|7 // 243834 /// BC053093 // Zfp324 // zinc finger protein 324 // 7 A1|7 // 243834 /// ENSMUST00000128293 // Zfp324 // zinc finger protein 324 // 7 A1|7 // 243834 /// ENSMUST00000124387 // Zfp324 // zinc finger protein 324 // 7 A1|7 // 243834
10606837	24621	3296.96	1.2239	0.5724	0.0173	Nxf3	NM_001024141 // Nxf3 // nuclear RNA export factor 3 // X F1|X 53.3 cM // 245610 /// ENSMUST00000080929 // Nxf3 // nuclear RNA export factor 3 // X F1|X 53.3 cM // 245610 /// AB178899 // Nxf3 // nuclear RNA export factor 3 // X F1|X 53.3 cM // 245610 /// ENSMUST00000138878 // Nxf3 // nuclear RNA export factor 3 // X F1|X 53.3 cM // 245610
10354286	13951	3297.71	1.2166	0.5721	0.0173	Kdelc1	NM_023645 // Kdelc1 // KDEL (Lys-Asp-Glu-Leu) containing 1 // 1|1 C1 // 72050 /// ENSMUST00000065767 // Kdelc1 // KDEL (Lys-Asp-Glu-Leu) containing 1 // 1|1 C1 // 72050 /// BC023141 // Kdelc1 // KDEL (Lys-Asp-Glu-Leu) containing 1 // 1|1 C1 // 72050 /// ENSMUST00000027213 // Kdelc1 // KDEL (Lys-Asp-Glu-Leu) containing 1 // 1|1 C1 // 72050 /// ENSMUST00000134195 // Kdelc1 // KDEL (Lys-Asp-Glu-Leu)…
10416110	14054	3306.21	1.2137	0.5754	0.0174	Gm5464	NM_001034881 // Gm5464 // predicted gene 5464 // 14 D1|14 // 432870 /// ENSMUST00000100453 // Gm5464 // predicted gene 5464 // 14 D1|14 // 432870
10442651	12944	3307.56	1.2257	0.5756	0.0174	Ift140	NM_134126 // Ift140 // intraflagellar transport 140 homolog (Chlamydomonas) // 17 A3.3|17 // 106633 /// ENSMUST00000024983 // Ift140 // intraflagellar transport 140 homolog (Chlamydomonas) // 17 A3.3|17 // 106633 /// DQ266093 // Ift140 // intraflagellar transport 140 homolog (Chlamydomonas) // 17 A3.3|17 // 106633 /// ENSMUST00000137386 // Ift140 // intraflagellar transport 140 homolog (Chlamydom…
10572398	16629	3309.03	1.1859	0.5752	0.0175	Crlf1	NM_018827 // Crlf1 // cytokine receptor-like factor 1 // 8 C1|8 0.0 cM // 12931 /// ENSMUST00000008032 // Crlf1 // cytokine receptor-like factor 1 // 8 C1|8 0.0 cM // 12931 /// AB040038 // Crlf1 // cytokine receptor-like factor 1 // 8 C1|8 0.0 cM // 12931 /// ENSMUST00000110112 // Crlf1 // cytokine receptor-like factor 1 // 8 C1|8 0.0 cM // 12931 /// ENSMUST00000132648 // Crlf1 // cytokine recept…
10484720	26315	3311.62	1.2066	0.5736	0.0175	Olfr1166	NM_146650 // Olfr1166 // olfactory receptor 1166 // 2 E1|2 // 258644 /// ENSMUST00000099833 // Olfr1166 // olfactory receptor 1166 // 2 E1|2 // 258644 /// BC051250 // Olfr1166 // olfactory receptor 1166 // 2 E1|2 // 258644
10455719	7481	3315.9	1.2051	0.5734	0.0176	Gykl1	NM_010293 // Gykl1 // glycerol kinase-like 1 // 18 D1|18 26.0 cM // 14625 /// ENSMUST00000066193 // Gykl1 // glycerol kinase-like 1 // 18 D1|18 26.0 cM // 14625 /// BC119574 // Gykl1 // glycerol kinase-like 1 // 18 D1|18 26.0 cM // 14625
10538732	22911	3330.16	1.2023	0.5757	0.0178	Grid2	NM_008167 // Grid2 // glutamate receptor, ionotropic, delta 2 // 6 C1|6 29.65 cM // 14804 /// ENSMUST00000095852 // Grid2 // glutamate receptor, ionotropic, delta 2 // 6 C1|6 29.65 cM // 14804 /// BC139823 // Grid2 // glutamate receptor, ionotropic, delta 2 // 6 C1|6 29.65 cM // 14804
10397561	9705	3345.98	1.2085	0.5801	0.0181	Adck1	NM_028105 // Adck1 // aarF domain containing kinase 1 // 12|12 E // 72113 /// ENSMUST00000101165 // Adck1 // aarF domain containing kinase 1 // 12|12 E // 72113 /// BC010539 // Adck1 // aarF domain containing kinase 1 // 12|12 E // 72113
10507576	29193	3349.39	1.2322	0.5807	0.0181	Olfr1331	NM_001011856 // Olfr1331 // olfactory receptor 1331 // 4 D2.1|4 // 258159 /// ENSMUST00000106360 // Olfr1331 // olfactory receptor 1331 // 4 D2.1|4 // 258159 /// ENSMUST00000094831 // Olfr1331 // olfactory receptor 1331 // 4 D2.1|4 // 258159
10357698	26135	3351.27	1.2106	0.5806	0.0182	Tmcc2	NM_178874 // Tmcc2 // transmembrane and coiled-coil domains 2 // 1 E4|1 // 68875 /// ENSMUST00000045473 // Tmcc2 // transmembrane and coiled-coil domains 2 // 1 E4|1 // 68875 /// BC052035 // Tmcc2 // transmembrane and coiled-coil domains 2 // 1 E4|1 // 68875
10563253	19189	3374.12	1.1808	0.5886	0.0185	Lin7b	NM_011698 // Lin7b // lin-7 homolog B (C. elegans) // 7|7 B2 // 22342 /// NR_027802 // Mtag2 // metastasis associated gene 2 // 7 B4|7 // 50994 /// ENSMUST00000003971 // Lin7b // lin-7 homolog B (C. elegans) // 7|7 B2 // 22342 /// AF087694 // Lin7b // lin-7 homolog B (C. elegans) // 7|7 B2 // 22342
10582743	28957	3382.28	1.2116	0.5917	0.0187	Pcnxl2	NM_175561 // Pcnxl2 // pecanex-like 2 (Drosophila) // 8 E2|8 // 270109 /// ENSMUST00000151787 // Pcnxl2 // pecanex-like 2 (Drosophila) // 8 E2|8 // 270109 /// ENSMUST00000047239 // Pcnxl2 // pecanex-like 2 (Drosophila) // 8 E2|8 // 270109 /// ENSMUST00000120589 // Pcnxl2 // pecanex-like 2 (Drosophila) // 8 E2|8 // 270109 /// ENSMUST00000131127 // Pcnxl2 // pecanex-like 2 (Drosophila) // 8 E2|8 //…
10369176	24406	3393.74	1.2124	0.595	0.0189	D630037F22Rik	NM_001033385 // D630037F22Rik // RIKEN cDNA D630037F22 gene // 10 B3|10 // 544696 /// ENSMUST00000077657 // D630037F22Rik // RIKEN cDNA D630037F22 gene // 10 B3|10 // 544696
10473399	23939	3401.25	1.2215	0.5985	0.019	Prg2	NM_008920 // Prg2 // proteoglycan 2, bone marrow // 2 D|2 50.0 cM // 19074 /// ENSMUST00000028467 // Prg2 // proteoglycan 2, bone marrow // 2 D|2 50.0 cM // 19074 /// BC109348 // Prg2 // proteoglycan 2, bone marrow // 2 D|2 50.0 cM // 19074
10599612	20633	3407.55	1.2146	0.6	0.0191	Phf6	NM_027642 // Phf6 // PHD finger protein 6 // X|X A4 // 70998 /// ENSMUST00000078944 // Phf6 // PHD finger protein 6 // X|X A4 // 70998 /// ENSMUST00000101587 // Phf6 // PHD finger protein 6 // X|X A4 // 70998 /// BC043127 // Phf6 // PHD finger protein 6 // X|X A4 // 70998
10477536	17526	3407.9	1.2092	0.5989	0.0191	5430413K10Rik	BC083121 // 5430413K10Rik // RIKEN cDNA 5430413K10 gene // 2 H1|2 // 433492 /// ENSMUST00000088921 // 5430413K10Rik // RIKEN cDNA 5430413K10 gene // 2 H1|2 // 433492
10493500	27811	3414.43	1.2099	0.6015	0.0192	Dcst2	XM_283860 // Dcst2 // DC-STAMP domain containing 2 // 3 F1|3 // 329702
10348682	8543	3414.62	1.2076	0.601	0.0192	Capn10	NM_011796 // Capn10 // calpain 10 // 1 D|1 // 23830 /// ENSMUST00000027488 // Capn10 // calpain 10 // 1 D|1 // 23830 /// AF089089 // Capn10 // calpain 10 // 1 D|1 // 23830 /// ENSMUST00000152983 // Capn10 // calpain 10 // 1 D|1 // 23830 /// ENSMUST00000117814 // Capn10 // calpain 10 // 1 D|1 // 23830
10535623	19630	3414.89	1.0973	0.5999	0.0192	Gm4871	NM_001101463 // Gm4871 // predicted gene 4871 // 5 G2|5 // 231885 /// ENSMUST00000071421 // Gm4871 // predicted gene 4871 // 5 G2|5 // 231885
10455682	30420	3434.97	1.2038	0.6073	0.0196	Fam170a	NM_001004061 // Fam170a // family with sequence similarity 170, member A // 18 D1|18 // 225497 /// ENSMUST00000039121 // Fam170a // family with sequence similarity 170, member A // 18 D1|18 // 225497 /// AY692449 // Fam170a // family with sequence similarity 170, member A // 18 D1|18 // 225497 /// ENSMUST00000050509 // Fam170a // family with sequence similarity 170, member A // 18 D1|18 // 225497
10584236	29873	3451.32	1.2026	0.612	0.0199	Pate2	NM_001033421 // Pate2 // prostate and testis expressed 2 // 9 A4|9 // 330921 /// ENSMUST00000118254 // Pate2 // prostate and testis expressed 2 // 9 A4|9 // 330921 /// ENSMUST00000098906 // Pate2 // prostate and testis expressed 2 // 9 A4|9 // 330921
10348866	24254	3452.74	1.1937	0.6122	0.0199	Atg4b	NM_174874 // Atg4b // autophagy-related 4B (yeast) // 1 D|1 // 66615 /// ENSMUST00000027502 // Atg4b // autophagy-related 4B (yeast) // 1 D|1 // 66615 /// BC027184 // Atg4b // autophagy-related 4B (yeast) // 1 D|1 // 66615 /// ENSMUST00000149436 // Atg4b // autophagy-related 4B (yeast) // 1 D|1 // 66615
10449280	15430	3454.75	1.2025	0.612	0.0199	Gm5226	XM_356935 // Gm5226 // predicted pseudogene 5226 // 17 A3.3|17 // 383229
10541426	29415	3460.64	1.2082	0.6128	0.0201	Mug2	NM_008646 // Mug2 // murinoglobulin 2 // 6 F1|6 // 17837 /// ENSMUST00000081777 // Mug2 // murinoglobulin 2 // 6 F1|6 // 17837 /// M65238 // Mug2 // murinoglobulin 2 // 6 F1|6 // 17837
10575867	22723	3467.25	1.2046	0.6146	0.0202	Mlycd	NM_019966 // Mlycd // malonyl-CoA decarboxylase // 8 E1|8 // 56690 /// ENSMUST00000098367 // Mlycd // malonyl-CoA decarboxylase // 8 E1|8 // 56690 /// BC004764 // Mlycd // malonyl-CoA decarboxylase // 8 E1|8 // 56690
10548437	15527	3470.24	1.2121	0.6139	0.0202	Klra17	NM_133203 // Klra17 // killer cell lectin-like receptor, subfamily A, member 17 // 6 F3|6 // 170733 /// AB033769 // Klra17 // killer cell lectin-like receptor, subfamily A, member 17 // 6 F3|6 // 170733
10550402	22204	3473.39	1.2042	0.615	0.0203	Pnmal1	NM_001007569 // Pnmal1 // PNMA-like 1 // 7 A2|7 // 71691 /// ENSMUST00000038163 // Pnmal1 // PNMA-like 1 // 7 A2|7 // 71691 /// BC048228 // Pnmal1 // PNMA-like 1 // 7 A2|7 // 71691
10508734	28553	3486	1.2074	0.6164	0.0205	Ptafr	NM_001081211 // Ptafr // platelet-activating factor receptor // 4 D2.2|4 62.4 cM // 19204 /// ENSMUST00000070690 // Ptafr // platelet-activating factor receptor // 4 D2.2|4 62.4 cM // 19204
10476588	16008	3497.56	1.1846	0.6186	0.0207	Macrod2	NM_001013802 // Macrod2 // MACRO domain containing 2 // 2 F3|2 // 72899 /// ENSMUST00000110064 // Macrod2 // MACRO domain containing 2 // 2 F3|2 // 72899 /// ENSMUST00000078027 // Macrod2 // MACRO domain containing 2 // 2 F3|2 // 72899
10588077	11026	3502.56	1.2077	0.6195	0.0208	2410012M07Rik	NM_028033 // 2410012M07Rik // RIKEN cDNA 2410012M07 gene // 9 E3.3|9 // 71979 /// ENSMUST00000035035 // 2410012M07Rik // RIKEN cDNA 2410012M07 gene // 9 E3.3|9 // 71979 /// BC128017 // 2410012M07Rik // RIKEN cDNA 2410012M07 gene // 9 E3.3|9 // 71979
10465059	8451	3510.94	1.206	0.6198	0.021	Ctsw	NM_009985 // Ctsw // cathepsin W // 19 A|19 // 13041 /// ENSMUST00000025844 // Ctsw // cathepsin W // 19 A|19 // 13041 /// ENSMUST00000113670 // Ctsw // cathepsin W // 19 A|19 // 13041 /// AF014941 // Ctsw // cathepsin W // 19 A|19 // 13041
10564698	11927	3511.05	1.1987	0.6193	0.021	Det1	NM_029585 // Det1 // de-etiolated homolog 1 (Arabidopsis) // 7|7 D2 // 76375 /// ENSMUST00000032839 // Det1 // de-etiolated homolog 1 (Arabidopsis) // 7|7 D2 // 76375 /// BC031930 // Det1 // de-etiolated homolog 1 (Arabidopsis) // 7|7 D2 // 76375
10417208	7326	3512.75	1.139	0.6196	0.021	Tmtc4	NM_028651 // Tmtc4 // transmembrane and tetratricopeptide repeat containing 4 // 14 E5|14 // 70551 /// ENSMUST00000037726 // Tmtc4 // transmembrane and tetratricopeptide repeat containing 4 // 14 E5|14 // 70551 /// ENSMUST00000126867 // Tmtc4 // transmembrane and tetratricopeptide repeat containing 4 // 14 E5|14 // 70551 /// ENSMUST00000148661 // Tmtc4 // transmembrane and tetratricopeptide repea…
10517579	7132	3519.42	1.2079	0.6203	0.0211	Ldlrad2	NM_001033979 // Ldlrad2 // low density lipoprotein receptor A domain containing 2 // 4 D3|4 // 435811 /// ENSMUST00000088339 // Ldlrad2 // low density lipoprotein receptor A domain containing 2 // 4 D3|4 // 435811
10516227	27417	3524.9	1.1982	0.6193	0.0212	3100002H09Rik	ENSMUST00000053604 // 3100002H09Rik // RIKEN cDNA 3100002H09 gene // 4 D2.2|4 // 70249
10512637	28552	3525.26	1.1912	0.6189	0.0212	Olfr157	NM_019475 // Olfr157 // olfactory receptor 157 // 4 B1|4 // 100040268 /// ENSMUST00000079234 // Olfr157 // olfactory receptor 157 // 4 B1|4 // 100040268 /// BC137911 // Olfr157 // olfactory receptor 157 // 4 B1|4 // 100040268
10397966	25852	3526.3	1.1931	0.6189	0.0212	Otub2	NM_001177841 // Otub2 // OTU domain, ubiquitin aldehyde binding 2 // 12 E|12 // 68149 /// NM_026580 // Otub2 // OTU domain, ubiquitin aldehyde binding 2 // 12 E|12 // 68149 /// NR_033587 // Otub2 // OTU domain, ubiquitin aldehyde binding 2 // 12 E|12 // 68149 /// ENSMUST00000021620 // Otub2 // OTU domain, ubiquitin aldehyde binding 2 // 12 E|12 // 68149 /// BC049551 // Otub2 // OTU domain, ubiqui…
10604610	20657	3528.47	1.1592	0.6195	0.0213	Mir351	NR_029776 // Mir351 // microRNA 351 // X|X // 723910
10563068	21713	3539.5	1.2139	0.6224	0.0215	Prrg2	NM_022999 // Prrg2 // proline-rich Gla (G-carboxyglutamic acid) polypeptide 2 // 7|7 B2 // 65116 /// ENSMUST00000107833 // Prrg2 // proline-rich Gla (G-carboxyglutamic acid) polypeptide 2 // 7|7 B2 // 65116 /// ENSMUST00000007981 // Prrg2 // proline-rich Gla (G-carboxyglutamic acid) polypeptide 2 // 7|7 B2 // 65116 /// BC025098 // Prrg2 // proline-rich Gla (G-carboxyglutamic acid) polypeptide 2 /…
10421717	26353	3556.34	1.1671	0.6279	0.0218	Gm1587	NM_001033440 // Gm1587 // predicted gene 1587 // 14 D3|14 // 380920 /// ENSMUST00000100372 // Gm1587 // predicted gene 1587 // 14 D3|14 // 380920
10514285	22232	3562.5	1.201	0.6289	0.0219	Ifnb1	NM_010510 // Ifnb1 // interferon beta 1, fibroblast // 4 C4|4 42.6 cM // 15977 /// ENSMUST00000055671 // Ifnb1 // interferon beta 1, fibroblast // 4 C4|4 42.6 cM // 15977 /// BC119395 // Ifnb1 // interferon beta 1, fibroblast // 4 C4|4 42.6 cM // 15977
10429520	10768	3569.79	1.1667	0.6316	0.022	Ly6d	NM_010742 // Ly6d // lymphocyte antigen 6 complex, locus D // 15 D3|15 43.3 cM // 17068 /// ENSMUST00000040404 // Ly6d // lymphocyte antigen 6 complex, locus D // 15 D3|15 43.3 cM // 17068 /// BC025135 // Ly6d // lymphocyte antigen 6 complex, locus D // 15 D3|15 43.3 cM // 17068
10405334	9274	3570.42	1.1775	0.6314	0.0221	Eif4e1b	NM_001033269 // Eif4e1b // eukaryotic translation initiation factor 4E family member 1B // 13 B1|13 // 218268 /// NM_001039683 // Eif4e1b // eukaryotic translation initiation factor 4E family member 1B // 13 B1|13 // 218268 /// ENSMUST00000132728 // Eif4e1b // eukaryotic translation initiation factor 4E family member 1B // 13 B1|13 // 218268 /// ENSMUST00000110003 // Eif4e1b // eukaryotic transla…
10408828	18307	3580.93	1.2006	0.6324	0.0223	Gcm2	NM_008104 // Gcm2 // glial cells missing homolog 2 (Drosophila) // 13 A3.3|13 // 107889 /// ENSMUST00000021791 // Gcm2 // glial cells missing homolog 2 (Drosophila) // 13 A3.3|13 // 107889 /// D88611 // Gcm2 // glial cells missing homolog 2 (Drosophila) // 13 A3.3|13 // 107889
10398069	25480	3591.61	1.198	0.6331	0.0225	Serpina3m	NM_009253 // Serpina3m // serine (or cysteine) peptidase inhibitor, clade A, member 3M // 12 E|12 // 20717 /// ENSMUST00000055089 // Serpina3m // serine (or cysteine) peptidase inhibitor, clade A, member 3M // 12 E|12 // 20717 /// BC011158 // Serpina3m // serine (or cysteine) peptidase inhibitor, clade A, member 3M // 12 E|12 // 20717
10401320	21141	3595.94	1.1934	0.6336	0.0225	Adam4	NM_009620 // Adam4 // a disintegrin and metallopeptidase domain 4 // 12 D1|12 // 11498 /// ENSMUST00000085319 // Adam4 // a disintegrin and metallopeptidase domain 4 // 12 D1|12 // 11498 /// BC150159 // Adam4 // a disintegrin and metallopeptidase domain 4 // 12 D1|12 // 11498
10435067	13855	3597.34	1.1982	0.6338	0.0226	Zdhhc19	NM_199309 // Zdhhc19 // zinc finger, DHHC domain containing 19 // 16 B3|16 // 245308 /// ENSMUST00000064192 // Zdhhc19 // zinc finger, DHHC domain containing 19 // 16 B3|16 // 245308 /// BC049761 // Zdhhc19 // zinc finger, DHHC domain containing 19 // 16 B3|16 // 245308
10437684	15241	3597.72	1.1957	0.6329	0.0226	Prm1	NM_013637 // Prm1 // protamine 1 // 16 cen-C3|16 3.4 cM // 19118 /// ENSMUST00000023144 // Prm1 // protamine 1 // 16 cen-C3|16 3.4 cM // 19118 /// BC049599 // Prm1 // protamine 1 // 16 cen-C3|16 3.4 cM // 19118
10419733	24627	3598.93	1.2127	0.6329	0.0226	Gm6683	ENSMUST00000103685 // Gm6683 // predicted gene 6683 // 14 C2|14 // 626545 /// X12729 // A630038E17Rik // RIKEN cDNA A630038E17 gene // 14 C2|14 // 219065
10439321	12774	3604.93	1.2018	0.6344	0.0227	Slc15a2	NM_021301 // Slc15a2 // solute carrier family 15 (H+/peptide transporter), member 2 // 16 B3|16 // 57738 /// NM_001145899 // Slc15a2 // solute carrier family 15 (H+/peptide transporter), member 2 // 16 B3|16 // 57738 /// ENSMUST00000023616 // Slc15a2 // solute carrier family 15 (H+/peptide transporter), member 2 // 16 B3|16 // 57738 /// AF111811 // Slc15a2 // solute carrier family 15 (H+/peptide …
10561323	9979	3605.19	1.199	0.634	0.0227	Map3k10	NM_001081292 // Map3k10 // mitogen-activated protein kinase kinase kinase 10 // 7 A3|7 // 269881 /// ENSMUST00000108341 // Map3k10 // mitogen-activated protein kinase kinase kinase 10 // 7 A3|7 // 269881 /// ENSMUST00000036453 // Map3k10 // mitogen-activated protein kinase kinase kinase 10 // 7 A3|7 // 269881
10544885	23603	3611.11	1.2033	0.6366	0.0228	Fkbp14	NM_153573 // Fkbp14 // FK506 binding protein 14 // 6 B3|6 // 231997 /// ENSMUST00000046520 // Fkbp14 // FK506 binding protein 14 // 6 B3|6 // 231997 /// BC034313 // Fkbp14 // FK506 binding protein 14 // 6 B3|6 // 231997 /// ENSMUST00000155047 // Fkbp14 // FK506 binding protein 14 // 6 B3|6 // 231997 /// ENSMUST00000114394 // Fkbp14 // FK506 binding protein 14 // 6 B3|6 // 231997
10606910	23785	3620.04	1.1998	0.6397	0.023	Mcart6	NM_001082412 // Mcart6 // mitochondrial carrier triple repeat 6 // X F1|X // 67062 /// NM_001114179 // Mcart6 // mitochondrial carrier triple repeat 6 // X F1|X // 67062 /// ENSMUST00000113070 // Mcart6 // mitochondrial carrier triple repeat 6 // X F1|X // 67062
10497337	29559	3622.65	1.1884	0.64	0.0231	Car1	NM_009799 // Car1 // carbonic anhydrase 1 // 3 A1|3 10.5 cM // 12346 /// NM_001083957 // Car1 // carbonic anhydrase 1 // 3 A1|3 10.5 cM // 12346 /// ENSMUST00000094365 // Car1 // carbonic anhydrase 1 // 3 A1|3 10.5 cM // 12346 /// BC110681 // Car1 // carbonic anhydrase 1 // 3 A1|3 10.5 cM // 12346
10512145	27275	3636.08	1.1956	0.6438	0.0233	Aqp7	NM_007473 // Aqp7 // aquaporin 7 // 4|4 B1 // 11832 /// ENSMUST00000030136 // Aqp7 // aquaporin 7 // 4|4 B1 // 11832 /// ENSMUST00000116345 // Aqp7 // aquaporin 7 // 4|4 B1 // 11832 /// ENSMUST00000054945 // Aqp7 // aquaporin 7 // 4|4 B1 // 11832 /// AB056091 // Aqp7 // aquaporin 7 // 4|4 B1 // 11832
10592449	30201	3641.38	1.1757	0.6431	0.0234	Olfr149	NM_207138 // Olfr149 // olfactory receptor 149 // 9 A5.1|9 // 235256 /// ENSMUST00000082027 // Olfr149 // olfactory receptor 149 // 9 A5.1|9 // 235256 /// BC141260 // Olfr149 // olfactory receptor 149 // 9 A5.1|9 // 235256
10476590	20110	3649.44	1.196	0.6447	0.0236	Macrod2	NM_001013802 // Macrod2 // MACRO domain containing 2 // 2 F3|2 // 72899 /// ENSMUST00000110064 // Macrod2 // MACRO domain containing 2 // 2 F3|2 // 72899 /// ENSMUST00000078027 // Macrod2 // MACRO domain containing 2 // 2 F3|2 // 72899
10403929	30486	3657.31	1.198	0.6472	0.0237	Zkscan4	NM_001039115 // Zkscan4 // zinc finger with KRAB and SCAN domains 4 // 13 A3.1|13 // 544922 /// ENSMUST00000062609 // Zkscan4 // zinc finger with KRAB and SCAN domains 4 // 13 A3.1|13 // 544922 /// ENSMUST00000062609 // Zkscan4 // zinc finger with KRAB and SCAN domains 4 // 13 A3.1|13 // 544922 /// ENSMUST00000062609 // Zkscan4 // zinc finger with KRAB and SCAN domains 4 // 13 A3.1|13 // 544922 /…
10433055	12150	3665.53	1.185	0.6476	0.0239	Mir688	NR_030460 // Mir688 // microRNA 688 // 15|15 // 751542
10549797	10755	3688.9	1.1738	0.6551	0.0244	Vmn1r62	NM_030741 // Vmn1r62 // vomeronasal 1 receptor 62 // 7 A1|7 // 81016 /// ENSMUST00000081389 // Vmn1r62 // vomeronasal 1 receptor 62 // 7 A1|7 // 81016 /// ENSMUST00000077600 // Vmn1r62 // vomeronasal 1 receptor 62 // 7 A1|7 // 81016 /// AF324867 // Vmn1r62 // vomeronasal 1 receptor 62 // 7 A1|7 // 81016 /// AF324867 // Vmn1r186 // vomeronasal 1 receptor Vmn1r186 // 7|7 // 100039479
10360012	18025	3699.39	1.1892	0.6546	0.0246	Fcrlb	NM_001029984 // Fcrlb // Fc receptor-like B // 1 H3|1 // 435653 /// ENSMUST00000094337 // Fcrlb // Fc receptor-like B // 1 H3|1 // 435653 /// AY513660 // Fcrlb // Fc receptor-like B // 1 H3|1 // 435653
10442914	13239	3703.2	1.1869	0.6554	0.0246	0610011F06Rik	NM_026686 // 0610011F06Rik // RIKEN cDNA 0610011F06 gene // 17 A3.3|17 // 68347 /// ENSMUST00000026827 // 0610011F06Rik // RIKEN cDNA 0610011F06 gene // 17 A3.3|17 // 68347 /// BC069266 // 0610011F06Rik // RIKEN cDNA 0610011F06 gene // 17 A3.3|17 // 68347
10438220	11251	3709.03	1.2048	0.6574	0.0248	Car15	NM_030558 // Car15 // carbonic anhydrase 15 // 16 A3|16 10.36 cM // 80733 /// ENSMUST00000118960 // Car15 // carbonic anhydrase 15 // 16 A3|16 10.36 cM // 80733 /// ENSMUST00000090144 // Car15 // carbonic anhydrase 15 // 16 A3|16 10.36 cM // 80733 /// BC019975 // Car15 // carbonic anhydrase 15 // 16 A3|16 10.36 cM // 80733 /// ENSMUST00000150068 // Dgcr2 // DiGeorge syndrome critical region gene …
10569958	6079	3712.62	1.2013	0.6582	0.0248	Ccl25	NR_033527 // Ccl25 // chemokine (C-C motif) ligand 25 // 8 A1.1|8 1.0 cM // 20300 /// ENSMUST00000069762 // Ccl25 // chemokine (C-C motif) ligand 25 // 8 A1.1|8 1.0 cM // 20300 /// ENSMUST00000098949 // Ccl25 // chemokine (C-C motif) ligand 25 // 8 A1.1|8 1.0 cM // 20300 /// ENSMUST00000127460 // Ccl25 // chemokine (C-C motif) ligand 25 // 8 A1.1|8 1.0 cM // 20300 /// ENSMUST00000136191 // Ccl25 …
10373620	29462	3713.71	1.1626	0.6577	0.0249	Olfr772	NM_146266 // Olfr772 // olfactory receptor 772 // 10 D3|10 // 257666 /// ENSMUST00000080206 // Olfr772 // olfactory receptor 772 // 10 D3|10 // 257666 /// BC139111 // Olfr772 // olfactory receptor 772 // 10 D3|10 // 257666
10552668	6110	3715.61	1.1777	0.6582	0.0249	Lrrc4b	NM_198250 // Lrrc4b // leucine rich repeat containing 4B // 7 B4|7 // 272381 /// ENSMUST00000058667 // Lrrc4b // leucine rich repeat containing 4B // 7 B4|7 // 272381 /// BC060263 // Lrrc4b // leucine rich repeat containing 4B // 7 B4|7 // 272381 /// ENSMUST00000127790 // Lrrc4b // leucine rich repeat containing 4B // 7 B4|7 // 272381 /// ENSMUST00000156093 // Lrrc4b // leucine rich repeat contai…
10425749	13685	3716.18	1.1969	0.6579	0.0249	Fam109b	NM_177391 // Fam109b // family with sequence similarity 109, member B // 15 E1|15 // 338368 /// ENSMUST00000161178 // Fam109b // family with sequence similarity 109, member B // 15 E1|15 // 338368 /// ENSMUST00000050349 // Fam109b // family with sequence similarity 109, member B // 15 E1|15 // 338368 /// ENSMUST00000070098 // Fam109b // family with sequence similarity 109, member B // 15 E1|15 //…
10549794	14194	3716.39	1.1841	0.6575	0.0249	Gm5065	NR_003622 // Gm5065 // predicted gene 5065 // 7 A1|7 // 272350 /// ENSMUST00000056639 // Gm5065 // predicted gene 5065 // 7 A1|7 // 272350
10548875	19231	3725.08	1.2023	0.6612	0.0251	Art4	NM_026639 // Art4 // ADP-ribosyltransferase 4 // 6 G1|6 66.5 cM // 109978 /// ENSMUST00000032341 // Art4 // ADP-ribosyltransferase 4 // 6 G1|6 66.5 cM // 109978 /// BC046306 // Art4 // ADP-ribosyltransferase 4 // 6 G1|6 66.5 cM // 109978
10607395	25500	3727.66	1.1941	0.6603	0.0251	Mageh1	NM_023788 // Mageh1 // melanoma antigen, family H, 1 // X|X F2 // 75625 /// ENSMUST00000051484 // Mageh1 // melanoma antigen, family H, 1 // X|X F2 // 75625 /// BC051935 // Mageh1 // melanoma antigen, family H, 1 // X|X F2 // 75625
10463630	25858	3732.35	1.1875	0.6618	0.0252	Mir146b	NR_030468 // Mir146b // microRNA 146b // 19|19 // 751550
10576062	8607	3732.94	1.1971	0.6615	0.0253	Jph3	NM_020605 // Jph3 // junctophilin 3 // 8 E1|8 // 57340 /// ENSMUST00000026357 // Jph3 // junctophilin 3 // 8 E1|8 // 57340 /// AB024449 // Jph3 // junctophilin 3 // 8 E1|8 // 57340
10585097	19266	3733.27	1.093	0.6612	0.0253	Gm5617	NM_001004191 // Gm5617 // predicted gene 5617 // 9 A5.3|9 // 434402 /// ENSMUST00000048824 // Gm5617 // predicted gene 5617 // 9 A5.3|9 // 434402
10565532	28485	3736.75	1.1991	0.662	0.0253	Ankrd42	NM_028665 // Ankrd42 // ankyrin repeat domain 42 // 7|7 E2 // 73845 /// ENSMUST00000118157 // Ankrd42 // ankyrin repeat domain 42 // 7|7 E2 // 73845 /// BC145456 // Ankrd42 // ankyrin repeat domain 42 // 7|7 E2 // 73845 /// ENSMUST00000126305 // Ankrd42 // ankyrin repeat domain 42 // 7|7 E2 // 73845
10596318	21951	3740.59	1.1919	0.6624	0.0254	Nudt16	NM_029385 // Nudt16 // nudix (nucleoside diphosphate linked moiety X)-type motif 16 // 9 F1|9 // 75686 /// ENSMUST00000035179 // Nudt16 // nudix (nucleoside diphosphate linked moiety X)-type motif 16 // 9 F1|9 // 75686 /// BC064048 // Nudt16 // nudix (nucleoside diphosphate linked moiety X)-type motif 16 // 9 F1|9 // 75686
10538082	29121	3742.32	1.1963	0.6622	0.0255	Atp6v0e2	NM_133764 // Atp6v0e2 // ATPase, H+ transporting, lysosomal V0 subunit E2 // 6|6 B3 // 76252 /// ENSMUST00000040361 // Atp6v0e2 // ATPase, H+ transporting, lysosomal V0 subunit E2 // 6|6 B3 // 76252 /// BC010790 // Atp6v0e2 // ATPase, H+ transporting, lysosomal V0 subunit E2 // 6|6 B3 // 76252
10361698	9738	3748.66	1.1922	0.6644	0.0256	Zc3h12d	NM_172785 // Zc3h12d // zinc finger CCCH type containing 12D // 10 A1|10 // 237256 /// ENSMUST00000039484 // Zc3h12d // zinc finger CCCH type containing 12D // 10 A1|10 // 237256 /// BC112398 // Zc3h12d // zinc finger CCCH type containing 12D // 10 A1|10 // 237256
10540287	27682	3753.39	1.1983	0.6653	0.0257	Gm10009	ENSMUST00000071059 // Gm10009 // predicted gene 10009 // --- // 791269
10370242	22646	3755.25	1.1868	0.6652	0.0257	Pcbp3	NM_021568 // Pcbp3 // poly(rC) binding protein 3 // 10|10 B5.1-B5.3 // 59093 /// ENSMUST00000105411 // Pcbp3 // poly(rC) binding protein 3 // 10|10 B5.1-B5.3 // 59093 /// ENSMUST00000001148 // Pcbp3 // poly(rC) binding protein 3 // 10|10 B5.1-B5.3 // 59093 /// AF176327 // Pcbp3 // poly(rC) binding protein 3 // 10|10 B5.1-B5.3 // 59093 /// ENSMUST00000092393 // Pcbp3 // poly(rC) binding protein 3 …
10550978	19227	3760.57	1.1825	0.6675	0.0258	Phldb3	NM_001102613 // Phldb3 // pleckstrin homology-like domain, family B, member 3 // 7 A3|7 // 232970
10452307	8365	3761.05	1.1743	0.6672	0.0258	Tnfsf14	NM_019418 // Tnfsf14 // tumor necrosis factor (ligand) superfamily, member 14 // 17|17 D-E1 // 50930 /// ENSMUST00000005976 // Tnfsf14 // tumor necrosis factor (ligand) superfamily, member 14 // 17|17 D-E1 // 50930 /// AB029155 // Tnfsf14 // tumor necrosis factor (ligand) superfamily, member 14 // 17|17 D-E1 // 50930
10381608	22773	3761.11	1.1984	0.6667	0.0258	Gm1564	NM_001127576 // Gm1564 // predicted gene 1564 // 11 E1|11 // 268491 /// ENSMUST00000100378 // Gm1564 // predicted gene 1564 // 11 E1|11 // 268491 /// ENSMUST00000156590 // Gm1564 // predicted gene 1564 // 11 E1|11 // 268491
10435802	16626	3762.13	1.195	0.6667	0.0259	2610015P09Rik	NM_027801 // 2610015P09Rik // RIKEN cDNA 2610015P09 gene // 16 B4|16 // 212153 /// ENSMUST00000023385 // 2610015P09Rik // RIKEN cDNA 2610015P09 gene // 16 B4|16 // 212153 /// ENSMUST00000151183 // 2610015P09Rik // RIKEN cDNA 2610015P09 gene // 16 B4|16 // 212153
10383429	14335	3772.27	1.1439	0.6705	0.0261	Npb	NM_153288 // Npb // neuropeptide B // 11 E2|11 // 208990 /// ENSMUST00000106195 // Npb // neuropeptide B // 11 E2|11 // 208990 /// AB085945 // Npb // neuropeptide B // 11 E2|11 // 208990 /// ENSMUST00000106194 // Npb // neuropeptide B // 11 E2|11 // 208990 /// ENSMUST00000061309 // Npb // neuropeptide B // 11 E2|11 // 208990
10439114	11391	3774.63	1.1968	0.6701	0.0261	Iqcg	NM_178378 // Iqcg // IQ motif containing G // 16 B3|16 // 69707 /// ENSMUST00000115100 // Iqcg // IQ motif containing G // 16 B3|16 // 69707 /// ENSMUST00000040309 // Iqcg // IQ motif containing G // 16 B3|16 // 69707 /// BC049990 // Iqcg // IQ motif containing G // 16 B3|16 // 69707
10547575	14685	3775.06	1.2012	0.6692	0.0261	Iqsec3	NM_001033354 // Iqsec3 // IQ motif and Sec7 domain 3 // 6 F1|6 // 243621 /// ENSMUST00000046373 // Iqsec3 // IQ motif and Sec7 domain 3 // 6 F1|6 // 243621 /// AK122446 // Iqsec3 // IQ motif and Sec7 domain 3 // 6 F1|6 // 243621 /// ENSMUST00000152103 // Iqsec3 // IQ motif and Sec7 domain 3 // 6 F1|6 // 243621 /// ENSMUST00000129815 // Iqsec3 // IQ motif and Sec7 domain 3 // 6 F1|6 // 243621 /// …
10356710	22456	3787.58	1.1761	0.6737	0.0264	Capn10	NM_011796 // Capn10 // calpain 10 // 1 D|1 // 23830 /// ENSMUST00000027488 // Capn10 // calpain 10 // 1 D|1 // 23830 /// AF089089 // Capn10 // calpain 10 // 1 D|1 // 23830 /// NR_015525 // 9430060I03Rik // RIKEN cDNA 9430060I03 gene // --- // 100037260 /// ENSMUST00000097638 // 9430060I03Rik // RIKEN cDNA 9430060I03 gene // --- // 100037260
10367691	24461	3788.35	1.1812	0.673	0.0264	Iyd	NM_027391 // Iyd // iodotyrosine deiodinase // 10 A1|10 // 70337 /// ENSMUST00000019896 // Iyd // iodotyrosine deiodinase // 10 A1|10 // 70337 /// BC023358 // Iyd // iodotyrosine deiodinase // 10 A1|10 // 70337
10560880	16430	3790.7	1.1915	0.6737	0.0265	Gm4763	NM_177593 // Gm4763 // predicted gene 4763 // 7 A3|7 // 210155 /// ENSMUST00000085988 // Gm4763 // predicted gene 4763 // 7 A3|7 // 210155 /// ENSMUST00000081657 // Gm4763 // predicted gene 4763 // 7 A3|7 // 210155
10539588	11478	3792.9	1.1773	0.6743	0.0265	Noto	NM_001007472 // Noto // notochord homolog (Xenopus laevis) // 6 C3|6 35.6 cM // 384452 /// ENSMUST00000089578 // Noto // notochord homolog (Xenopus laevis) // 6 C3|6 35.6 cM // 384452 /// BC139154 // Noto // notochord homolog (Xenopus laevis) // 6 C3|6 35.6 cM // 384452
10496864	12882	3795.23	1.2071	0.675	0.0266	Gm5149	ENSMUST00000092878 // Gm5149 // predicted gene 5149 // 3 H3|3 // 381483
10532616	27897	3797.12	1.173	0.6749	0.0266	Myo18b	NM_028901 // Myo18b // myosin XVIIIb // 5 F|5 // 74376
10533462	30676	3798.97	1.1927	0.6755	0.0266	Rad9b	NM_144912 // Rad9b // RAD9 homolog B (S. cerevisiae) // 5 F|5 // 231724 /// ENSMUST00000049009 // Rad9b // RAD9 homolog B (S. cerevisiae) // 5 F|5 // 231724 /// AY297460 // Rad9b // RAD9 homolog B (S. cerevisiae) // 5 F|5 // 231724
10438889	23166	3800.3	1.1869	0.675	0.0267	9530020O07Rik	ENSMUST00000070439 // 9530020O07Rik // RIKEN cDNA 9530020O07 gene // 16|16 // 320589
10479761	19638	3803.94	1.1758	0.6754	0.0267	Meig1	NM_008579 // Meig1 // meiosis expressed gene 1 // 2 A1|2 // 104362 /// ENSMUST00000064685 // Meig1 // meiosis expressed gene 1 // 2 A1|2 // 104362 /// ENSMUST00000115084 // Meig1 // meiosis expressed gene 1 // 2 A1|2 // 104362 /// ENSMUST00000115081 // Meig1 // meiosis expressed gene 1 // 2 A1|2 // 104362 /// ENSMUST00000115083 // Meig1 // meiosis expressed gene 1 // 2 A1|2 // 104362 /// ENSMUST0…
10383434	31059	3807.3	1.1918	0.6755	0.0268	Notum	NM_175263 // Notum // notum pectinacetylesterase homolog (Drosophila) // 11 E2|11 // 77583 /// ENSMUST00000106177 // Notum // notum pectinacetylesterase homolog (Drosophila) // 11 E2|11 // 77583 /// ENSMUST00000106178 // Notum // notum pectinacetylesterase homolog (Drosophila) // 11 E2|11 // 77583
10492006	24769	3810.41	1.1871	0.6761	0.0269	Trpc4	NM_016984 // Trpc4 // transient receptor potential cation channel, subfamily C, member 4 // 3 D|3 28.6 cM // 22066 /// ENSMUST00000029311 // Trpc4 // transient receptor potential cation channel, subfamily C, member 4 // 3 D|3 28.6 cM // 22066 /// AF190646 // Trpc4 // transient receptor potential cation channel, subfamily C, member 4 // 3 D|3 28.6 cM // 22066 /// ENSMUST00000108005 // Trpc4 // tra…
10423733	20083	3811.01	1.1607	0.6758	0.0269	Vps13b	ENSMUST00000022887 // Vps13b // vacuolar protein sorting 13B (yeast) // 15 B3.1|15 // 666173 /// ENSMUST00000022887 // Vps13b // vacuolar protein sorting 13B (yeast) // 15 B3.1|15 // 666173 /// ENSMUST00000022887 // Vps13b // vacuolar protein sorting 13B (yeast) // 15 B3.1|15 // 666173 /// ENSMUST00000022887 // Vps13b // vacuolar protein sorting 13B (yeast) // 15 B3.1|15 // 666173 /// ENSMUST0000…
10394931	6639	3813.35	1.1991	0.6766	0.0269	2410018L13Rik	BC063063 // 2410018L13Rik // RIKEN cDNA 2410018L13 gene // 12 A1.3|12 // 69732
10559825	30611	3833.53	1.1789	0.6841	0.0274	Zfp773	NM_029584 // Zfp773 // zinc finger protein 773 // 7 A1|7 // 76373 /// ENSMUST00000032622 // Zfp773 // zinc finger protein 773 // 7 A1|7 // 76373 /// BC117497 // Zfp773 // zinc finger protein 773 // 7 A1|7 // 76373
10545921	6918	3846.52	1.1904	0.6884	0.0277	Mxd1	NM_010751 // Mxd1 // MAX dimerization protein 1 // 6 D1|6 35.3 cM // 17119 /// ENSMUST00000001184 // Mxd1 // MAX dimerization protein 1 // 6 D1|6 35.3 cM // 17119 /// BC034860 // Mxd1 // MAX dimerization protein 1 // 6 D1|6 35.3 cM // 17119
10575909	6771	3872.65	1.1844	0.6968	0.0282	Adad2	NM_029428 // Adad2 // adenosine deaminase domain containing 2 // 8 E1|8 // 75773 /// ENSMUST00000098361 // Adad2 // adenosine deaminase domain containing 2 // 8 E1|8 // 75773 /// BC137980 // Adad2 // adenosine deaminase domain containing 2 // 8 E1|8 // 75773
10585428	18895	3873.62	1.1886	0.6967	0.0282	Dnaja4	NM_021422 // Dnaja4 // DnaJ (Hsp40) homolog, subfamily A, member 4 // 9 A5.3|9 // 58233 /// ENSMUST00000070070 // Dnaja4 // DnaJ (Hsp40) homolog, subfamily A, member 4 // 9 A5.3|9 // 58233 /// ENSMUST00000120452 // Dnaja4 // DnaJ (Hsp40) homolog, subfamily A, member 4 // 9 A5.3|9 // 58233 /// BC147484 // Dnaja4 // DnaJ (Hsp40) homolog, subfamily A, member 4 // 9 A5.3|9 // 58233 /// ENSMUST0000015…
10486241	25690	3877.8	1.1882	0.6984	0.0283	Exd1	NM_172857 // Exd1 // exonuclease 3'-5' domain containing 1 // 2 E5|2 // 241624 /// ENSMUST00000060009 // Exd1 // exonuclease 3'-5' domain containing 1 // 2 E5|2 // 241624 /// BC150662 // Exd1 // exonuclease 3'-5' domain containing 1 // 2 E5|2 // 241624
10385555	8693	3883.37	1.1905	0.6992	0.0284	1700024J04Rik	AK006305 // 1700024J04Rik // RIKEN cDNA 1700024J04 gene // 11 B1.2|11 // 71848
10429197	11696	3890.03	1.1523	0.7018	0.0286	Mir30b	NR_029534 // Mir30b // microRNA 30b // 15|15 // 387226
10505143	20880	3893.13	1.1861	0.7018	0.0287	Akap2	ENSMUST00000107600 // Akap2 // A kinase (PRKA) anchor protein 2 // 4 B3|4 // 11641 /// ENSMUST00000071723 // Akap2 // A kinase (PRKA) anchor protein 2 // 4 B3|4 // 11641 /// ENSMUST00000095073 // Akap2 // A kinase (PRKA) anchor protein 2 // 4 B3|4 // 11641 /// ENSMUST00000098066 // Akap2 // A kinase (PRKA) anchor protein 2 // 4 B3|4 // 11641 /// ENSMUST00000098065 // Palm2 // paralemmin 2 // 4 B3…
10516225	20672	3893.91	1.188	0.7017	0.0287	Rragc	NM_017475 // Rragc // Ras-related GTP binding C // 4|4 D // 54170 /// ENSMUST00000030399 // Rragc // Ras-related GTP binding C // 4|4 D // 54170 /// BC071245 // Rragc // Ras-related GTP binding C // 4|4 D // 54170 /// BC005417 // Rragc // Ras-related GTP binding C // 4|4 D // 54170 /// ENSMUST00000155757 // Rragc // Ras-related GTP binding C // 4|4 D // 54170 /// ENSMUST00000106201 // Rragc // Ra…
10529226	30069	3895.03	1.1843	0.7017	0.0287	Rbks	NM_153196 // Rbks // ribokinase // 5 B1|5 // 71336 /// ENSMUST00000031018 // Rbks // ribokinase // 5 B1|5 // 71336 /// BC023339 // Rbks // ribokinase // 5 B1|5 // 71336
10544333	15091	3896.36	1.1941	0.7013	0.0287	Try5	NM_001003405 // Try5 // trypsin 5 // 6 B1|6 // 103964 /// AB009661 // Try5 // trypsin 5 // 6 B1|6 // 103964 /// ENSMUST00000101480 // Try5 // trypsin 5 // 6 B1|6 // 103964
10404113	17639	3909.79	1.1811	0.7036	0.029	Slc17a1	NM_009198 // Slc17a1 // solute carrier family 17 (sodium phosphate), member 1 // 13 A3-A4|13 9.0 cM // 20504 /// NM_001170638 // Slc17a1 // solute carrier family 17 (sodium phosphate), member 1 // 13 A3-A4|13 9.0 cM // 20504 /// ENSMUST00000006785 // Slc17a1 // solute carrier family 17 (sodium phosphate), member 1 // 13 A3-A4|13 9.0 cM // 20504 /// ENSMUST00000110413 // Slc17a1 // solute carrier …
10411274	7278	3910.79	1.189	0.7036	0.0291	Sv2c	NM_029210 // Sv2c // synaptic vesicle glycoprotein 2c // 13 D1|13 // 75209 /// ENSMUST00000161263 // Sv2c // synaptic vesicle glycoprotein 2c // 13 D1|13 // 75209 /// ENSMUST00000055677 // Sv2c // synaptic vesicle glycoprotein 2c // 13 D1|13 // 75209 /// BC132111 // Sv2c // synaptic vesicle glycoprotein 2c // 13 D1|13 // 75209
10360147	25633	3915.32	1.1816	0.7039	0.0292	Refbp2	NM_019484 // Refbp2 // RNA and export factor binding protein 2 // 1 H3|1 // 56009 /// ENSMUST00000081527 // Refbp2 // RNA and export factor binding protein 2 // 1 H3|1 // 56009 /// BC099405 // Refbp2 // RNA and export factor binding protein 2 // 1 H3|1 // 56009
10596166	25428	3922.46	1.1872	0.7061	0.0293	1300017J02Rik	NM_027918 // 1300017J02Rik // RIKEN cDNA 1300017J02 gene // 9 F1|9 // 71775 /// ENSMUST00000035163 // 1300017J02Rik // RIKEN cDNA 1300017J02 gene // 9 F1|9 // 71775 /// BC021390 // 1300017J02Rik // RIKEN cDNA 1300017J02 gene // 9 F1|9 // 71775
10398297	8764	3931.08	1.1728	0.7085	0.0295	Mir345	NR_029773 // Mir345 // microRNA 345 // 12|12 // 723946
10488299	20000	3939.96	1.1861	0.7106	0.0297	Gm14092	NM_001037929 // Gm14092 // predicted gene 14092 // 2 G1|2 // 627302
10380965	18005	3948.14	1.1856	0.7133	0.0299	Gsdma2	NM_029727 // Gsdma2 // gasdermin A2 // 11 D|11 // 76758 /// ENSMUST00000093938 // Gsdma2 // gasdermin A2 // 11 D|11 // 76758 /// BC109336 // Gsdma2 // gasdermin A2 // 11 D|11 // 76758 /// ENSMUST00000017355 // Gsdma2 // gasdermin A2 // 11 D|11 // 76758
10552574	24028	3953.53	1.19	0.7156	0.03	Klk1b26	NM_010644 // Klk1b26 // kallikrein 1-related petidase b26 // 7 B4|7 23.0 cM // 16618 /// NM_010115 // Egfbp2 // epidermal growth factor binding protein type B // 7 B3|7 23.0 cM // 13647 /// ENSMUST00000048945 // Klk1b26 // kallikrein 1-related petidase b26 // 7 B4|7 23.0 cM // 16618 /// K01831 // Klk1b26 // kallikrein 1-related petidase b26 // 7 B4|7 23.0 cM // 16618 /// AB016032 // Egfbp2 // epi…
10525858	15193	3954.29	1.197	0.7155	0.03	Dnahc10	NM_019536 // Dnahc10 // dynein, axonemal, heavy chain 10 // 5 F|5 // 56087 /// ENSMUST00000058440 // Dnahc10 // dynein, axonemal, heavy chain 10 // 5 F|5 // 56087
10395225	24641	3960.16	1.1695	0.7149	0.0302	Gm10473	ENSMUST00000101498 // Gm10473 // predicted gene 10473 // --- // 100038387
10436800	24749	3961.72	1.1895	0.7152	0.0302	1110008E08Rik	ENSMUST00000060246 // 1110008E08Rik // RIKEN cDNA 1110008E08 gene // 16 C3.3|16 // 68500
10352192	25706	3965.47	1.1815	0.7155	0.0303	Ahctf1	NM_026375 // Ahctf1 // AT hook containing transcription factor 1 // 1 H4|1 102.0 cM // 226747 /// ENSMUST00000027768 // Ahctf1 // AT hook containing transcription factor 1 // 1 H4|1 102.0 cM // 226747 /// AB059278 // Ahctf1 // AT hook containing transcription factor 1 // 1 H4|1 102.0 cM // 226747 /// ENSMUST00000097454 // Gm10518 // predicted gene 10518 // 1 H4|1 // 100040914
10527565	24800	3978.19	1.1785	0.7175	0.0306	Pdx1	NM_008814 // Pdx1 // pancreatic and duodenal homeobox 1 // 5 G3|5 82.0 cM // 18609 /// ENSMUST00000085591 // Pdx1 // pancreatic and duodenal homeobox 1 // 5 G3|5 82.0 cM // 18609 /// BC103581 // Pdx1 // pancreatic and duodenal homeobox 1 // 5 G3|5 82.0 cM // 18609
10447264	24695	3981.36	1.1905	0.7165	0.0306	Slc3a1	NM_009205 // Slc3a1 // solute carrier family 3, member 1 // 17 E4|17 51.0 cM // 20532 /// NM_001163622 // Prepl // prolyl endopeptidase-like // 17 E4|17 // 213760 /// NM_145984 // Prepl // prolyl endopeptidase-like // 17 E4|17 // 213760 /// NM_001163623 // Prepl // prolyl endopeptidase-like // 17 E4|17 // 213760 /// NM_001163624 // Prepl // prolyl endopeptidase-like // 17 E4|17 // 213760 /// ENSM…
10456889	8897	3986.9	1.1516	0.7178	0.0308	4930465K10Rik	NR_027978 // 4930465K10Rik // RIKEN cDNA 4930465K10 gene // 18 E3|18 // 67640 /// BC061021 // 4930465K10Rik // RIKEN cDNA 4930465K10 gene // 18 E3|18 // 67640
10602327	20237	3994.93	1.1624	0.7205	0.031	Luzp4	NM_001114383 // Luzp4 // leucine zipper protein 4 // X F3|X // 434865 /// NM_011022 // Ott // ovary testis transcribed // X 62.5 cM // 18422 /// NM_001122734 // Gm15085 // predicted gene 15085 // X F3|X // 100039934 /// NM_001114400 // Gm15127 // predicted gene 15127 // X F3|X // 434866 /// NM_001081648 // Gm15107 // predicted gene 15107 // X F2|X // 434864 /// ENSMUST00000101188 // Gm15107 // pr…
10504619	8502	4000.37	1.1317	0.7213	0.0311	E230008N13Rik	NM_198660 // E230008N13Rik // RIKEN cDNA E230008N13 gene // 4 B1|4 // 381522 /// ENSMUST00000149903 // E230008N13Rik // RIKEN cDNA E230008N13 gene // 4 B1|4 // 381522
10544763	23236	4003.08	1.1759	0.7222	0.0311	Hoxa4	NM_008265 // Hoxa4 // homeobox A4 // 6 B3|6 26.3 cM // 15401 /// ENSMUST00000101395 // Hoxa4 // homeobox A4 // 6 B3|6 26.3 cM // 15401 /// BC107172 // Hoxa4 // homeobox A4 // 6 B3|6 26.3 cM // 15401 /// ENSMUST00000070675 // Hoxa4 // homeobox A4 // 6 B3|6 26.3 cM // 15401
10398211	10371	4003.56	1.1895	0.7219	0.0312	Hhipl1	NM_001044380 // Hhipl1 // hedgehog interacting protein-like 1 // 12 F1|12 // 214305 /// ENSMUST00000021685 // Hhipl1 // hedgehog interacting protein-like 1 // 12 F1|12 // 214305 /// BC113773 // Hhipl1 // hedgehog interacting protein-like 1 // 12 F1|12 // 214305 /// ENSMUST00000101052 // Hhipl1 // hedgehog interacting protein-like 1 // 12 F1|12 // 214305
10425936	7800	4007	1.1749	0.7211	0.0312	Ribc2	NM_026357 // Ribc2 // RIB43A domain with coiled-coils 2 // 15|15 E3 // 67747 /// ENSMUST00000023067 // Ribc2 // RIB43A domain with coiled-coils 2 // 15|15 E3 // 67747 /// BC112373 // Ribc2 // RIB43A domain with coiled-coils 2 // 15|15 E3 // 67747
10430993	23532	4010.49	1.1864	0.7225	0.0313	1700001L05Rik	NR_027980 // 1700001L05Rik // RIKEN cDNA 1700001L05 gene // 15 E1|15 // 69291 /// ENSMUST00000100370 // 1700001L05Rik // RIKEN cDNA 1700001L05 gene // 15 E1|15 // 69291
10529156	7676	4014.21	1.1901	0.7229	0.0314	Ift172	NM_026298 // Ift172 // intraflagellar transport 172 homolog (Chlamydomonas) // 5 B1|5 // 67661 /// ENSMUST00000041565 // Ift172 // intraflagellar transport 172 homolog (Chlamydomonas) // 5 B1|5 // 67661 /// BC066096 // Ift172 // intraflagellar transport 172 homolog (Chlamydomonas) // 5 B1|5 // 67661
10468783	30439	4015.15	1.1582	0.7228	0.0314	Vax1	NM_009501 // Vax1 // ventral anterior homeobox containing gene 1 // 19 D3|19 53.5 cM // 22326 /// ENSMUST00000006432 // Vax1 // ventral anterior homeobox containing gene 1 // 19 D3|19 53.5 cM // 22326 /// AF064554 // Vax1 // ventral anterior homeobox containing gene 1 // 19 D3|19 53.5 cM // 22326 /// ENSMUST00000111478 // Vax1 // ventral anterior homeobox containing gene 1 // 19 D3|19 53.5 cM // …
10483249	13895	4020.88	1.1574	0.7237	0.0316	Galnt3	NM_015736 // Galnt3 // UDP-N-acetyl-alpha-D-galactosamine:polypeptide N-acetylgalactosaminyltransferase 3 // 2|2 C3 // 14425 /// ENSMUST00000028378 // Galnt3 // UDP-N-acetyl-alpha-D-galactosamine:polypeptide N-acetylgalactosaminyltransferase 3 // 2|2 C3 // 14425 /// BC043331 // Galnt3 // UDP-N-acetyl-alpha-D-galactosamine:polypeptide N-acetylgalactosaminyltransferase 3 // 2|2 C3 // 14425
10565958	24997	4024.9	1.1502	0.7237	0.0317	P2ry6	NM_183168 // P2ry6 // pyrimidinergic receptor P2Y, G-protein coupled, 6 // 7 E3|7 // 233571 /// ENSMUST00000060174 // P2ry6 // pyrimidinergic receptor P2Y, G-protein coupled, 6 // 7 E3|7 // 233571 /// BC027331 // P2ry6 // pyrimidinergic receptor P2Y, G-protein coupled, 6 // 7 E3|7 // 233571
10425503	30348	4033.89	1.1732	0.7243	0.0319	4930483J18Rik	NR_015603 // 4930483J18Rik // RIKEN cDNA 4930483J18 gene // 15 E1|15 // 67638 /// BC049560 // 4930483J18Rik // RIKEN cDNA 4930483J18 gene // 15 E1|15 // 67638
10422412	27216	4038.62	1.1711	0.7252	0.032	Slc15a1	NM_053079 // Slc15a1 // solute carrier family 15 (oligopeptide transporter), member 1 // 14 E5|14 // 56643 /// ENSMUST00000088386 // Slc15a1 // solute carrier family 15 (oligopeptide transporter), member 1 // 14 E5|14 // 56643 /// BC116248 // Slc15a1 // solute carrier family 15 (oligopeptide transporter), member 1 // 14 E5|14 // 56643
10373695	23600	4043.46	1.1729	0.7262	0.0321	Il22	NM_016971 // Il22 // interleukin 22 // 10 D2|10 67.0 cM // 50929 /// NM_054079 // Iltifb // interleukin 10-related T cell-derived inducible factor beta // 10 D2|10 // 116849 /// ENSMUST00000096691 // Il22 // interleukin 22 // 10 D2|10 67.0 cM // 50929 /// AJ249491 // Il22 // interleukin 22 // 10 D2|10 67.0 cM // 50929
10399820	27630	4055.13	1.1837	0.7292	0.0324	Acp1	NM_001110239 // Acp1 // acid phosphatase 1, soluble // 12 A2|12 // 11431 /// NM_021330 // Acp1 // acid phosphatase 1, soluble // 12 A2|12 // 11431 /// ENSMUST00000074038 // Acp1 // acid phosphatase 1, soluble // 12 A2|12 // 11431 /// BC112413 // Acp1 // acid phosphatase 1, soluble // 12 A2|12 // 11431
10552599	20343	4062.98	1.1792	0.7313	0.0326	Klk1b16	NM_008454 // Klk1b16 // kallikrein 1-related peptidase b16 // 7 B4|7 23.05 cM // 16615 /// ENSMUST00000005933 // Klk1b16 // kallikrein 1-related peptidase b16 // 7 B4|7 23.05 cM // 16615 /// J03877 // Klk1b16 // kallikrein 1-related peptidase b16 // 7 B4|7 23.05 cM // 16615
10602367	19097	4066.84	1.16	0.7317	0.0326	Ott	NM_011022 // Ott // ovary testis transcribed // X 62.5 cM // 18422 /// NM_001122734 // Gm15085 // predicted gene 15085 // X F3|X // 100039934 /// NM_001114400 // Gm15127 // predicted gene 15127 // X F3|X // 434866 /// NM_001081648 // Gm15107 // predicted gene 15107 // X F2|X // 434864 /// NM_001114383 // Luzp4 // leucine zipper protein 4 // X F3|X // 434865 /// ENSMUST00000101188 // Gm15107 // pr…
10356712	7759	4066.85	1.1624	0.7312	0.0326	Kif1a	NM_008440 // Kif1a // kinesin family member 1A // 1|1 E1-E2 // 16560 /// NM_001110315 // Kif1a // kinesin family member 1A // 1|1 E1-E2 // 16560 /// ENSMUST00000086819 // Kif1a // kinesin family member 1A // 1|1 E1-E2 // 16560 /// BC062891 // Kif1a // kinesin family member 1A // 1|1 E1-E2 // 16560 /// ENSMUST00000112958 // Kif1a // kinesin family member 1A // 1|1 E1-E2 // 16560
10592406	14386	4068.61	1.1633	0.7316	0.0327	Olfr952	NM_146503 // Olfr952 // olfactory receptor 952 // 9 A5.1|9 // 235248 /// ENSMUST00000073895 // Olfr952 // olfactory receptor 952 // 9 A5.1|9 // 235248 /// BC150723 // Olfr952 // olfactory receptor 952 // 9 A5.1|9 // 235248
10471833	27954	4081.84	1.1775	0.7361	0.033	Lhx2	NM_010710 // Lhx2 // LIM homeobox protein 2 // 2 B|2 // 16870 /// ENSMUST00000000253 // Lhx2 // LIM homeobox protein 2 // 2 B|2 // 16870 /// BC055741 // Lhx2 // LIM homeobox protein 2 // 2 B|2 // 16870
10484824	13115	4082.55	1.1842	0.7354	0.033	Olfr1241	NM_146455 // Olfr1241 // olfactory receptor 1241 // 2 E1|2 // 258447 /// ENSMUST00000099778 // Olfr1241 // olfactory receptor 1241 // 2 E1|2 // 258447
10397683	26586	4086.59	1.1852	0.7354	0.0331	Ttc8	NM_198311 // Ttc8 // tetratricopeptide repeat domain 8 // 12 E|12 // 76260 /// NM_029553 // Ttc8 // tetratricopeptide repeat domain 8 // 12 E|12 // 76260 /// ENSMUST00000079146 // Ttc8 // tetratricopeptide repeat domain 8 // 12 E|12 // 76260 /// ENSMUST00000085109 // Ttc8 // tetratricopeptide repeat domain 8 // 12 E|12 // 76260 /// BC017523 // Ttc8 // tetratricopeptide repeat domain 8 // 12 E|12 …
10501074	15504	4094.51	1.1808	0.7386	0.0333	Cym	NM_001111143 // Cym // chymosin // 3 F2.3|3 // 229697 /// BC147477 // Cym // chymosin // 3 F2.3|3 // 229697 /// ENSMUST00000029504 // Cym // chymosin // 3 F2.3|3 // 229697
10375083	16997	4099.83	1.1796	0.7398	0.0334	Stk10	NM_009288 // Stk10 // serine/threonine kinase 10 // 11 A4|11 16.0 cM // 20868 /// ENSMUST00000102821 // Stk10 // serine/threonine kinase 10 // 11 A4|11 16.0 cM // 20868 /// BC096624 // Stk10 // serine/threonine kinase 10 // 11 A4|11 16.0 cM // 20868
10564417	13174	4113.44	1.1793	0.7449	0.0338	Aldh1a3	NM_053080 // Aldh1a3 // aldehyde dehydrogenase family 1, subfamily A3 // 7 C|7 // 56847 /// ENSMUST00000015278 // Aldh1a3 // aldehyde dehydrogenase family 1, subfamily A3 // 7 C|7 // 56847 /// BC058277 // Aldh1a3 // aldehyde dehydrogenase family 1, subfamily A3 // 7 C|7 // 56847
10535725	17516	4119.42	1.1837	0.745	0.0339	Rnf6	NM_028774 // Rnf6 // ring finger protein (C3H2C3 type) 6 // 5 G3|5 // 74132 /// ENSMUST00000161859 // Rnf6 // ring finger protein (C3H2C3 type) 6 // 5 G3|5 // 74132 /// ENSMUST00000067837 // Rnf6 // ring finger protein (C3H2C3 type) 6 // 5 G3|5 // 74132 /// BC138545 // Rnf6 // ring finger protein (C3H2C3 type) 6 // 5 G3|5 // 74132 /// ENSMUST00000161331 // Rnf6 // ring finger protein (C3H2C3 type…
10544284	30174	4125.17	1.132	0.7449	0.034	Tas2r138	NM_001001451 // Tas2r138 // taste receptor, type 2, member 138 // 6 B1|6 // 387513 /// ENSMUST00000076565 // Tas2r138 // taste receptor, type 2, member 138 // 6 B1|6 // 387513 /// BC128016 // Tas2r138 // taste receptor, type 2, member 138 // 6 B1|6 // 387513
10348906	11136	4127.11	1.1726	0.7449	0.0341	Gm6086	NM_001039219 // Gm6086 // predicted gene 6086 // 1 D|1 // 619597 /// ENSMUST00000097632 // Gm6086 // predicted gene 6086 // 1 D|1 // 619597
10519117	11330	4131.89	1.1788	0.7464	0.0342	Prkcz	NM_008860 // Prkcz // protein kinase C, zeta // 4 E2|4 83.0 cM // 18762 /// NM_001039079 // Prkcz // protein kinase C, zeta // 4 E2|4 83.0 cM // 18762 /// ENSMUST00000103178 // Prkcz // protein kinase C, zeta // 4 E2|4 83.0 cM // 18762 /// ENSMUST00000030922 // Prkcz // protein kinase C, zeta // 4 E2|4 83.0 cM // 18762 /// BC072590 // Prkcz // protein kinase C, zeta // 4 E2|4 83.0 cM // 18762
10502816	6375	4135.42	1.1843	0.7478	0.0343	Gipc2	NM_016867 // Gipc2 // GIPC PDZ domain containing family, member 2 // 3 H3|3 // 54120 /// ENSMUST00000046614 // Gipc2 // GIPC PDZ domain containing family, member 2 // 3 H3|3 // 54120 /// AF061262 // Gipc2 // GIPC PDZ domain containing family, member 2 // 3 H3|3 // 54120
10380025	25531	4136.39	1.1771	0.7478	0.0343	Tex14	NM_031386 // Tex14 // testis expressed gene 14 // 11 C|11 // 83560 /// ENSMUST00000060835 // Tex14 // testis expressed gene 14 // 11 C|11 // 83560 /// ENSMUST00000010486 // Tex14 // testis expressed gene 14 // 11 C|11 // 83560 /// AF285584 // Tex14 // testis expressed gene 14 // 11 C|11 // 83560 /// ENSMUST00000092806 // Tex14 // testis expressed gene 14 // 11 C|11 // 83560
10366572	27237	4138.39	1.1695	0.7478	0.0344	Il22	NM_016971 // Il22 // interleukin 22 // 10 D2|10 67.0 cM // 50929 /// NM_054079 // Iltifb // interleukin 10-related T cell-derived inducible factor beta // 10 D2|10 // 116849 /// ENSMUST00000096691 // Il22 // interleukin 22 // 10 D2|10 67.0 cM // 50929 /// AJ249491 // Il22 // interleukin 22 // 10 D2|10 67.0 cM // 50929
10409445	28991	4139.16	1.1754	0.7478	0.0344	Pfn3	NM_029303 // Pfn3 // profilin 3 // 13 B2|13 30.99 cM // 75477 /// ENSMUST00000054146 // Pfn3 // profilin 3 // 13 B2|13 30.99 cM // 75477 /// BC048629 // Pfn3 // profilin 3 // 13 B2|13 30.99 cM // 75477 /// BC038268 // BC038268 // cDNA sequence BC038268 // 13|13 // 100038756
10421026	9964	4148.84	1.1629	0.7492	0.0346	Ebf2	NM_010095 // Ebf2 // early B-cell factor 2 // 14|14 D-E1 // 13592 /// ENSMUST00000022637 // Ebf2 // early B-cell factor 2 // 14|14 D-E1 // 13592 /// U92703 // Ebf2 // early B-cell factor 2 // 14|14 D-E1 // 13592 /// ENSMUST00000100447 // Gm10860 // predicted gene 10860 // --- // 100038671
10531187	27698	4149.23	1.1754	0.7483	0.0346	Adamts3	NM_177872 // Adamts3 // a disintegrin-like and metallopeptidase (reprolysin type) with thrombospondin type 1 motif, 3 // 5 E1|5 // 330119 /// NM_001081401 // Adamts3 // a disintegrin-like and metallopeptidase (reprolysin type) with thrombospondin type 1 motif, 3 // 5 E1|5 // 330119 /// ENSMUST00000061427 // Adamts3 // a disintegrin-like and metallopeptidase (reprolysin type) with thrombospondin t…
10545672	22638	4149.96	1.1587	0.7482	0.0346	Mthfd2	NM_008638 // Mthfd2 // methylenetetrahydrofolate dehydrogenase (NAD+ dependent), methenyltetrahydrofolate cyclohydrolase // 6 C3|6 35.15 cM // 17768 /// ENSMUST00000005810 // Mthfd2 // methylenetetrahydrofolate dehydrogenase (NAD+ dependent), methenyltetrahydrofolate cyclohydrolase // 6 C3|6 35.15 cM // 17768 /// BC019511 // Mthfd2 // methylenetetrahydrofolate dehydrogenase (NAD+ dependent), meth…
10504402	7734	4153.41	1.1805	0.7495	0.0347	Tmem8b	NM_001085508 // Tmem8b // transmembrane protein 8B // 4 B1|4 // 242409 /// ENSMUST00000107864 // Tmem8b // transmembrane protein 8B // 4 B1|4 // 242409 /// ENSMUST00000107865 // Tmem8b // transmembrane protein 8B // 4 B1|4 // 242409 /// BC147569 // Tmem8b // transmembrane protein 8B // 4 B1|4 // 242409
10508909	14974	4160.82	1.1753	0.7508	0.0349	LOC100503878	XM_003086379 // LOC100503878 // zinc finger protein 683-like // --- // 100503878
10573457	25580	4166.54	1.1804	0.7528	0.0351	Klf1	NM_010635 // Klf1 // Kruppel-like factor 1 (erythroid) // 8 C3|8 41.3 cM // 16596 /// ENSMUST00000067060 // Klf1 // Kruppel-like factor 1 (erythroid) // 8 C3|8 41.3 cM // 16596 /// M97200 // Klf1 // Kruppel-like factor 1 (erythroid) // 8 C3|8 41.3 cM // 16596
10526514	15745	4166.95	1.187	0.752	0.0351	Cldn15	NM_021719 // Cldn15 // claudin 15 // 5 G2|5 // 60363 /// ENSMUST00000111093 // Cldn15 // claudin 15 // 5 G2|5 // 60363 /// ENSMUST00000001790 // Cldn15 // claudin 15 // 5 G2|5 // 60363 /// BC023428 // Cldn15 // claudin 15 // 5 G2|5 // 60363
10471994	10435	4169.74	1.1815	0.753	0.0351	Kif5c	NM_008449 // Kif5c // kinesin family member 5C // 2 C|2 32.5 cM // 16574 /// ENSMUST00000028102 // Kif5c // kinesin family member 5C // 2 C|2 32.5 cM // 16574 /// BC067051 // Kif5c // kinesin family member 5C // 2 C|2 32.5 cM // 16574 /// ENSMUST00000112714 // Kif5c // kinesin family member 5C // 2 C|2 32.5 cM // 16574 /// ENSMUST00000146247 // Kif5c // kinesin family member 5C // 2 C|2 32.5 cM /…
10464647	14568	4174.46	1.1766	0.755	0.0353	Tbc1d10c	NM_178650 // Tbc1d10c // TBC1 domain family, member 10c // 19 A|19 // 108995 /// ENSMUST00000045864 // Tbc1d10c // TBC1 domain family, member 10c // 19 A|19 // 108995 /// AK131177 // Tbc1d10c // TBC1 domain family, member 10c // 19 A|19 // 108995
10350749	15000	4174.83	1.1005	0.7547	0.0353	Gm5531	NM_001008426 // Gm5531 // predicted gene 5531 // 1 G3|1 // 433365 /// ENSMUST00000055314 // Gm5531 // predicted gene 5531 // 1 G3|1 // 433365
10377763	22936	4175.23	1.1825	0.7544	0.0353	Asgr2	NM_007493 // Asgr2 // asialoglycoprotein receptor 2 // 11 B3|11 37.0 cM // 11890 /// ENSMUST00000102572 // Asgr2 // asialoglycoprotein receptor 2 // 11 B3|11 37.0 cM // 11890 /// BC011197 // Asgr2 // asialoglycoprotein receptor 2 // 11 B3|11 37.0 cM // 11890 /// ENSMUST00000124721 // Asgr2 // asialoglycoprotein receptor 2 // 11 B3|11 37.0 cM // 11890
10432695	15454	4177.54	1.1622	0.7541	0.0353	Krt83	NM_001003668 // Krt83 // keratin 83 // 15 F2|15 // 406219 /// NM_001166157 // Krt81 // keratin 81 // 15 F2|15 58.71 cM // 64818 /// ENSMUST00000081945 // Krt83 // keratin 83 // 15 F2|15 // 406219 /// ENSMUST00000061185 // Krt81 // keratin 81 // 15 F2|15 58.71 cM // 64818 /// BC139321 // Krt83 // keratin 83 // 15 F2|15 // 406219 /// ENSMUST00000108897 // Krt83 // keratin 83 // 15 F2|15 // 406219 /…
10556020	29246	4177.99	1.1649	0.7533	0.0353	Olfr701	NM_028910 // Olfr701 // olfactory receptor 701 // 7 E3|7 // 66786 /// ENSMUST00000075414 // Olfr701 // olfactory receptor 701 // 7 E3|7 // 66786 /// BC110461 // Olfr701 // olfactory receptor 701 // 7 E3|7 // 66786 /// ENSMUST00000069682 // Olfr701 // olfactory receptor 701 // 7 E3|7 // 66786
10448459	10596	4178.08	1.1697	0.7528	0.0353	Tbc1d24	NM_173186 // Tbc1d24 // TBC1 domain family, member 24 // 17 A3.3|17 // 224617 /// NM_001163852 // Tbc1d24 // TBC1 domain family, member 24 // 17 A3.3|17 // 224617 /// NM_001163853 // Tbc1d24 // TBC1 domain family, member 24 // 17 A3.3|17 // 224617 /// NM_001163848 // Tbc1d24 // TBC1 domain family, member 24 // 17 A3.3|17 // 224617 /// NM_001163851 // Tbc1d24 // TBC1 domain family, member 24 // 17…
10435661	23311	4179.26	1.1731	0.7529	0.0354	Gpr156	NM_153394 // Gpr156 // G protein-coupled receptor 156 // 16 B3|16 // 239845 /// ENSMUST00000061274 // Gpr156 // G protein-coupled receptor 156 // 16 B3|16 // 239845 /// BC059227 // Gpr156 // G protein-coupled receptor 156 // 16 B3|16 // 239845
10515733	7791	4181.9	1.1825	0.7533	0.0354	Szt2	NM_198170 // Szt2 // seizure threshold 2 // 4 D2.1|4 // 230676 /// ENSMUST00000075406 // Szt2 // seizure threshold 2 // 4 D2.1|4 // 230676 /// FJ998170 // Szt2 // seizure threshold 2 // 4 D2.1|4 // 230676
10499891	21534	4187.82	1.1664	0.7544	0.0356	Sprr1b	NM_009265 // Sprr1b // small proline-rich protein 1B // 3 F1|3 45.2 cM // 20754 /// ENSMUST00000062160 // Sprr1b // small proline-rich protein 1B // 3 F1|3 45.2 cM // 20754 /// BC119288 // Sprr1b // small proline-rich protein 1B // 3 F1|3 45.2 cM // 20754 /// ENSMUST00000090869 // Sprr1b // small proline-rich protein 1B // 3 F1|3 45.2 cM // 20754
10508721	25091	4198.46	1.1878	0.7554	0.0359	Snora44	NR_034050 // Snora44 // small nucleolar RNA, H/ACA box 44 // 4|4 // 100217418
10485979	17089	4201.15	1.1141	0.7558	0.0359	Gjd2	NM_010290 // Gjd2 // gap junction protein, delta 2 // 2|2 F3 // 14617 /// ENSMUST00000090275 // Gjd2 // gap junction protein, delta 2 // 2|2 F3 // 14617 /// BC058595 // Gjd2 // gap junction protein, delta 2 // 2|2 F3 // 14617
10474921	12219	4202.55	1.1768	0.756	0.036	Zfyve19	NM_028054 // Zfyve19 // zinc finger, FYVE domain containing 19 // 2 E5|2 // 72008 /// NM_001164827 // Zfyve19 // zinc finger, FYVE domain containing 19 // 2 E5|2 // 72008 /// ENSMUST00000090174 // Zfyve19 // zinc finger, FYVE domain containing 19 // 2 E5|2 // 72008 /// ENSMUST00000102519 // Zfyve19 // zinc finger, FYVE domain containing 19 // 2 E5|2 // 72008 /// BC099429 // Zfyve19 // zinc finger…
10550795	20188	4203.89	1.1689	0.7562	0.036	Nlrp5	NM_011860 // Nlrp5 // NLR family, pyrin domain containing 5 // 7 A2|7 2.5 cM // 23968 /// NM_001039143 // Nlrp5 // NLR family, pyrin domain containing 5 // 7 A2|7 2.5 cM // 23968 /// ENSMUST00000015866 // Nlrp5 // NLR family, pyrin domain containing 5 // 7 A2|7 2.5 cM // 23968 /// ENSMUST00000086341 // Nlrp5 // NLR family, pyrin domain containing 5 // 7 A2|7 2.5 cM // 23968 /// AF074018 // Nlrp5 …
10552942	14218	4211.67	1.1758	0.7583	0.0362	Lhb	NM_008497 // Lhb // luteinizing hormone beta // 7 B4|7 23.0 cM // 16866 /// ENSMUST00000072453 // Lhb // luteinizing hormone beta // 7 B4|7 23.0 cM // 16866
10463632	15254	4211.92	1.1614	0.7579	0.0362	Tmem180	NM_029186 // Tmem180 // transmembrane protein 180 // 19|19 D1 // 75146 /// ENSMUST00000086969 // Tmem180 // transmembrane protein 180 // 19|19 D1 // 75146 /// ENSMUST00000128041 // Tmem180 // transmembrane protein 180 // 19|19 D1 // 75146 /// BC058746 // Tmem180 // transmembrane protein 180 // 19|19 D1 // 75146 /// ENSMUST00000142994 // Tmem180 // transmembrane protein 180 // 19|19 D1 // 75146
10561335	23706	4219.42	1.1768	0.7568	0.0364	Prkcz	NM_008860 // Prkcz // protein kinase C, zeta // 4 E2|4 83.0 cM // 18762 /// NM_001039079 // Prkcz // protein kinase C, zeta // 4 E2|4 83.0 cM // 18762 /// ENSMUST00000030922 // Prkcz // protein kinase C, zeta // 4 E2|4 83.0 cM // 18762 /// ENSMUST00000103178 // Prkcz // protein kinase C, zeta // 4 E2|4 83.0 cM // 18762 /// AB110830 // Prkcz // protein kinase C, zeta // 4 E2|4 83.0 cM // 18762
10587610	22216	4223.8	1.1815	0.7582	0.0365	A330041J22Rik	AK039418 // A330041J22Rik // RIKEN cDNA A330041J22 gene // 9 E3.1|9 // 319556 /// XR_105312 // A330041J22Rik // RIKEN cDNA A330041J22 gene // 9 E3.1|9 // 319556
10352354	19369	4227.35	1.1766	0.759	0.0366	A430110L20Rik	ENSMUST00000066988 // A430110L20Rik // RIKEN cDNA A430110L20 gene // 1 H5|1 // 329307
10414981	14566	4230.95	1.187	0.7595	0.0367	Gm13893	ENSMUST00000103674 // Gm13893 // predicted gene 13893 // 14 C1|14 // 547428
10350438	9693	4246.04	1.1737	0.7644	0.0371	Kcnt2	NM_001081027 // Kcnt2 // potassium channel, subfamily T, member 2 // 1 F|1 // 240776 /// ENSMUST00000060201 // Kcnt2 // potassium channel, subfamily T, member 2 // 1 F|1 // 240776 /// ENSMUST00000086355 // Kcnt2 // potassium channel, subfamily T, member 2 // 1 F|1 // 240776
10393904	10863	4251.28	1.1801	0.7662	0.0372	Notum	NM_175263 // Notum // notum pectinacetylesterase homolog (Drosophila) // 11 E2|11 // 77583 /// ENSMUST00000106178 // Notum // notum pectinacetylesterase homolog (Drosophila) // 11 E2|11 // 77583 /// ENSMUST00000106177 // Notum // notum pectinacetylesterase homolog (Drosophila) // 11 E2|11 // 77583 /// BC025832 // Notum // notum pectinacetylesterase homolog (Drosophila) // 11 E2|11 // 77583 /// EN…
10537909	17425	4253.62	1.0016	0.7664	0.0373	Rny3	NR_024202 // Rny3 // RNA, Y3 small cytoplasmic (associated with Ro protein) // 6|6 22.0 cM // 19874
10387797	14680	4256.57	1.1676	0.767	0.0373	Bcl6b	NM_007528 // Bcl6b // B-cell CLL/lymphoma 6, member B // 11|11 B4 // 12029 /// ENSMUST00000000326 // Bcl6b // B-cell CLL/lymphoma 6, member B // 11|11 B4 // 12029 /// AB011665 // Bcl6b // B-cell CLL/lymphoma 6, member B // 11|11 B4 // 12029 /// ENSMUST00000153449 // Bcl6b // B-cell CLL/lymphoma 6, member B // 11|11 B4 // 12029
10447082	6412	4256.72	1.1713	0.7665	0.0373	Cyp1b1	NM_009994 // Cyp1b1 // cytochrome P450, family 1, subfamily b, polypeptide 1 // 17 E3|17 // 13078 /// ENSMUST00000024894 // Cyp1b1 // cytochrome P450, family 1, subfamily b, polypeptide 1 // 17 E3|17 // 13078 /// U03283 // Cyp1b1 // cytochrome P450, family 1, subfamily b, polypeptide 1 // 17 E3|17 // 13078 /// ENSMUST00000066194 // 1700038P13Rik // RIKEN cDNA 1700038P13 gene // 17|17 // 73265
10433614	21991	4257.88	1.1787	0.7666	0.0374	Gm9961	NR_033509 // Gm9961 // predicted gene 9961 // --- // 791359
10368970	11244	4259.39	1.1538	0.7669	0.0374	Prdm1	NM_007548 // Prdm1 // PR domain containing 1, with ZNF domain // 10 B2|10 27.0 cM // 12142 /// ENSMUST00000105490 // Prdm1 // PR domain containing 1, with ZNF domain // 10 B2|10 27.0 cM // 12142 /// U08185 // Prdm1 // PR domain containing 1, with ZNF domain // 10 B2|10 27.0 cM // 12142 /// ENSMUST00000039174 // Prdm1 // PR domain containing 1, with ZNF domain // 10 B2|10 27.0 cM // 12142
10418846	25435	4261.99	1.1692	0.7668	0.0375	3425401B19Rik	NM_001195097 // 3425401B19Rik // RIKEN cDNA 3425401B19 gene // 14 B|14 // 432836
10548385	10904	4266.04	1.166	0.7684	0.0376	Olr1	NM_138648 // Olr1 // oxidized low density lipoprotein (lectin-like) receptor 1 // 6 F3|6 // 108078 /// ENSMUST00000032265 // Olr1 // oxidized low density lipoprotein (lectin-like) receptor 1 // 6 F3|6 // 108078 /// AF303744 // Olr1 // oxidized low density lipoprotein (lectin-like) receptor 1 // 6 F3|6 // 108078
10450694	9798	4266.83	1.1357	0.7683	0.0376	H2-T22	NM_010397 // H2-T22 // histocompatibility 2, T region locus 22 // 17 B1|17 19.74 cM // 15039 /// NM_010399 // H2-T9 // histocompatibility 2, T region locus 9 // 17 B1|17 19.97 cM // 15051 /// ENSMUST00000080015 // H2-T22 // histocompatibility 2, T region locus 22 // 17 B1|17 19.74 cM // 15039 /// ENSMUST00000077960 // H2-T22 // histocompatibility 2, T region locus 22 // 17 B1|17 19.74 cM // 15039…
10493809	10993	4268.02	1.1266	0.7684	0.0376	S100a2	NM_001195760 // S100a2 // S100 calcium binding protein A2 // 3 F1|3 // 628324
10579287	23022	4274.1	1.1461	0.7696	0.0378	Tmem59l	NM_182991 // Tmem59l // transmembrane protein 59-like // 8 B3.3|8 // 67937 /// ENSMUST00000045286 // Tmem59l // transmembrane protein 59-like // 8 B3.3|8 // 67937 /// BC056172 // Tmem59l // transmembrane protein 59-like // 8 B3.3|8 // 67937
10405804	19445	4275.5	1.1761	0.7699	0.0378	0610007P08Rik	NM_001013608 // 0610007P08Rik // RIKEN cDNA 0610007P08 gene // 13 B3|13 // 76251 /// BC075679 // 0610007P08Rik // RIKEN cDNA 0610007P08 gene // 13 B3|13 // 76251 /// ENSMUST00000039944 // 0610007P08Rik // RIKEN cDNA 0610007P08 gene // 13 B3|13 // 76251
10485013	28735	4276.12	1.1662	0.7697	0.0378	1110051M20Rik	BC085239 // 1110051M20Rik // RIKEN cDNA 1110051M20 gene // 2 E1|2 // 228356 /// NM_175123 // 1110051M20Rik // RIKEN cDNA 1110051M20 gene // 2 E1|2 // 228356 /// ENSMUST00000102594 // 1110051M20Rik // RIKEN cDNA 1110051M20 gene // 2 E1|2 // 228356 /// ENSMUST00000094835 // 1110051M20Rik // RIKEN cDNA 1110051M20 gene // 2 E1|2 // 228356 /// ENSMUST00000111344 // 1110051M20Rik // RIKEN cDNA 1110051M…
10348713	6100	4278.39	1.1695	0.7699	0.0379	E030010N08Rik	ENSMUST00000138595 // E030010N08Rik // RIKEN cDNA E030010N08 gene // 1 D|1 // 381284
10519138	23080	4284.53	1.1716	0.7712	0.0381	Gm10563	ENSMUST00000088499 // Gm10563 // predicted gene 10563 // --- // 100038426
10566678	11028	4285.8	1.1172	0.7708	0.0381	Olfr485	NM_001011810 // Olfr485 // olfactory receptor 485 // 7 E3|7 // 258041
10492438	29586	4287.59	1.179	0.7703	0.0381	Lekr1	NM_001037923 // Lekr1 // leucine, glutamate and lysine rich 1 // 3 E1|3 // 624866 /// NM_001166659 // Lekr1 // leucine, glutamate and lysine rich 1 // 3 E1|3 // 624866
10517009	21399	4289.13	1.1759	0.7701	0.0382	Sytl1	NM_031393 // Sytl1 // synaptotagmin-like 1 // 4 D2.3|4 // 269589 /// ENSMUST00000030674 // Sytl1 // synaptotagmin-like 1 // 4 D2.3|4 // 269589 /// BC005623 // Sytl1 // synaptotagmin-like 1 // 4 D2.3|4 // 269589 /// ENSMUST00000105908 // Sytl1 // synaptotagmin-like 1 // 4 D2.3|4 // 269589
10502823	24027	4291.88	1.1765	0.7706	0.0383	Dnajb4	NM_025926 // Dnajb4 // DnaJ (Hsp40) homolog, subfamily B, member 4 // 3 H3|3 // 67035 /// NM_027287 // Dnajb4 // DnaJ (Hsp40) homolog, subfamily B, member 4 // 3 H3|3 // 67035 /// ENSMUST00000050073 // Dnajb4 // DnaJ (Hsp40) homolog, subfamily B, member 4 // 3 H3|3 // 67035 /// ENSMUST00000144950 // Dnajb4 // DnaJ (Hsp40) homolog, subfamily B, member 4 // 3 H3|3 // 67035 /// ENSMUST00000029669 //…
10566170	8820	4298.83	1.1485	0.7732	0.0384	Olfr559	NM_147112 // Olfr559 // olfactory receptor 559 // 7 E3|7 // 259116 /// ENSMUST00000084816 // Olfr559 // olfactory receptor 559 // 7 E3|7 // 259116 /// BC119185 // Olfr559 // olfactory receptor 559 // 7 E3|7 // 259116 /// ENSMUST00000106906 // Olfr559 // olfactory receptor 559 // 7 E3|7 // 259116
10429409	26467	4300.69	1.1635	0.7737	0.0385	Gm628	ENSMUST00000151999 // Gm628 // predicted gene 628 // 15 D3|15 // 268816
10504992	15521	4301.01	1.1647	0.7733	0.0385	Nipsnap3a	NM_028529 // Nipsnap3a // nipsnap homolog 3A (C. elegans) // 4 B2|4 // 73398 /// ENSMUST00000015386 // Nipsnap3a // nipsnap homolog 3A (C. elegans) // 4 B2|4 // 73398
10574524	26071	4301.48	1.1811	0.7731	0.0385	Ces2c	NM_145603 // Ces2c // carboxylesterase 2C // 8 D3|8 // 234671 /// ENSMUST00000055052 // Ces2c // carboxylesterase 2C // 8 D3|8 // 234671 /// BC015290 // Ces2c // carboxylesterase 2C // 8 D3|8 // 234671
10387100	7976	4303.01	1.1073	0.7724	0.0385	Shisa6	NM_001034874 // Shisa6 // shisa homolog 6 (Xenopus laevis) // 11 B3|11 // 380702 /// ENSMUST00000123454 // Shisa6 // shisa homolog 6 (Xenopus laevis) // 11 B3|11 // 380702 /// ENSMUST00000066679 // Shisa6 // shisa homolog 6 (Xenopus laevis) // 11 B3|11 // 380702
10581214	10002	4303.27	1.1572	0.7715	0.0386	Lrrc29	NM_177449 // Lrrc29 // leucine rich repeat containing 29 // 8 D3|8 // 234684 /// ENSMUST00000070508 // Lrrc29 // leucine rich repeat containing 29 // 8 D3|8 // 234684 /// BC034290 // Lrrc29 // leucine rich repeat containing 29 // 8 D3|8 // 234684
10521088	14515	4303.3	1.1703	0.771	0.0386	Slbp	ENSMUST00000057551 // Slbp // stem-loop binding protein // 5 B2|5 // 20492 /// ENSMUST00000101353 // Gm10459 // predicted gene 10459 // --- // 100038624
10351667	15904	4321.44	1.1684	0.7766	0.039	Slamf1	NM_013730 // Slamf1 // signaling lymphocytic activation molecule family member 1 // 1 H3|1 93.3 cM // 27218 /// ENSMUST00000015460 // Slamf1 // signaling lymphocytic activation molecule family member 1 // 1 H3|1 93.3 cM // 27218 /// AF160990 // Slamf1 // signaling lymphocytic activation molecule family member 1 // 1 H3|1 93.3 cM // 27218
10426284	16512	4322.05	1.1596	0.7765	0.039	Acr	NM_013455 // Acr // acrosin prepropeptide // 15 E-F|15 48.6 cM // 11434 /// ENSMUST00000023295 // Acr // acrosin prepropeptide // 15 E-F|15 48.6 cM // 11434 /// D00754 // Acr // acrosin prepropeptide // 15 E-F|15 48.6 cM // 11434
10568954	6123	4326.12	1.1574	0.778	0.0392	Olfr524	NM_001011814 // Olfr524 // olfactory receptor 524 // 7 F4|7 // 258055 /// ENSMUST00000051943 // Olfr524 // olfactory receptor 524 // 7 F4|7 // 258055 /// BC147558 // Olfr524 // olfactory receptor 524 // 7 F4|7 // 258055
10538852	17466	4334.69	1.1759	0.781	0.0394	A430010J10Rik	AK083337 // A430010J10Rik // RIKEN cDNA A430010J10 gene // 6 C1|6 // 319665 /// AK039826 // A430010J10Rik // RIKEN cDNA A430010J10 gene // 6 C1|6 // 319665 /// XR_107837 // A430010J10Rik // RIKEN cDNA A430010J10 gene // 6 C1|6 // 319665
10363669	22927	4339.96	1.1651	0.7813	0.0395	Dnajc12	NM_013888 // Dnajc12 // DnaJ (Hsp40) homolog, subfamily C, member 12 // 10 B4|10 // 30045 /// NR_033911 // Dnajc12 // DnaJ (Hsp40) homolog, subfamily C, member 12 // 10 B4|10 // 30045 /// ENSMUST00000043317 // Dnajc12 // DnaJ (Hsp40) homolog, subfamily C, member 12 // 10 B4|10 // 30045 /// AF132906 // Dnajc12 // DnaJ (Hsp40) homolog, subfamily C, member 12 // 10 B4|10 // 30045
10603620	15858	4342.88	1.1816	0.7814	0.0396	Gm10489	ENSMUST00000101687 // Gm10489 // predicted gene 10489 // X A1.1|X // 100042912
10573419	19435	4343.29	1.1683	0.7811	0.0396	Lyl1	NM_008535 // Lyl1 // lymphoblastomic leukemia 1 // 8 C3|8 38.5 cM // 17095 /// ENSMUST00000037165 // Lyl1 // lymphoblastomic leukemia 1 // 8 C3|8 38.5 cM // 17095 /// BC005736 // Lyl1 // lymphoblastomic leukemia 1 // 8 C3|8 38.5 cM // 17095
10345921	20905	4348.03	1.1711	0.7821	0.0397	1500015O10Rik	NM_024283 // 1500015O10Rik // RIKEN cDNA 1500015O10 gene // 1|1 C1 // 78896 /// ENSMUST00000027217 // 1500015O10Rik // RIKEN cDNA 1500015O10 gene // 1|1 C1 // 78896 /// BC002254 // 1500015O10Rik // RIKEN cDNA 1500015O10 gene // 1|1 C1 // 78896
10552715	15982	4349.32	1.145	0.7822	0.0398	2310016G11Rik	ENSMUST00000094460 // 2310016G11Rik // RIKEN cDNA 2310016G11 gene // 7 B3|7 // 69578
10564266	7841	4352.13	1.169	0.7827	0.0398	Peg12	NM_013788 // Peg12 // paternally expressed 12 // 7 C|7 28.0 cM // 27412 /// ENSMUST00000094339 // Peg12 // paternally expressed 12 // 7 C|7 28.0 cM // 27412 /// AF148857 // Peg12 // paternally expressed 12 // 7 C|7 28.0 cM // 27412
10348580	24679	4352.65	1.1732	0.7825	0.0399	Klhl30	NM_027551 // Klhl30 // kelch-like 30 (Drosophila) // 1|1 C5 // 70788 /// ENSMUST00000027533 // Klhl30 // kelch-like 30 (Drosophila) // 1|1 C5 // 70788 /// BC115428 // Klhl30 // kelch-like 30 (Drosophila) // 1|1 C5 // 70788
10379228	21441	4356.82	1.1759	0.7831	0.04	Nos2	NM_010927 // Nos2 // nitric oxide synthase 2, inducible // 11 B5|11 45.6 cM // 18126 /// ENSMUST00000018610 // Nos2 // nitric oxide synthase 2, inducible // 11 B5|11 45.6 cM // 18126 /// M84373 // Nos2 // nitric oxide synthase 2, inducible // 11 B5|11 45.6 cM // 18126
10457378	19878	4358.89	1.1605	0.7832	0.04	Gm9993	ENSMUST00000070164 // Gm9993 // predicted gene 9993 // --- // 791280
10410148	6455	4366.62	1.1493	0.7857	0.0402	Cntnap3	NM_001081129 // Cntnap3 // contactin associated protein-like 3 // 13 B3|13 // 238680 /// ENSMUST00000091554 // Cntnap3 // contactin associated protein-like 3 // 13 B3|13 // 238680
10471443	16618	4370.16	1.1618	0.7866	0.0403	Pip5kl1	NM_198191 // Pip5kl1 // phosphatidylinositol-4-phosphate 5-kinase-like 1 // 2 B|2 // 227733 /// ENSMUST00000055304 // Pip5kl1 // phosphatidylinositol-4-phosphate 5-kinase-like 1 // 2 B|2 // 227733 /// ENSMUST00000095046 // Pip5kl1 // phosphatidylinositol-4-phosphate 5-kinase-like 1 // 2 B|2 // 227733 /// AY376879 // Pip5kl1 // phosphatidylinositol-4-phosphate 5-kinase-like 1 // 2 B|2 // 227733 //…
10558263	27859	4376.86	1.1452	0.7877	0.0405	Gm10584	NR_028578 // Gm10584 // predicted gene 10584 // 7 F3|7 // 100043682 /// ENSMUST00000098000 // Gm10584 // predicted gene 10584 // 7 F3|7 // 100043682
10542231	13236	4377.26	1.1566	0.7874	0.0405	Prh1	NM_011174 // Prh1 // proline rich protein HaeIII subfamily 1 // 6 G1|6 63.6 cM // 19131 /// NM_031499 // Prp2 // proline rich protein 2 // 6 G1|6 // 83380 /// ENSMUST00000074042 // Prh1 // proline rich protein HaeIII subfamily 1 // 6 G1|6 63.6 cM // 19131 /// M11902 // Prh1 // proline rich protein HaeIII subfamily 1 // 6 G1|6 63.6 cM // 19131 /// ENSMUST00000111972 // Prp2 // proline rich protein…
10601561	29146	4380.18	1.1653	0.7879	0.0406	Pabpc5	NM_053114 // Pabpc5 // poly(A) binding protein, cytoplasmic 5 // X D|X // 93728 /// ENSMUST00000040961 // Pabpc5 // poly(A) binding protein, cytoplasmic 5 // X D|X // 93728 /// ENSMUST00000113366 // Pabpc5 // poly(A) binding protein, cytoplasmic 5 // X D|X // 93728 /// ENSMUST00000113368 // Pabpc5 // poly(A) binding protein, cytoplasmic 5 // X D|X // 93728 /// BC107362 // Pabpc5 // poly(A) bindin…
10541410	12716	4385.26	1.171	0.7886	0.0407	Mug1	NM_008645 // Mug1 // murinoglobulin 1 // 6 F1|6 // 17836 /// ENSMUST00000032228 // Mug1 // murinoglobulin 1 // 6 F1|6 // 17836 /// M65736 // Mug1 // murinoglobulin 1 // 6 F1|6 // 17836
10391555	26919	4389.86	1.1725	0.7906	0.0408	Ppy	NM_008918 // Ppy // pancreatic polypeptide // 11 D|11 // 19064 /// ENSMUST00000017460 // Ppy // pancreatic polypeptide // 11 D|11 // 19064 /// M18208 // Ppy // pancreatic polypeptide // 11 D|11 // 19064
10529077	8554	4396.91	1.1742	0.7928	0.041	Ucn	NM_021290 // Ucn // urocortin // 5 B1|5 18.0 cM // 22226 /// ENSMUST00000043475 // Ucn // urocortin // 5 B1|5 18.0 cM // 22226 /// BC116948 // Ucn // urocortin // 5 B1|5 18.0 cM // 22226
10535378	29552	4397.48	1.1708	0.7921	0.0411	D430018E03Rik	ENSMUST00000014133 // D430018E03Rik // RIKEN cDNA D430018E03 gene // 5 G2|5 // 442800
10403750	21837	4398.38	1.1681	0.7921	0.0411	2810021B07Rik	NM_025479 // 2810021B07Rik // RIKEN cDNA 2810021B07 gene // 13 A3.1|13 // 66308 /// ENSMUST00000049744 // 2810021B07Rik // RIKEN cDNA 2810021B07 gene // 13 A3.1|13 // 66308 /// BC117740 // 2810021B07Rik // RIKEN cDNA 2810021B07 gene // 13 A3.1|13 // 66308
10389170	16493	4403.82	1.1459	0.793	0.0412	Gas2l2	NM_001013759 // Gas2l2 // growth arrest-specific 2 like 2 // 11 C|11 // 237891 /// ENSMUST00000052521 // Gas2l2 // growth arrest-specific 2 like 2 // 11 C|11 // 237891 /// BC147480 // Gas2l2 // growth arrest-specific 2 like 2 // 11 C|11 // 237891 /// ENSMUST00000147301 // Gas2l2 // growth arrest-specific 2 like 2 // 11 C|11 // 237891
10571647	13957	4404.59	1.1721	0.793	0.0413	4933411K20Rik	BC049135 // 4933411K20Rik // RIKEN cDNA 4933411K20 gene // 8 B2|8 27.0 cM // 66756 /// BC058092 // 4933411K20Rik // RIKEN cDNA 4933411K20 gene // 8 B2|8 27.0 cM // 66756
10579486	29219	4405.48	1.1644	0.7929	0.0413	Ushbp1	NM_181418 // Ushbp1 // Usher syndrome 1C binding protein 1 // 8 B3.3|8 // 234395 /// ENSMUST00000049184 // Ushbp1 // Usher syndrome 1C binding protein 1 // 8 B3.3|8 // 234395 /// BC026453 // Ushbp1 // Usher syndrome 1C binding protein 1 // 8 B3.3|8 // 234395
10566264	27905	4412.14	1.1571	0.7944	0.0415	Gm5736	NM_001127686 // Gm5736 // predicted gene 5736 // 7 E3|7 // 436003
10495340	6041	4413.05	1.1752	0.7944	0.0415	Taf13	NM_025444 // Taf13 // TAF13 RNA polymerase II, TATA box binding protein (TBP)-associated factor // 3 F3|3 // 99730 /// ENSMUST00000143054 // Taf13 // TAF13 RNA polymerase II, TATA box binding protein (TBP)-associated factor // 3 F3|3 // 99730 /// BC021447 // Taf13 // TAF13 RNA polymerase II, TATA box binding protein (TBP)-associated factor // 3 F3|3 // 99730
10416195	11534	4414.26	1.149	0.794	0.0415	Nkx3-1	NM_010921 // Nkx3-1 // NK-3 transcription factor, locus 1 (Drosophila) // 14 D2|14 30.0 cM // 18095 /// ENSMUST00000022646 // Nkx3-1 // NK-3 transcription factor, locus 1 (Drosophila) // 14 D2|14 30.0 cM // 18095 /// U88542 // Nkx3-1 // NK-3 transcription factor, locus 1 (Drosophila) // 14 D2|14 30.0 cM // 18095
10461558	18979	4414.8	1.1644	0.7939	0.0415	Slc15a3	NM_023044 // Slc15a3 // solute carrier family 15, member 3 // 19|19 B // 65221 /// ENSMUST00000025646 // Slc15a3 // solute carrier family 15, member 3 // 19|19 B // 65221 /// AF121080 // Slc15a3 // solute carrier family 15, member 3 // 19|19 B // 65221
10428511	9368	4423.02	1.1695	0.7962	0.0418	Csmd3	NM_001081391 // Csmd3 // CUB and Sushi multiple domains 3 // 15|15 D1 // 239420 /// ENSMUST00000100670 // Csmd3 // CUB and Sushi multiple domains 3 // 15|15 D1 // 239420 /// ENSMUST00000162830 // Csmd3 // CUB and Sushi multiple domains 3 // 15|15 D1 // 239420
10563178	19147	4430.14	1.0528	0.798	0.042	Cd37	NM_007645 // Cd37 // CD37 antigen // 7 B4|7 23.0 cM // 12493 /// ENSMUST00000098461 // Cd37 // CD37 antigen // 7 B4|7 23.0 cM // 12493 /// BC019402 // Cd37 // CD37 antigen // 7 B4|7 23.0 cM // 12493
10602749	18677	4431.81	1.1694	0.7984	0.042	4930503H13Rik	NR_033598 // 4930503H13Rik // RIKEN cDNA 4930503H13 gene // X F4|X // 74941
10414156	18965	4436.75	1.1704	0.7996	0.0421	4930474N05Rik	BC096580 // 4930474N05Rik // RIKEN cDNA 4930474N05 gene // 14 B|14 // 218921 /// NM_175008 // 4930474N05Rik // RIKEN cDNA 4930474N05 gene // 14 B|14 // 218921 /// ENSMUST00000055320 // 4930474N05Rik // RIKEN cDNA 4930474N05 gene // 14 B|14 // 218921
10448755	13947	4436.85	1.1739	0.7991	0.0421	Eme2	NM_001163102 // Eme2 // essential meiotic endonuclease 1 homolog 2 (S. pombe) // 17 A3.3|17 // 193838 /// ENSMUST00000146923 // Mapk8ip3 // mitogen-activated protein kinase 8 interacting protein 3 // 17 A3.3|17 10.0 cM // 30957 /// BC092228 // Eme2 // essential meiotic endonuclease 1 homolog 2 (S. pombe) // 17 A3.3|17 // 193838 /// ENSMUST00000139754 // Eme2 // essential meiotic endonuclease 1 ho…
10500469	17602	4439.23	1.1696	0.7999	0.0422	Pde4dip	NM_001039376 // Pde4dip // phosphodiesterase 4D interacting protein (myomegalin) // 3 F2.2|3 51.5 cM // 83679 /// NM_001110163 // Pde4dip // phosphodiesterase 4D interacting protein (myomegalin) // 3 F2.2|3 51.5 cM // 83679 /// NM_178080 // Pde4dip // phosphodiesterase 4D interacting protein (myomegalin) // 3 F2.2|3 51.5 cM // 83679 /// NM_177145 // Pde4dip // phosphodiesterase 4D interacting pro…
10523977	11694	4443.02	1.1705	0.8004	0.0423	Gm10419	AK165889 // Gm10419 // predicted gene 10419 // 5 E5|5 // 100038441
10477920	27642	4443.79	1.1533	0.8004	0.0423	Myl9	NM_172118 // Myl9 // myosin, light polypeptide 9, regulatory // 2 H1|2 // 98932 /// ENSMUST00000088552 // Myl9 // myosin, light polypeptide 9, regulatory // 2 H1|2 // 98932 /// BC049974 // Myl9 // myosin, light polypeptide 9, regulatory // 2 H1|2 // 98932
10461408	20913	4444.13	1.0817	0.8001	0.0423	Rab3il1	NM_144538 // Rab3il1 // RAB3A interacting protein (rabin3)-like 1 // 19 A|19 // 74760 /// ENSMUST00000144788 // Rab3il1 // RAB3A interacting protein (rabin3)-like 1 // 19 A|19 // 74760 /// BC020147 // Rab3il1 // RAB3A interacting protein (rabin3)-like 1 // 19 A|19 // 74760 /// ENSMUST00000025565 // Rab3il1 // RAB3A interacting protein (rabin3)-like 1 // 19 A|19 // 74760
10443912	17769	4449.01	1.1628	0.8017	0.0425	Zfp472	NM_153063 // Zfp472 // zinc finger protein 472 // 17 B1|17 // 224691 /// ENSMUST00000039132 // Zfp472 // zinc finger protein 472 // 17 B1|17 // 224691 /// BC027407 // Zfp472 // zinc finger protein 472 // 17 B1|17 // 224691
10560873	30955	4449.57	1.1572	0.8015	0.0425	Tex101	NM_019981 // Tex101 // testis expressed gene 101 // 7 A3|7 // 56746 /// ENSMUST00000078001 // Tex101 // testis expressed gene 101 // 7 A3|7 // 56746 /// BC048475 // Tex101 // testis expressed gene 101 // 7 A3|7 // 56746
10432756	24476	4450.57	1.1507	0.8011	0.0425	Gm5414	NM_001003670 // Gm5414 // predicted gene 5414 // 15 F2|15 // 406223 /// NR_002868 // Gm5476 // type II keratin Kb17P pseudogene // 15 F2|15 // 432985 /// ENSMUST00000062879 // Gm5414 // predicted gene 5414 // 15 F2|15 // 406223
10432601	17439	4455.31	1.1695	0.8022	0.0427	Tcfcp2	NM_033476 // Tcfcp2 // transcription factor CP2 // 15 F1|15 56.8 cM // 21422 /// ENSMUST00000009877 // Tcfcp2 // transcription factor CP2 // 15 F1|15 56.8 cM // 21422 /// ENSMUST00000108921 // Tcfcp2 // transcription factor CP2 // 15 F1|15 56.8 cM // 21422 /// BC022131 // Tcfcp2 // transcription factor CP2 // 15 F1|15 56.8 cM // 21422 /// ENSMUST00000100199 // Tcfcp2 // transcription factor CP2 /…
10377800	15419	4455.52	1.1727	0.8018	0.0427	Mir497	NR_030444 // Mir497 // microRNA 497 // 11|11 // 751537
10361135	21883	4458.79	1.1442	0.803	0.0428	1700034H15Rik	NR_030669 // 1700034H15Rik // RIKEN cDNA 1700034H15 gene // 1 H6|1 // 98736 /// NM_009579 // Slc30a1 // solute carrier family 30 (zinc transporter), member 1 // 1 H6|1 106.0 cM // 22782 /// ENSMUST00000044954 // Slc30a1 // solute carrier family 30 (zinc transporter), member 1 // 1 H6|1 106.0 cM // 22782 /// BC052166 // Slc30a1 // solute carrier family 30 (zinc transporter), member 1 // 1 H6|1 106…
10506714	12418	4459.74	1.1587	0.803	0.0428	Lrp8	NR_033496 // Lrp8 // low density lipoprotein receptor-related protein 8, apolipoprotein e receptor // 4 C7|4 // 16975 /// NM_001080926 // Lrp8 // low density lipoprotein receptor-related protein 8, apolipoprotein e receptor // 4 C7|4 // 16975 /// D85463 // Lrp8 // low density lipoprotein receptor-related protein 8, apolipoprotein e receptor // 4 C7|4 // 16975 /// ENSMUST00000143601 // Lrp8 // low…
10391043	12736	4467.45	1.1724	0.8055	0.043	Krt9	NM_201255 // Krt9 // keratin 9 // 11 D|11 // 107656 /// ENSMUST00000059707 // Krt9 // keratin 9 // 11 D|11 // 107656 /// AY497550 // Krt9 // keratin 9 // 11 D|11 // 107656
10512747	23623	4468.73	1.1685	0.8057	0.043	5830415F09Rik	NM_029086 // 5830415F09Rik // RIKEN cDNA 5830415F09 gene // 4|4 B2 // 74753 /// ENSMUST00000086563 // 5830415F09Rik // RIKEN cDNA 5830415F09 gene // 4|4 B2 // 74753 /// BC092543 // 5830415F09Rik // RIKEN cDNA 5830415F09 gene // 4|4 B2 // 74753 /// ENSMUST00000151903 // 5830415F09Rik // RIKEN cDNA 5830415F09 gene // 4|4 B2 // 74753 /// ENSMUST00000030015 // 5830415F09Rik // RIKEN cDNA 5830415F09 g…
10445627	20577	4469.9	1.1544	0.8049	0.0431	2310039H08Rik	NM_025966 // 2310039H08Rik // RIKEN cDNA 2310039H08 gene // 17 C|17 // 67101 /// ENSMUST00000071430 // 2310039H08Rik // RIKEN cDNA 2310039H08 gene // 17 C|17 // 67101 /// BC038674 // 2310039H08Rik // RIKEN cDNA 2310039H08 gene // 17 C|17 // 67101
10578425	7721	4474.99	1.1458	0.8065	0.0432	AY512931	NR_033588 // AY512931 // cDNA sequence AY512931 // 8 B1.1|8 // 434310
10546098	23886	4475.43	1.1293	0.8058	0.0432	Dnajb8	NM_019964 // Dnajb8 // DnaJ (Hsp40) homolog, subfamily B, member 8 // 6 D2|6 38.6 cM // 56691 /// ENSMUST00000061866 // Dnajb8 // DnaJ (Hsp40) homolog, subfamily B, member 8 // 6 D2|6 38.6 cM // 56691 /// AB028856 // Dnajb8 // DnaJ (Hsp40) homolog, subfamily B, member 8 // 6 D2|6 38.6 cM // 56691 /// BC099573 // 1700031F10Rik // RIKEN cDNA 1700031F10 gene // 6 D1|6 // 73317
10484461	23550	4477.35	1.1587	0.8063	0.0433	Mir130a	NR_029544 // Mir130a // microRNA 130a // 2|2 // 387149
10500677	23064	4481.45	1.1491	0.8075	0.0434	Cd2	NM_013486 // Cd2 // CD2 antigen // 3 F2.2|3 48.2 cM // 12481 /// ENSMUST00000029456 // Cd2 // CD2 antigen // 3 F2.2|3 48.2 cM // 12481 /// BC053731 // Cd2 // CD2 antigen // 3 F2.2|3 48.2 cM // 12481 /// ENSMUST00000098795 // Cd2 // CD2 antigen // 3 F2.2|3 48.2 cM // 12481
10393814	8786	4487.52	1.1682	0.8092	0.0436	Fam195b	NM_001033231 // Fam195b // family with sequence similarity 195, member B // 11 E2|11 // 192173 /// ENSMUST00000034913 // Fam195b // family with sequence similarity 195, member B // 11 E2|11 // 192173 /// ENSMUST00000075027 // Fam195b // family with sequence similarity 195, member B // 11 E2|11 // 192173
10509811	29261	4490.31	1.1664	0.8102	0.0436	Tas1r2	NM_031873 // Tas1r2 // taste receptor, type 1, member 2 // 4 D3|4 70.0 cM // 83770 /// ENSMUST00000030510 // Tas1r2 // taste receptor, type 1, member 2 // 4 D3|4 70.0 cM // 83770 /// AF337041 // Tas1r2 // taste receptor, type 1, member 2 // 4 D3|4 70.0 cM // 83770
10585535	16526	4491.5	1.1677	0.8103	0.0437	Isl2	NM_027397 // Isl2 // insulin related protein 2 (islet 2) // 9|9 C // 104360 /// ENSMUST00000034869 // Isl2 // insulin related protein 2 (islet 2) // 9|9 C // 104360 /// BC120880 // Isl2 // insulin related protein 2 (islet 2) // 9|9 C // 104360 /// ENSMUST00000114290 // Isl2 // insulin related protein 2 (islet 2) // 9|9 C // 104360
10493842	26883	4492.69	1.1638	0.8094	0.0437	Pglyrp3	NM_207247 // Pglyrp3 // peptidoglycan recognition protein 3 // 3 F1|3 // 242100 /// ENSMUST00000047660 // Pglyrp3 // peptidoglycan recognition protein 3 // 3 F1|3 // 242100 /// BC128291 // Pglyrp3 // peptidoglycan recognition protein 3 // 3 F1|3 // 242100
10438040	7240	4493.54	1.1835	0.8094	0.0437	Olfr19	NM_146335 // Olfr19 // olfactory receptor 19 // 16 B1|16 // 18316 /// ENSMUST00000057886 // Olfr19 // olfactory receptor 19 // 16 B1|16 // 18316 /// BC132306 // Olfr19 // olfactory receptor 19 // 16 B1|16 // 18316
10486057	17133	4498.59	1.1622	0.8105	0.0439	Rab5b	NM_177411 // Rab5b // RAB5B, member RAS oncogene family // 10 D3|10 // 19344 /// ENSMUST00000000727 // Rab5b // RAB5B, member RAS oncogene family // 10 D3|10 // 19344 /// BC137574 // Rab5b // RAB5B, member RAS oncogene family // 10 D3|10 // 19344
10548340	17117	4504.33	1.1655	0.8121	0.044	4922502D21Rik	NM_199034 // 4922502D21Rik // RIKEN cDNA 4922502D21 gene // 6 F3|6 // 381816 /// BC089479 // 4922502D21Rik // RIKEN cDNA 4922502D21 gene // 6 F3|6 // 381816 /// ENSMUST00000051283 // 4922502D21Rik // RIKEN cDNA 4922502D21 gene // 6 F3|6 // 381816
10577471	20676	4511.5	1.1643	0.8115	0.0442	Nek5	NM_177898 // Nek5 // NIMA (never in mitosis gene a)-related expressed kinase 5 // 8 A2|8 // 330721 /// ENSMUST00000067722 // Nek5 // NIMA (never in mitosis gene a)-related expressed kinase 5 // 8 A2|8 // 330721 /// BC053516 // Nek5 // NIMA (never in mitosis gene a)-related expressed kinase 5 // 8 A2|8 // 330721 /// ENSMUST00000081815 // Nek5 // NIMA (never in mitosis gene a)-related expressed kin…
10448178	7650	4512.08	1.1477	0.8113	0.0442	Vmn1r232	NM_134193 // Vmn1r232 // vomeronasal 1 receptor 232 // 17 A3.2|17 // 171227 /// ENSMUST00000077001 // Vmn1r232 // vomeronasal 1 receptor 232 // 17 A3.2|17 // 171227 /// BC132631 // Vmn1r232 // vomeronasal 1 receptor 232 // 17 A3.2|17 // 171227
10352306	30713	4518.67	1.1654	0.8124	0.0444	Pycr2	NM_133705 // Pycr2 // pyrroline-5-carboxylate reductase family, member 2 // 1|1 H5 // 69051 /// ENSMUST00000027802 // Pycr2 // pyrroline-5-carboxylate reductase family, member 2 // 1|1 H5 // 69051 /// BC006882 // Pycr2 // pyrroline-5-carboxylate reductase family, member 2 // 1|1 H5 // 69051
10347282	24264	4519.05	1.1579	0.8121	0.0444	Rufy4	NM_001170641 // Rufy4 // RUN and FYVE domain containing 4 // 1 C3|1 // 435626 /// NM_001034060 // Rufy4 // RUN and FYVE domain containing 4 // 1 C3|1 // 435626 /// ENSMUST00000080167 // Rufy4 // RUN and FYVE domain containing 4 // 1 C3|1 // 435626 /// BC150907 // Rufy4 // RUN and FYVE domain containing 4 // 1 C3|1 // 435626
10584498	16724	4521.65	1.145	0.8125	0.0445	Olfr961	NM_146504 // Olfr961 // olfactory receptor 961 // 9 A5|9 // 258497 /// ENSMUST00000076548 // Olfr961 // olfactory receptor 961 // 9 A5|9 // 258497 /// BC127985 // Olfr961 // olfactory receptor 961 // 9 A5|9 // 258497
10573975	23407	4526.5	1.1646	0.8141	0.0447	Ces5a	NM_001003951 // Ces5a // carboxylesterase 5A // 8 C5|8 // 67935 /// AB186393 // Ces5a // carboxylesterase 5A // 8 C5|8 // 67935 /// ENSMUST00000080391 // Ces5a // carboxylesterase 5A // 8 C5|8 // 67935
10461614	21374	4530.79	1.1571	0.8145	0.0448	Ms4a6c	NM_028595 // Ms4a6c // membrane-spanning 4-domains, subfamily A, member 6C // 19 A|19 // 73656 /// NM_001166376 // Ms4a6c // membrane-spanning 4-domains, subfamily A, member 6C // 19 A|19 // 73656 /// ENSMUST00000025579 // Ms4a6c // membrane-spanning 4-domains, subfamily A, member 6C // 19 A|19 // 73656 /// AF237910 // Ms4a6c // membrane-spanning 4-domains, subfamily A, member 6C // 19 A|19 // 73…
10434930	5997	4530.85	1.1713	0.8141	0.0448	1700025H01Rik	ENSMUST00000061675 // 1700025H01Rik // RIKEN cDNA 1700025H01 gene // 16 B2|16 // 75531
10404270	13128	4534.53	1.133	0.8146	0.0449	Prl3d1	NM_008864 // Prl3d1 // prolactin family 3, subfamily d, member 1 // 13 A3.1|13 14.0 cM // 18775 /// NM_172156 // Prl3d3 // prolactin family 3, subfamily d, member 3 // 13 A3.1|13 // 215029 /// NM_172155 // Prl3d2 // prolactin family 3, subfamily d, member 1 // 13 A3.1|13 // 215028 /// ENSMUST00000073601 // Prl3d3 // prolactin family 3, subfamily d, member 3 // 13 A3.1|13 // 215029 /// ENSMUST0000…
10382339	23314	4534.93	1.1522	0.8134	0.0449	Gm16487	ENSMUST00000105048 // Gm16487 // predicted gene 16487 // --- // 791285
10471294	20144	4535.8	1.1562	0.8133	0.0449	Ppapdc3	NM_145521 // Ppapdc3 // phosphatidic acid phosphatase type 2 domain containing 3 // 2 B|2 // 227721 /// ENSMUST00000057423 // Ppapdc3 // phosphatidic acid phosphatase type 2 domain containing 3 // 2 B|2 // 227721 /// BC016136 // Ppapdc3 // phosphatidic acid phosphatase type 2 domain containing 3 // 2 B|2 // 227721
10408010	30261	4535.94	1.1679	0.8129	0.0449	Zkscan3	NM_001145778 // Zkscan3 // zinc finger with KRAB and SCAN domains 3 // 13 A3.1|13 // 72739 /// NM_023685 // Zkscan3 // zinc finger with KRAB and SCAN domains 3 // 13 A3.1|13 // 72739 /// ENSMUST00000116434 // Zkscan3 // zinc finger with KRAB and SCAN domains 3 // 13 A3.1|13 // 72739 /// ENSMUST00000070785 // Zkscan3 // zinc finger with KRAB and SCAN domains 3 // 13 A3.1|13 // 72739 /// BC007473 /…
10507286	14922	4540.1	1.1658	0.8136	0.045	Ipp	NM_008389 // Ipp // IAP promoted placental gene // 4 D1|4 51.4 cM // 16351 /// NM_177670 // Tmem69 // transmembrane protein 69 // 4 D1|4 // 230657 /// ENSMUST00000030461 // Ipp // IAP promoted placental gene // 4 D1|4 51.4 cM // 16351 /// ENSMUST00000106479 // Ipp // IAP promoted placental gene // 4 D1|4 51.4 cM // 16351 /// AF285178 // Ipp // IAP promoted placental gene // 4 D1|4 51.4 cM // 16351
10437936	13935	4546.58	1.1606	0.8152	0.0452	F830005K03Rik	ENSMUST00000063394 // F830005K03Rik // RIKEN cDNA F830005K03 gene // 16 A1|16 // 442816
10378555	30126	4550.05	1.1678	0.816	0.0453	Smyd4	NM_001102611 // Smyd4 // SET and MYND domain containing 4 // 11 B5|11 // 319822 /// BC095952 // Smyd4 // SET and MYND domain containing 4 // 11 B5|11 // 319822
10583326	19274	4554.33	1.1674	0.8168	0.0455	Slc36a4	NM_172289 // Slc36a4 // solute carrier family 36 (proton/amino acid symporter), member 4 // 9 A2|9 // 234967 /// ENSMUST00000061568 // Slc36a4 // solute carrier family 36 (proton/amino acid symporter), member 4 // 9 A2|9 // 234967 /// AF453746 // Slc36a4 // solute carrier family 36 (proton/amino acid symporter), member 4 // 9 A2|9 // 234967
10463844	20991	4554.77	1.1529	0.8166	0.0455	Gsto2	NM_026619 // Gsto2 // glutathione S-transferase omega 2 // 19|19 D2 // 68214 /// ENSMUST00000120645 // Gsto2 // glutathione S-transferase omega 2 // 19|19 D2 // 68214 /// ENSMUST00000056159 // Gsto2 // glutathione S-transferase omega 2 // 19|19 D2 // 68214 /// BC030371 // Gsto2 // glutathione S-transferase omega 2 // 19|19 D2 // 68214 /// ENSMUST00000135016 // Gsto2 // glutathione S-transferase o…
10362424	11061	4563.7	1.1352	0.8199	0.0457	Trdn	NM_029726 // Trdn // triadin // 10 A4|10 // 76757
10358589	29859	4567.58	1.1627	0.8209	0.0458	Hmcn1	NM_001024720 // Hmcn1 // hemicentin 1 // 1 G1|1 // 545370 /// ENSMUST00000074783 // Hmcn1 // hemicentin 1 // 1 G1|1 // 545370
10494023	22933	4570.24	1.1628	0.8214	0.0459	Rorc	NM_011281 // Rorc // RAR-related orphan receptor gamma // 3|3 F2 // 19885 /// ENSMUST00000029795 // Rorc // RAR-related orphan receptor gamma // 3|3 F2 // 19885 /// U43508 // Rorc // RAR-related orphan receptor gamma // 3|3 F2 // 19885 /// U39071 // Rorc // RAR-related orphan receptor gamma // 3|3 F2 // 19885 /// BC014804 // Rorc // RAR-related orphan receptor gamma // 3|3 F2 // 19885 /// AF16366…
10473458	25427	4586.69	1.1576	0.8265	0.0464	Olfr1010	NM_207149 // Olfr1010 // olfactory receptor 1010 // 2 D|2 // 258255
10378240	22977	4590.42	1.1501	0.827	0.0465	P2rx1	NM_008771 // P2rx1 // purinergic receptor P2X, ligand-gated ion channel, 1 // 11 B4|11 40.0 cM // 18436 /// ENSMUST00000021141 // P2rx1 // purinergic receptor P2X, ligand-gated ion channel, 1 // 11 B4|11 40.0 cM // 18436 /// BC015084 // P2rx1 // purinergic receptor P2X, ligand-gated ion channel, 1 // 11 B4|11 40.0 cM // 18436
10455139	8557	4591.87	1.166	0.8268	0.0465	Pcdhb22	NM_053147 // Pcdhb22 // protocadherin beta 22 // 18 B3|18 // 93893 /// ENSMUST00000097609 // Pcdhb22 // protocadherin beta 22 // 18 B3|18 // 93893 /// BC094239 // Pcdhb22 // protocadherin beta 22 // 18 B3|18 // 93893
10373810	24418	4596.47	1.1579	0.8282	0.0467	Dusp18	NM_173745 // Dusp18 // dual specificity phosphatase 18 // 11 A1|11 // 75219 /// ENSMUST00000055931 // Dusp18 // dual specificity phosphatase 18 // 11 A1|11 // 75219 /// ENSMUST00000109996 // Dusp18 // dual specificity phosphatase 18 // 11 A1|11 // 75219 /// BC020036 // Dusp18 // dual specificity phosphatase 18 // 11 A1|11 // 75219
10425477	29319	4596.59	1.1641	0.8278	0.0467	Sgsm3	NM_134091 // Sgsm3 // small G protein signaling modulator 3 // 15 E1|15 // 105835 /// ENSMUST00000139517 // Sgsm3 // small G protein signaling modulator 3 // 15 E1|15 // 105835 /// ENSMUST00000042506 // Sgsm3 // small G protein signaling modulator 3 // 15 E1|15 // 105835 /// BC018197 // Sgsm3 // small G protein signaling modulator 3 // 15 E1|15 // 105835 /// BC024122 // Sgsm3 // small G protein s…
10520633	26671	4597.85	1.151	0.8275	0.0467	Tcf23	NM_053085 // Tcf23 // transcription factor 23 // 5 B1|5 // 69852 /// ENSMUST00000006818 // Tcf23 // transcription factor 23 // 5 B1|5 // 69852 /// AF142405 // Tcf23 // transcription factor 23 // 5 B1|5 // 69852
10523204	7739	4599.38	1.1525	0.8269	0.0468	Cdkl2	NM_016912 // Cdkl2 // cyclin-dependent kinase-like 2 (CDC2-related kinase) // 5 E2|5 // 53886 /// NM_177270 // Cdkl2 // cyclin-dependent kinase-like 2 (CDC2-related kinase) // 5 E2|5 // 53886 /// ENSMUST00000113140 // Cdkl2 // cyclin-dependent kinase-like 2 (CDC2-related kinase) // 5 E2|5 // 53886 /// ENSMUST00000113143 // Cdkl2 // cyclin-dependent kinase-like 2 (CDC2-related kinase) // 5 E2|5 //…
10484801	8914	4610.71	1.1016	0.8303	0.0471	Olfr1226	NM_146967 // Olfr1226 // olfactory receptor 1226 // 2 E1|2 // 258969 /// ENSMUST00000099790 // Olfr1226 // olfactory receptor 1226 // 2 E1|2 // 258969 /// BC106781 // Olfr1226 // olfactory receptor 1226 // 2 E1|2 // 258969
10458033	14420	4614.6	1.157	0.8305	0.0472	Stard4	NM_133774 // Stard4 // StAR-related lipid transfer (START) domain containing 4 // 18 B1|18 12.0 cM // 170459 /// ENSMUST00000025236 // Stard4 // StAR-related lipid transfer (START) domain containing 4 // 18 B1|18 12.0 cM // 170459 /// BC005642 // Stard4 // StAR-related lipid transfer (START) domain containing 4 // 18 B1|18 12.0 cM // 170459
10513587	19117	4615.23	1.1465	0.8298	0.0472	Rnf183	NM_153504 // Rnf183 // ring finger protein 183 // 4 B3|4 // 76072 /// ENSMUST00000107454 // Rnf183 // ring finger protein 183 // 4 B3|4 // 76072 /// ENSMUST00000079420 // Rnf183 // ring finger protein 183 // 4 B3|4 // 76072 /// ENSMUST00000107455 // Rnf183 // ring finger protein 183 // 4 B3|4 // 76072 /// BC025512 // Rnf183 // ring finger protein 183 // 4 B3|4 // 76072
10345099	16990	4615.48	1.1625	0.8295	0.0472	1110058L19Rik	NM_026503 // 1110058L19Rik // RIKEN cDNA 1110058L19 gene // 1 A5|1 // 68002 /// ENSMUST00000027338 // 1110058L19Rik // RIKEN cDNA 1110058L19 gene // 1 A5|1 // 68002 /// BC028981 // 1110058L19Rik // RIKEN cDNA 1110058L19 gene // 1 A5|1 // 68002
10572663	16978	4615.9	1.1606	0.8292	0.0472	Pgls	NM_025396 // Pgls // 6-phosphogluconolactonase // 8 C1|8 // 66171 /// ENSMUST00000034264 // Pgls // 6-phosphogluconolactonase // 8 C1|8 // 66171 /// BC006594 // Pgls // 6-phosphogluconolactonase // 8 C1|8 // 66171 /// ENSMUST00000127626 // Pgls // 6-phosphogluconolactonase // 8 C1|8 // 66171
10464836	15979	4617.93	1.1536	0.8293	0.0473	Actn3	NM_013456 // Actn3 // actinin alpha 3 // 19 A|19 3.0 cM // 11474 /// ENSMUST00000006626 // Actn3 // actinin alpha 3 // 19 A|19 3.0 cM // 11474 /// BC111890 // Actn3 // actinin alpha 3 // 19 A|19 3.0 cM // 11474
10436662	29545	4618.4	1.1606	0.8291	0.0473	Mir155	NR_029565 // Mir155 // microRNA 155 // 16|16 // 387173 /// AY096003 // Mir155 // microRNA 155 // 16|16 // 387173
10427334	11081	4623.38	1.1651	0.8307	0.0475	Mir148b	NR_029766 // Mir148b // microRNA 148b // 15|15 // 724064
10597279	29077	4625.02	1.1509	0.8311	0.0475	Ccrl2	NM_017466 // Ccrl2 // chemokine (C-C motif) receptor-like 2 // 9 F|9 70.1 cM // 54199 /// ENSMUST00000111888 // Ccrl2 // chemokine (C-C motif) receptor-like 2 // 9 F|9 70.1 cM // 54199 /// ENSMUST00000049984 // Ccrl2 // chemokine (C-C motif) receptor-like 2 // 9 F|9 70.1 cM // 54199 /// AF030185 // Ccrl2 // chemokine (C-C motif) receptor-like 2 // 9 F|9 70.1 cM // 54199
10559766	30146	4626.54	1.1629	0.8313	0.0475	Zfp583	NM_001033249 // Zfp583 // zinc finger protein 583 // 7 A1|7 // 213011 /// ENSMUST00000062765 // Zfp583 // zinc finger protein 583 // 7 A1|7 // 213011 /// ENSMUST00000108560 // Zfp583 // zinc finger protein 583 // 7 A1|7 // 213011 /// ENSMUST00000086324 // Zfp583 // zinc finger protein 583 // 7 A1|7 // 213011 /// ENSMUST00000127658 // Zfp583 // zinc finger protein 583 // 7 A1|7 // 213011
10591556	19318	4631.46	1.162	0.833	0.0477	Spc24	NM_026282 // Spc24 // SPC24, NDC80 kinetochore complex component, homolog (S. cerevisiae) // 9 A3|9 // 67629 /// ENSMUST00000098942 // Spc24 // SPC24, NDC80 kinetochore complex component, homolog (S. cerevisiae) // 9 A3|9 // 67629 /// BC086683 // Spc24 // SPC24, NDC80 kinetochore complex component, homolog (S. cerevisiae) // 9 A3|9 // 67629 /// ENSMUST00000115369 // Spc24 // SPC24, NDC80 kinetoch…
10537801	6508	4632.99	1.1455	0.8333	0.0477	Olfr449	NM_147064 // Olfr449 // olfactory receptor 449 // 6 B2|6 // 259067 /// ENSMUST00000050729 // Olfr449 // olfactory receptor 449 // 6 B2|6 // 259067 /// BC138166 // Olfr449 // olfactory receptor 449 // 6 B2|6 // 259067
10429534	12253	4634.7	1.0498	0.8332	0.0478	Gml	NM_001177524 // Gml // GPI anchored molecule like protein // 15 D3|15 // 625599 /// ENSMUST00000096400 // Gml // GPI anchored molecule like protein // 15 D3|15 // 625599 /// ENSMUST00000089693 // Gml // GPI anchored molecule like protein // 15 D3|15 // 625599 /// AJ242831 // Gml // GPI anchored molecule like protein // 15 D3|15 // 625599
10404132	27997	4635	1.1558	0.8329	0.0478	Cmah	NM_001111110 // Cmah // cytidine monophospho-N-acetylneuraminic acid hydroxylase // 13|13 A3.2 // 12763 /// NM_007717 // Cmah // cytidine monophospho-N-acetylneuraminic acid hydroxylase // 13|13 A3.2 // 12763 /// ENSMUST00000050859 // Cmah // cytidine monophospho-N-acetylneuraminic acid hydroxylase // 13|13 A3.2 // 12763 /// ENSMUST00000110391 // Cmah // cytidine monophospho-N-acetylneuraminic ac…
10465619	15723	4635.34	1.153	0.8326	0.0478	Flrt1	NM_201411 // Flrt1 // fibronectin leucine rich transmembrane protein 1 // 19 A|19 // 396184 /// ENSMUST00000113383 // Flrt1 // fibronectin leucine rich transmembrane protein 1 // 19 A|19 // 396184 /// ENSMUST00000058854 // Flrt1 // fibronectin leucine rich transmembrane protein 1 // 19 A|19 // 396184 /// BC070403 // Flrt1 // fibronectin leucine rich transmembrane protein 1 // 19 A|19 // 396184
10469243	11949	4640.86	1.1222	0.8341	0.048	Mir297b	NR_030474 // Mir297b // microRNA 297b // --- // 735281
10571207	27655	4641.68	1.1448	0.8341	0.048	Dusp26	NM_025869 // Dusp26 // dual specificity phosphatase 26 (putative) // 8 A3|8 // 66959 /// ENSMUST00000036631 // Dusp26 // dual specificity phosphatase 26 (putative) // 8 A3|8 // 66959 /// ENSMUST00000161713 // Dusp26 // dual specificity phosphatase 26 (putative) // 8 A3|8 // 66959 /// AB104416 // Dusp26 // dual specificity phosphatase 26 (putative) // 8 A3|8 // 66959
10474274	17831	4645.8	1.1619	0.8343	0.0481	Ccdc73	NM_177600 // Ccdc73 // coiled-coil domain containing 73 // 2 E2|2 // 211936 /// ENSMUST00000111114 // Ccdc73 // coiled-coil domain containing 73 // 2 E2|2 // 211936 /// ENSMUST00000094764 // Ccdc73 // coiled-coil domain containing 73 // 2 E2|2 // 211936 /// BC150667 // Ccdc73 // coiled-coil domain containing 73 // 2 E2|2 // 211936 /// ENSMUST00000055635 // Ccdc73 // coiled-coil domain containing …
10370587	16903	4646.25	1.143	0.8341	0.0481	Shc2	NM_001024539 // Shc2 // SHC (Src homology 2 domain containing) transforming protein 2 // 10 C1|10 42.0 cM // 216148 /// ENSMUST00000020564 // Shc2 // SHC (Src homology 2 domain containing) transforming protein 2 // 10 C1|10 42.0 cM // 216148 /// BC059866 // Shc2 // SHC (Src homology 2 domain containing) transforming protein 2 // 10 C1|10 42.0 cM // 216148
10424345	26941	4648.59	1.1407	0.833	0.0482	Gm5045	ENSMUST00000027054 // Gm5045 // predicted gene 5045 // 15 D1|15 // 268809
10574232	19906	4650.41	1.1638	0.8334	0.0483	Coq9	NM_026452 // Coq9 // coenzyme Q9 homolog (yeast) // 8 C5-D1|8 // 67914 /// ENSMUST00000034234 // Coq9 // coenzyme Q9 homolog (yeast) // 8 C5-D1|8 // 67914 /// BC036386 // Coq9 // coenzyme Q9 homolog (yeast) // 8 C5-D1|8 // 67914
10485546	26394	4652.59	1.1602	0.834	0.0483	D430041D05Rik	NM_001033347 // D430041D05Rik // RIKEN cDNA D430041D05 gene // 2 E2|2 57.9 cM // 241589 /// ENSMUST00000141159 // D430041D05Rik // RIKEN cDNA D430041D05 gene // 2 E2|2 57.9 cM // 241589 /// ENSMUST00000089726 // D430041D05Rik // RIKEN cDNA D430041D05 gene // 2 E2|2 57.9 cM // 241589
10522895	7495	4659.83	1.0628	0.8355	0.0485	Csn3	NM_007786 // Csn3 // casein kappa // 5 E1|5 45.2 cM // 12994 /// ENSMUST00000001667 // Csn3 // casein kappa // 5 E1|5 45.2 cM // 12994 /// ENSMUST00000113271 // Csn3 // casein kappa // 5 E1|5 45.2 cM // 12994 /// ENSMUST00000113267 // Csn3 // casein kappa // 5 E1|5 45.2 cM // 12994 /// BC050269 // Csn3 // casein kappa // 5 E1|5 45.2 cM // 12994
10424287	17213	4662.69	1.1674	0.8356	0.0486	Fer1l6	ENSMUST00000037086 // Fer1l6 // fer-1-like 6 (C. elegans) // 15 D1|15 // 631797
10385027	22577	4667.94	1.1515	0.836	0.0488	1700008A04Rik	NM_027050 // 1700008A04Rik // RIKEN cDNA 1700008A04 gene // 11|11 A5 // 69351
10451054	6069	4671.92	1.1582	0.8371	0.0489	Enpp4	NM_199016 // Enpp4 // ectonucleotide pyrophosphatase/phosphodiesterase 4 // 17 B3|17 // 224794 /// ENSMUST00000024757 // Enpp4 // ectonucleotide pyrophosphatase/phosphodiesterase 4 // 17 B3|17 // 224794 /// ENSMUST00000143137 // Enpp4 // ectonucleotide pyrophosphatase/phosphodiesterase 4 // 17 B3|17 // 224794 /// BC027749 // Enpp4 // ectonucleotide pyrophosphatase/phosphodiesterase 4 // 17 B3|17 …
10504670	27608	4672.49	1.1662	0.8369	0.0489	E230008N13Rik	NM_198660 // E230008N13Rik // RIKEN cDNA E230008N13 gene // 4 B1|4 // 381522 /// ENSMUST00000149903 // E230008N13Rik // RIKEN cDNA E230008N13 gene // 4 B1|4 // 381522 /// ENSMUST00000107780 // E230008N13Rik // RIKEN cDNA E230008N13 gene // 4 B1|4 // 381522
10483561	30699	4678.27	1.149	0.8385	0.0491	Gorasp2	NM_027352 // Gorasp2 // golgi reassembly stacking protein 2 // 2 C2|2 // 70231 /// NR_027343 // Gorasp2 // golgi reassembly stacking protein 2 // 2 C2|2 // 70231 /// ENSMUST00000028509 // Gorasp2 // golgi reassembly stacking protein 2 // 2 C2|2 // 70231 /// ENSMUST00000112201 // Gorasp2 // golgi reassembly stacking protein 2 // 2 C2|2 // 70231
10598933	6334	4678.31	1.1097	0.838	0.0491	Usp11	NM_145628 // Usp11 // ubiquitin specific peptidase 11 // X A1.3|X // 236733 /// ENSMUST00000033383 // Usp11 // ubiquitin specific peptidase 11 // X A1.3|X // 236733 /// AK220478 // Usp11 // ubiquitin specific peptidase 11 // X A1.3|X // 236733
10499899	12528	4683.14	1.134	0.8396	0.0492	Sprr1a	NM_009264 // Sprr1a // small proline-rich protein 1A // 3 F1|3 45.2 cM // 20753 /// ENSMUST00000054599 // Sprr1a // small proline-rich protein 1A // 3 F1|3 45.2 cM // 20753 /// BC027534 // Sprr1a // small proline-rich protein 1A // 3 F1|3 45.2 cM // 20753
10587284	18145	4683.41	1.1687	0.8392	0.0492	Elovl5	NM_134255 // Elovl5 // ELOVL family member 5, elongation of long chain fatty acids (yeast) // 9 E1|9 // 68801 /// ENSMUST00000034904 // Elovl5 // ELOVL family member 5, elongation of long chain fatty acids (yeast) // 9 E1|9 // 68801 /// BC022911 // Elovl5 // ELOVL family member 5, elongation of long chain fatty acids (yeast) // 9 E1|9 // 68801
10556413	17543	4689.16	1.1492	0.8394	0.0494	Micalcl	NM_027587 // Micalcl // MICAL C-terminal like // 7|7 // 70877 /// AB359922 // Micalcl // MICAL C-terminal like // 7|7 // 70877 /// ENSMUST00000051308 // Micalcl // MICAL C-terminal like // 7|7 // 70877
10502042	6855	4695.89	1.1468	0.841	0.0496	Alpk1	NM_027808 // Alpk1 // alpha-kinase 1 // 3|3 H1 // 71481 /// ENSMUST00000029662 // Alpk1 // alpha-kinase 1 // 3|3 H1 // 71481 /// AK173191 // Alpk1 // alpha-kinase 1 // 3|3 H1 // 71481
10420021	14196	4699.74	1.1172	0.8416	0.0497	Dcaf11	NM_133734 // Dcaf11 // DDB1 and CUL4 associated factor 11 // 14 C3|14 24.5 cM // 28199 /// ENSMUST00000117236 // Dcaf11 // DDB1 and CUL4 associated factor 11 // 14 C3|14 24.5 cM // 28199 /// ENSMUST00000066106 // A730061H03Rik // RIKEN cDNA A730061H03 gene // 14|14 // 320942
10489444	16807	4700.34	1.1412	0.8414	0.0497	Wfdc15b	NM_138685 // Wfdc15b // WAP four-disulfide core domain 15B // 2 H3|2 // 192201 /// NM_001045554 // Wfdc15b // WAP four-disulfide core domain 15B // 2 H3|2 // 192201 /// ENSMUST00000109376 // Wfdc15b // WAP four-disulfide core domain 15B // 2 H3|2 // 192201 /// ENSMUST00000018355 // Wfdc15b // WAP four-disulfide core domain 15B // 2 H3|2 // 192201 /// AF276974 // Wfdc15b // WAP four-disulfide core…
10560842	30415	4702.13	1.162	0.8419	0.0498	Zfp94	NM_009568 // Zfp94 // zinc finger protein 94 // 7 A3|7 5.25 cM // 22756 /// ENSMUST00000032673 // Zfp94 // zinc finger protein 94 // 7 A3|7 5.25 cM // 22756 /// BC005437 // Zfp94 // zinc finger protein 94 // 7 A3|7 5.25 cM // 22756 /// ENSMUST00000093395 // Zfp94 // zinc finger protein 94 // 7 A3|7 5.25 cM // 22756 /// ENSMUST00000098693 // Zfp94 // zinc finger protein 94 // 7 A3|7 5.25 cM // 227…
10469793	6009	4706.41	1.1607	0.8432	0.0499	Il1f6	NM_019450 // Il1f6 // interleukin 1 family, member 6 // 2 A3|2 10.2 cM // 54448 /// ENSMUST00000028361 // Il1f6 // interleukin 1 family, member 6 // 2 A3|2 10.2 cM // 54448 /// BC117102 // Il1f6 // interleukin 1 family, member 6 // 2 A3|2 10.2 cM // 54448

## Sheet: Up in Day1GNS vs Day1DMSO
Probe	gene.index	RP/Rsum	FC:(class1/class2)	pfp	P.value	Gene Symbol	Gene name
10555894	21373	554.636	0.5759	0.0423	0.0001	Dub1	NM_007887 // Dub1 // deubiquitinating enzyme 1 // 7 E3|7 51.5 cM // 13531 /// U41636 // Dub1 // deubiquitinating enzyme 1 // 7 E3|7 51.5 cM // 13531
10536151	19104	777.756	0.6361	0.0723	0.0003	Gm7682	ENSMUST00000098289 // Gm7682 // predicted gene 7682 // 5 E3|5 // 665551 /// ENSMUST00000115900 // EG665031 // predicted gene, EG665031 // 5 C3.3|5 // 665031 /// ENSMUST00000099243 // LOC624931 // PRAME family member 12-like // 5|5 // 624931 /// ENSMUST00000110576 // LOC625240 // PRAME family member 12-like // 5|5 // 625240
10536044	18435	793.171	0.6387	0.0733	0.0003	Gm7682	ENSMUST00000098289 // Gm7682 // predicted gene 7682 // 5 E3|5 // 665551 /// ENSMUST00000099243 // LOC624931 // PRAME family member 12-like // 5|5 // 624931
10523346	12147	793.171	0.6387	0.0733	0.0003	Gm7682	ENSMUST00000098289 // Gm7682 // predicted gene 7682 // 5 E3|5 // 665551 /// ENSMUST00000115900 // EG665031 // predicted gene, EG665031 // 5 C3.3|5 // 665031 /// ENSMUST00000099243 // LOC624931 // PRAME family member 12-like // 5|5 // 624931 /// ENSMUST00000110576 // LOC625240 // PRAME family member 12-like // 5|5 // 625240
10536033	14290	793.171	0.6387	0.0733	0.0003	Gm7682	ENSMUST00000098289 // Gm7682 // predicted gene 7682 // 5 E3|5 // 665551 /// ENSMUST00000115900 // EG665031 // predicted gene, EG665031 // 5 C3.3|5 // 665031 /// ENSMUST00000099243 // LOC624931 // PRAME family member 12-like // 5|5 // 624931 /// ENSMUST00000110576 // LOC625240 // PRAME family member 12-like // 5|5 // 625240
10523316	27304	793.171	0.6387	0.0733	0.0003	Gm7682	ENSMUST00000098289 // Gm7682 // predicted gene 7682 // 5 E3|5 // 665551 /// ENSMUST00000115900 // EG665031 // predicted gene, EG665031 // 5 C3.3|5 // 665031 /// ENSMUST00000099243 // LOC624931 // PRAME family member 12-like // 5|5 // 624931 /// ENSMUST00000110576 // LOC625240 // PRAME family member 12-like // 5|5 // 625240
10522558	13219	814.321	0.6466	0.0738	0.0003	EG665031	ENSMUST00000115900 // EG665031 // predicted gene, EG665031 // 5 C3.3|5 // 665031 /// ENSMUST00000098289 // Gm7682 // predicted gene 7682 // 5 E3|5 // 665551 /// ENSMUST00000099243 // LOC624931 // PRAME family member 12-like // 5|5 // 624931 /// ENSMUST00000110576 // LOC625240 // PRAME family member 12-like // 5|5 // 625240
10536118	14527	840.815	0.6416	0.0729	0.0003	Gm7682	ENSMUST00000098289 // Gm7682 // predicted gene 7682 // 5 E3|5 // 665551 /// ENSMUST00000099243 // LOC624931 // PRAME family member 12-like // 5|5 // 624931
10568735	25813	853.479	0.617	0.0743	0.0004	Ebf3	NM_001113415 // Ebf3 // early B-cell factor 3 // 7|7 F3-F4 // 13593 /// NM_001113414 // Ebf3 // early B-cell factor 3 // 7|7 F3-F4 // 13593 /// NM_010096 // Ebf3 // early B-cell factor 3 // 7|7 F3-F4 // 13593 /// ENSMUST00000106118 // Ebf3 // early B-cell factor 3 // 7|7 F3-F4 // 13593 /// ENSMUST00000033378 // Ebf3 // early B-cell factor 3 // 7|7 F3-F4 // 13593 /// BC067018 // Ebf3 // early B-ce…
10522585	17190	867.419	0.6478	0.0751	0.0004	EG665031	ENSMUST00000115900 // EG665031 // predicted gene, EG665031 // 5 C3.3|5 // 665031 /// ENSMUST00000098289 // Gm7682 // predicted gene 7682 // 5 E3|5 // 665551 /// ENSMUST00000099243 // LOC624931 // PRAME family member 12-like // 5|5 // 624931 /// ENSMUST00000110576 // LOC625240 // PRAME family member 12-like // 5|5 // 625240
10396952	24262	892.588	0.6504	0.0768	0.0004	Ttc9	NM_001033149 // Ttc9 // tetratricopeptide repeat domain 9 // 12 D1|12 // 69480 /// ENSMUST00000036116 // Ttc9 // tetratricopeptide repeat domain 9 // 12 D1|12 // 69480 /// AK172918 // Ttc9 // tetratricopeptide repeat domain 9 // 12 D1|12 // 69480
10536052	10128	957.703	0.6556	0.0862	0.0005	EG665031	ENSMUST00000115900 // EG665031 // predicted gene, EG665031 // 5 C3.3|5 // 665031 /// ENSMUST00000098289 // Gm7682 // predicted gene 7682 // 5 E3|5 // 665551 /// ENSMUST00000099243 // LOC624931 // PRAME family member 12-like // 5|5 // 624931 /// ENSMUST00000099243 // LOC624931 // PRAME family member 12-like // 5|5 // 624931
10536143	17202	957.703	0.6556	0.0862	0.0005	EG665031	ENSMUST00000115900 // EG665031 // predicted gene, EG665031 // 5 C3.3|5 // 665031 /// ENSMUST00000098289 // Gm7682 // predicted gene 7682 // 5 E3|5 // 665551 /// ENSMUST00000099243 // LOC624931 // PRAME family member 12-like // 5|5 // 624931 /// ENSMUST00000110576 // LOC625240 // PRAME family member 12-like // 5|5 // 625240
10523337	14721	963.556	0.6551	0.0866	0.0005	EG665031	ENSMUST00000115900 // EG665031 // predicted gene, EG665031 // 5 C3.3|5 // 665031 /// ENSMUST00000098289 // Gm7682 // predicted gene 7682 // 5 E3|5 // 665551 /// ENSMUST00000099243 // LOC624931 // PRAME family member 12-like // 5|5 // 624931 /// ENSMUST00000110576 // LOC625240 // PRAME family member 12-like // 5|5 // 625240
10536025	16972	963.556	0.6551	0.0866	0.0005	EG665031	ENSMUST00000115900 // EG665031 // predicted gene, EG665031 // 5 C3.3|5 // 665031 /// ENSMUST00000098289 // Gm7682 // predicted gene 7682 // 5 E3|5 // 665551 /// ENSMUST00000099243 // LOC624931 // PRAME family member 12-like // 5|5 // 624931 /// ENSMUST00000110576 // LOC625240 // PRAME family member 12-like // 5|5 // 625240
10536103	16918	972.663	0.6559	0.0872	0.0005	EG665031	ENSMUST00000115900 // EG665031 // predicted gene, EG665031 // 5 C3.3|5 // 665031 /// ENSMUST00000098289 // Gm7682 // predicted gene 7682 // 5 E3|5 // 665551 /// ENSMUST00000099243 // LOC624931 // PRAME family member 12-like // 5|5 // 624931 /// ENSMUST00000110576 // LOC625240 // PRAME family member 12-like // 5|5 // 625240
10505914	6660	972.99	0.6628	0.0869	0.0005	Zfp352	NM_153102 // Zfp352 // zinc finger protein 352 // 4 C5|4 // 236537 /// ENSMUST00000107129 // Zfp352 // zinc finger protein 352 // 4 C5|4 // 236537 /// ENSMUST00000107130 // Zfp352 // zinc finger protein 352 // 4 C5|4 // 236537 /// AF290196 // Zfp352 // zinc finger protein 352 // 4 C5|4 // 236537 /// ENSMUST00000094971 // Zfp352 // zinc finger protein 352 // 4 C5|4 // 236537
10420670	12838	994.578	0.6267	0.0898	0.0006	Dleu2	NR_028264 // Dleu2 // deleted in lymphocytic leukemia, 2 // 14 C3|14 27.6 cM // 668253 /// AF380425 // Dleu2 // deleted in lymphocytic leukemia, 2 // 14 C3|14 27.6 cM // 668253
10403031	15870	1034.75	0.6019	0.0935	0.0007	V165-D-J-C mu	ENSMUST00000103526 // V165-D-J-C mu // IgM variable region // 12 F2|12 // 380822 /// AB069915 // V165-D-J-C mu // IgM variable region // 12 F2|12 // 380822
10523325	15158	1054.92	0.6639	0.0957	0.0007	EG665031	ENSMUST00000115900 // EG665031 // predicted gene, EG665031 // 5 C3.3|5 // 665031 /// ENSMUST00000098289 // Gm7682 // predicted gene 7682 // 5 E3|5 // 665551 /// ENSMUST00000110576 // LOC625240 // PRAME family member 12-like // 5|5 // 625240 /// ENSMUST00000099243 // LOC624931 // PRAME family member 12-like // 5|5 // 624931
10368159	25190	1074.14	0.6508	0.0987	0.0008	Slc35d3	NM_029529 // Slc35d3 // solute carrier family 35, member D3 // 10|10 A2 // 76157 /// ENSMUST00000059805 // Slc35d3 // solute carrier family 35, member D3 // 10|10 A2 // 76157 /// BC139194 // Slc35d3 // solute carrier family 35, member D3 // 10|10 A2 // 76157
10505837	20968	1128.6	0.6564	0.1065	0.0009	Mir491	NR_030478 // Mir491 // microRNA 491 // 4|4 // 735282
10458183	19913	1132.97	0.645	0.1065	0.0009	Gfra3	NM_010280 // Gfra3 // glial cell line derived neurotrophic factor family receptor alpha 3 // 18 B1|18 // 14587 /// ENSMUST00000025224 // Gfra3 // glial cell line derived neurotrophic factor family receptor alpha 3 // 18 B1|18 // 14587 /// BC066202 // Gfra3 // glial cell line derived neurotrophic factor family receptor alpha 3 // 18 B1|18 // 14587
10536107	25088	1151.98	0.6725	0.1086	0.0009	EG665031	ENSMUST00000115900 // EG665031 // predicted gene, EG665031 // 5 C3.3|5 // 665031 /// ENSMUST00000098289 // Gm7682 // predicted gene 7682 // 5 E3|5 // 665551 /// ENSMUST00000110576 // LOC625240 // PRAME family member 12-like // 5|5 // 625240 /// ENSMUST00000099243 // LOC624931 // PRAME family member 12-like // 5|5 // 624931
10368222	13652	1169.03	0.6686	0.1112	0.001	4930444G20Rik	NM_053264 // 4930444G20Rik // RIKEN cDNA 4930444G20 gene // 10 A3|10 // 114671 /// ENSMUST00000092672 // 4930444G20Rik // RIKEN cDNA 4930444G20 gene // 10 A3|10 // 114671
10420268	16042	1191.61	0.6893	0.1134	0.001	Gzme	NM_010373 // Gzme // granzyme E // 14 C3|14 20.5 cM // 14942 /// ENSMUST00000089549 // Gzme // granzyme E // 14 C3|14 20.5 cM // 14942 /// BC145433 // Gzmd // granzyme D // 14 C3|14 20.5 cM // 14941 /// ENSMUST00000015588 // Gzme // granzyme E // 14 C3|14 20.5 cM // 14942
10536006	9118	1219.68	0.6831	0.118	0.0011	EG665031	ENSMUST00000115900 // EG665031 // predicted gene, EG665031 // 5 C3.3|5 // 665031 /// ENSMUST00000098289 // Gm7682 // predicted gene 7682 // 5 E3|5 // 665551 /// ENSMUST00000110576 // LOC625240 // PRAME family member 12-like // 5|5 // 625240 /// ENSMUST00000099243 // LOC624931 // PRAME family member 12-like // 5|5 // 624931
10548892	21005	1223.64	0.6944	0.1186	0.0011	Arhgdib	NM_007486 // Arhgdib // Rho, GDP dissociation inhibitor (GDI) beta // 6 G1|6 // 11857 /// ENSMUST00000032344 // Arhgdib // Rho, GDP dissociation inhibitor (GDI) beta // 6 G1|6 // 11857 /// ENSMUST00000111892 // Arhgdib // Rho, GDP dissociation inhibitor (GDI) beta // 6 G1|6 // 11857 /// ENSMUST00000111891 // Arhgdib // Rho, GDP dissociation inhibitor (GDI) beta // 6 G1|6 // 11857 /// L07918 // Ar…
10536163	19138	1226.67	0.679	0.1188	0.0012	EG665031	ENSMUST00000115900 // EG665031 // predicted gene, EG665031 // 5 C3.3|5 // 665031 /// ENSMUST00000110576 // LOC625240 // PRAME family member 12-like // 5|5 // 625240
10470186	24453	1228.06	0.6679	0.1188	0.0012	Lcn14	NM_001099301 // Lcn14 // lipocalin 14 // 2 A3|2 // 383678 /// ENSMUST00000114192 // Lcn14 // lipocalin 14 // 2 A3|2 // 383678 /// ENSMUST00000114194 // Lcn14 // lipocalin 14 // 2 A3|2 // 383678
10401834	23763	1234.14	0.6596	0.1198	0.0012	Gm5039	NR_003647 // Gm5039 // eukaryotic translation initiation factor 1A pseudogene // 12 D3|12 // 266459
10385297	17250	1305.51	0.6941	0.1292	0.0014	Gabra1	NM_010250 // Gabra1 // gamma-aminobutyric acid (GABA) A receptor, subunit alpha 1 // 11 A5|11 19.0 cM // 14394 /// ENSMUST00000020707 // Gabra1 // gamma-aminobutyric acid (GABA) A receptor, subunit alpha 1 // 11 A5|11 19.0 cM // 14394 /// M63436 // Gabra1 // gamma-aminobutyric acid (GABA) A receptor, subunit alpha 1 // 11 A5|11 19.0 cM // 14394
10471912	6578	1324.71	0.6897	0.13	0.0015	Kynu	NM_027552 // Kynu // kynureninase (L-kynurenine hydrolase) // 2|2 C1 // 70789 /// ENSMUST00000028223 // Kynu // kynureninase (L-kynurenine hydrolase) // 2|2 C1 // 70789 /// BC069848 // Kynu // kynureninase (L-kynurenine hydrolase) // 2|2 C1 // 70789 /// BC026950 // Kynu // kynureninase (L-kynurenine hydrolase) // 2|2 C1 // 70789 /// ENSMUST00000112826 // Kynu // kynureninase (L-kynurenine hydrola…
10550193	9887	1392	0.7031	0.1434	0.0017	Gm3994	ENSMUST00000098805 // Gm3994 // oocyte specific homeobox 4 pseudogene // 7 A1|7 // 100042728 /// ENSMUST00000098806 // Gm10679 // oocyte specific homeobox 4 pseudogene // 7 A2|7 // 100042753
10566387	18313	1414.21	0.7094	0.1456	0.0018	Dub1	NM_007887 // Dub1 // deubiquitinating enzyme 1 // 7 E3|7 51.5 cM // 13531 /// NM_010089 // Usp17l5 // ubiquitin specific peptidase 17-like 5 // 7 E3|7 49.0 cM // 13532 /// ENSMUST00000106892 // Usp17l5 // ubiquitin specific peptidase 17-like 5 // 7 E3|7 49.0 cM // 13532 /// ENSMUST00000079348 // Usp17l5 // ubiquitin specific peptidase 17-like 5 // 7 E3|7 49.0 cM // 13532 /// U41636 // Dub1 // deu…
10499128	29817	1422.1	0.7002	0.1473	0.0018	Rnu73a	NR_004417 // Rnu73a // U73A small nuclear RNA // --- // 19870
10550208	21938	1422.19	0.7086	0.1469	0.0018	Gm3994	ENSMUST00000098805 // Gm3994 // oocyte specific homeobox 4 pseudogene // 7 A1|7 // 100042728 /// ENSMUST00000098806 // Gm10679 // oocyte specific homeobox 4 pseudogene // 7 A2|7 // 100042753
10506332	18944	1454.11	0.726	0.1531	0.002	Gm12794	NM_001085516 // Gm12794 // predicted gene 12794 // 4 C6|4 // 332923 /// ENSMUST00000052027 // Gm12794 // predicted gene 12794 // 4 C6|4 // 332923
10550189	22141	1464.29	0.7141	0.1545	0.002	Gm10679	ENSMUST00000098806 // Gm10679 // oocyte specific homeobox 4 pseudogene // 7 A2|7 // 100042753 /// ENSMUST00000098805 // Gm3994 // oocyte specific homeobox 4 pseudogene // 7 A1|7 // 100042728
10550217	30184	1519.52	0.7183	0.1628	0.0023	Crxos1	NM_001033638 // Crxos1 // Crx opposite strand transcript 1 // 7 A1|7 // 546024 /// ENSMUST00000098801 // Crxos1 // Crx opposite strand transcript 1 // 7 A1|7 // 546024 /// AB472692 // Crxos1 // Crx opposite strand transcript 1 // 7 A1|7 // 546024 /// AB472694 // Egam-1c // Egam-1C // 7|7 // 100047130
10385027	22132	1551.63	0.7022	0.1676	0.0024	1700008A04Rik	NM_027050 // 1700008A04Rik // RIKEN cDNA 1700008A04 gene // 11|11 A5 // 69351
10435415	16288	1584.73	0.7317	0.1736	0.0026	Sema5b	NM_013661 // Sema5b // sema domain, seven thrombospondin repeats (type 1 and type 1-like), transmembrane domain (TM) and short cytoplasmic domain, (semaphorin) 5B // 16 B3|16 // 20357 /// ENSMUST00000050625 // Sema5b // sema domain, seven thrombospondin repeats (type 1 and type 1-like), transmembrane domain (TM) and short cytoplasmic domain, (semaphorin) 5B // 16 B3|16 // 20357 /// BC052397 // Se…
10505556	7503	1588.05	0.7105	0.1739	0.0026	Gm428	NM_001081644 // Gm428 // predicted gene 428 // 4 C3|4 // 242502 /// NM_001177578 // Gm13871 // predicted gene 13871 // 4 C3|4 // 667780 /// ENSMUST00000084475 // Gm428 // predicted gene 428 // 4 C3|4 // 242502 /// NM_001013393 // Gm11487 // predicted gene 11487 // 4 C3|4 // 433719 /// ENSMUST00000084480 // Gm11487 // predicted gene 11487 // 4 C3|4 // 433719 /// ENSMUST00000107310 // Gm11756 // pr…
10505562	29566	1590.85	0.7088	0.1733	0.0026	Gm428	NM_001081644 // Gm428 // predicted gene 428 // 4 C3|4 // 242502 /// NM_001177578 // Gm13871 // predicted gene 13871 // 4 C3|4 // 667780 /// ENSMUST00000084475 // Gm428 // predicted gene 428 // 4 C3|4 // 242502 /// NM_001013393 // Gm11487 // predicted gene 11487 // 4 C3|4 // 433719 /// ENSMUST00000084480 // Gm11487 // predicted gene 11487 // 4 C3|4 // 433719 /// ENSMUST00000107310 // Gm11756 // pr…
10573610	20775	1603.98	0.7172	0.175	0.0027	Gm6531	NM_001037922 // Gm6531 // predicted gene 6531 // 8 C3|8 // 624855 /// ENSMUST00000076896 // Gm6531 // predicted gene 6531 // 8 C3|8 // 624855
10505537	16325	1609.16	0.713	0.1747	0.0027	Gm428	NM_001081644 // Gm428 // predicted gene 428 // 4 C3|4 // 242502 /// NM_001177578 // Gm13871 // predicted gene 13871 // 4 C3|4 // 667780 /// ENSMUST00000084475 // Gm428 // predicted gene 428 // 4 C3|4 // 242502 /// NM_001013393 // Gm11487 // predicted gene 11487 // 4 C3|4 // 433719 /// ENSMUST00000084480 // Gm11487 // predicted gene 11487 // 4 C3|4 // 433719 /// ENSMUST00000107310 // Gm11756 // pr…
10505550	24323	1609.16	0.713	0.1747	0.0027	Gm428	NM_001081644 // Gm428 // predicted gene 428 // 4 C3|4 // 242502 /// NM_001177578 // Gm13871 // predicted gene 13871 // 4 C3|4 // 667780 /// ENSMUST00000084475 // Gm428 // predicted gene 428 // 4 C3|4 // 242502 /// NM_001013393 // Gm11487 // predicted gene 11487 // 4 C3|4 // 433719 /// ENSMUST00000084480 // Gm11487 // predicted gene 11487 // 4 C3|4 // 433719 /// ENSMUST00000107310 // Gm11756 // pr…
10366070	13727	1610.42	0.7157	0.1746	0.0027	Gm4302	NM_001166634 // Gm4302 // predicted gene 4302 // 10 D1|10 // 100043227 /// NM_001166638 // Gm4303 // predicted gene 4303 // 10 D1|10 // 100043231 /// NM_001166639 // Gm4305 // predicted gene 4305 // 10 D1|10 // 100043235 /// NM_001166641 // Gm4307 // predicted gene 4307 // 10 D1|10 // 100043239 /// NM_001166641 // Gm4307 // predicted gene 4307 // 10 D1|10 // 100043239 /// NM_001166637 // Gm4301 /…
10505543	15079	1655.69	0.7192	0.184	0.003	Gm428	NM_001081644 // Gm428 // predicted gene 428 // 4 C3|4 // 242502 /// NM_001177578 // Gm13871 // predicted gene 13871 // 4 C3|4 // 667780 /// ENSMUST00000084475 // Gm428 // predicted gene 428 // 4 C3|4 // 242502 /// NM_001013393 // Gm11487 // predicted gene 11487 // 4 C3|4 // 433719 /// ENSMUST00000084480 // Gm11487 // predicted gene 11487 // 4 C3|4 // 433719 /// ENSMUST00000107310 // Gm11756 // pr…
10459455	10302	1659.3	0.6582	0.1841	0.003	Alpk2	NM_001037294 // Alpk2 // alpha-kinase 2 // 18 E1|18 // 225638 /// ENSMUST00000035548 // Alpk2 // alpha-kinase 2 // 18 E1|18 // 225638
10494003	14855	1691.46	0.7263	0.1894	0.0032	Tdpoz3	NM_207271 // Tdpoz3 // TD and POZ domain containing 3 // 3 F2.1|3 // 399674 /// ENSMUST00000081780 // Tdpoz3 // TD and POZ domain containing 3 // 3 F2.1|3 // 399674
10366180	13063	1714.83	0.7337	0.1937	0.0033	Gm4340	NM_001177535 // Gm4340 // predicted gene 4340 // 10 D1|10 // 100043292 /// NM_001166637 // Gm4301 // predicted gene 4301 // 10 D1|10 // 100043224 /// NM_001166636 // Gm4312 // predicted gene 4312 // 10 D1|10 // 100043247 /// NM_001166636 // Gm4312 // predicted gene 4312 // 10 D1|10 // 100043247 /// NM_001166636 // Gm4312 // predicted gene 4312 // 10 D1|10 // 100043247 /// NM_001166636 // Gm4312 /…
10534684	21136	1774.29	0.7468	0.2035	0.0037	Muc3	AF027131 // Muc3 // mucin 3, intestinal // 5 G2|5 75.0 cM // 666339 /// ENSMUST00000041226 // Muc3 // mucin 3, intestinal // 5 G2|5 75.0 cM // 666339
10396831	18649	1784.69	0.7283	0.2039	0.0037	Arg2	NM_009705 // Arg2 // arginase type II // 12 C3|12 // 11847 /// NM_016800 // Vti1b // vesicle transport through interaction with t-SNAREs 1B homolog // 12 C3|12 // 53612 /// ENSMUST00000021550 // Arg2 // arginase type II // 12 C3|12 // 11847 /// ENSMUST00000055262 // Vti1b // vesicle transport through interaction with t-SNAREs 1B homolog // 12 C3|12 // 53612 /// U90886 // Arg2 // arginase type II …
10474271	7872	1801.52	0.7101	0.2065	0.0039	Gm6306	ENSMUST00000079069 // Gm6306 // predicted gene 6306 // 2 E2|2 // 622282 /// ENSMUST00000079069 // Gm6306 // predicted gene 6306 // 2 E2|2 // 622282 /// ENSMUST00000079069 // Gm6306 // predicted gene 6306 // 2 E2|2 // 622282 /// ENSMUST00000079069 // Gm6306 // predicted gene 6306 // 2 E2|2 // 622282 /// ENSMUST00000079069 // Gm6306 // predicted gene 6306 // 2 E2|2 // 622282 /// ENSMUST00000079069 …
10490966	11179	1804.41	0.7104	0.2072	0.0039	Dnajc5b	NM_001163537 // Dnajc5b // DnaJ (Hsp40) homolog, subfamily C, member 5 beta // 3|3 A3 // 66326 /// NM_025489 // Dnajc5b // DnaJ (Hsp40) homolog, subfamily C, member 5 beta // 3|3 A3 // 66326 /// NM_001163536 // Dnajc5b // DnaJ (Hsp40) homolog, subfamily C, member 5 beta // 3|3 A3 // 66326 /// ENSMUST00000029132 // Dnajc5b // DnaJ (Hsp40) homolog, subfamily C, member 5 beta // 3|3 A3 // 66326 /// …
10593418	25332	1812.63	0.738	0.2094	0.0039	Hspb2	NM_024441 // Hspb2 // heat shock protein 2 // 9 A5.3|9 29.0 cM // 69253 /// NM_001164708 // Hspb2 // heat shock protein 2 // 9 A5.3|9 29.0 cM // 69253 /// ENSMUST00000042790 // Hspb2 // heat shock protein 2 // 9 A5.3|9 29.0 cM // 69253 /// BC064051 // Hspb2 // heat shock protein 2 // 9 A5.3|9 29.0 cM // 69253 /// BC094033 // Cryab // crystallin, alpha B // 9 A5.3|9 29.0 cM // 12955
10398382	17453	1815.65	0.7045	0.2094	0.0039	Mir379	NR_029880 // Mir379 // microRNA 379 // 12|12 // 723858
10519811	10129	1843.61	0.745	0.2154	0.0041	Speer8-ps1	NR_001584 // Speer8-ps1 // spermatogenesis associated glutamate (E)-rich protein 8, pseudogene 1 // 5 A1-A2|5 // 74062 /// NR_001585 // Speer7-ps1 // spermatogenesis associated glutamate (E)-rich protein 7, pseudogene 1 // 5 A2|5 // 75858
10488465	14614	1879.4	0.7299	0.2238	0.0044	Zfp345	NM_001034900 // Zfp345 // zinc finger protein 345 // 2 G3|2 // 545471 /// ENSMUST00000109914 // Zfp345 // zinc finger protein 345 // 2 G3|2 // 545471 /// ENSMUST00000099259 // Zfp345 // zinc finger protein 345 // 2 G3|2 // 545471 /// BC150850 // Zfp345 // zinc finger protein 345 // 2 G3|2 // 545471
10442069	20727	1884.7	0.684	0.2249	0.0044	Lix1	NM_025681 // Lix1 // limb expression 1 homolog (chicken) // 17|17 A3.1 // 66643 /// ENSMUST00000115576 // Lix1 // limb expression 1 homolog (chicken) // 17|17 A3.1 // 66643 /// BC052700 // Lix1 // limb expression 1 homolog (chicken) // 17|17 A3.1 // 66643
10510081	26372	1889.82	0.745	0.2242	0.0045	BC080695	BC080695 // BC080695 // cDNA sequence BC080695 // 4 E1|4 // 329986 /// ENSMUST00000105774 // BC080695 // cDNA sequence BC080695 // 4 E1|4 // 329986 /// ENSMUST00000061196 // BC080695 // cDNA sequence BC080695 // 4 E1|4 // 329986
10529091	9372	1893.78	0.7204	0.2252	0.0045	Gtf3c2	AK138760 // Gtf3c2 // general transcription factor IIIC, polypeptide 2, beta // 5 B1|5 // 71752 /// ENSMUST00000101411 // Gtf3c2 // general transcription factor IIIC, polypeptide 2, beta // 5 B1|5 // 71752
10347928	12859	1903.85	0.7409	0.2259	0.0046	Sp110	NM_175397 // Sp110 // Sp110 nuclear body protein // 1 C5|1 // 109032 /// ENSMUST00000093508 // Sp110 // Sp110 nuclear body protein // 1 C5|1 // 109032 /// BC099598 // Sp110 // Sp110 nuclear body protein // 1 C5|1 // 109032
10582874	26710	1903.85	0.7409	0.2259	0.0046	Sp110	NM_175397 // Sp110 // Sp110 nuclear body protein // 1 C5|1 // 109032 /// ENSMUST00000093508 // Sp110 // Sp110 nuclear body protein // 1 C5|1 // 109032 /// BC099598 // Sp110 // Sp110 nuclear body protein // 1 C5|1 // 109032
10369413	13022	1940.43	0.756	0.2337	0.0048	Sgpl1	NM_009163 // Sgpl1 // sphingosine phosphate lyase 1 // 10 B4|10 32.0 cM // 20397 /// ENSMUST00000122259 // Sgpl1 // sphingosine phosphate lyase 1 // 10 B4|10 32.0 cM // 20397 /// ENSMUST00000092498 // Sgpl1 // sphingosine phosphate lyase 1 // 10 B4|10 32.0 cM // 20397 /// BC026135 // Sgpl1 // sphingosine phosphate lyase 1 // 10 B4|10 32.0 cM // 20397 /// ENSMUST00000150258 // Sgpl1 // sphingosine…
10376416	8987	2007.48	0.7437	0.2447	0.0054	Olfr312	NM_001011819 // Olfr312 // olfactory receptor 312 // 11 B1.3|11 // 258065 /// ENSMUST00000078217 // Olfr312 // olfactory receptor 312 // 11 B1.3|11 // 258065 /// BC104268 // Olfr312 // olfactory receptor 312 // 11 B1.3|11 // 258065 /// BC117002 // Olfr313 // olfactory receptor 313 // 11 B1|11 // 258529
10504203	25334	2009.47	0.7485	0.2448	0.0054	4930578G10Rik	ENSMUST00000107984 // 4930578G10Rik // RIKEN cDNA 4930578G10 gene // 4 A5|4 // 75952 /// ENSMUST00000068158 // 4930578G10Rik // RIKEN cDNA 4930578G10 gene // 4 A5|4 // 75952 /// AK016301 // 4930578G10Rik // RIKEN cDNA 4930578G10 gene // 4 A5|4 // 75952 /// AK006581 // 4930578G10Rik // RIKEN cDNA 4930578G10 gene // 4 A5|4 // 75952
10552356	30365	2034.1	0.6945	0.2504	0.0056	Gm10351	ENSMUST00000087694 // Gm10351 // predicted gene 10351 // --- // 100127434 /// AB010332 // Gm10351 // predicted gene 10351 // --- // 100127434
10534909	17216	2038.75	0.7523	0.2518	0.0056	Sp110	NM_175397 // Sp110 // Sp110 nuclear body protein // 1 C5|1 // 109032 /// ENSMUST00000093508 // Sp110 // Sp110 nuclear body protein // 1 C5|1 // 109032 /// AY845948 // Sp110 // Sp110 nuclear body protein // 1 C5|1 // 109032 /// ENSMUST00000115924 // LOC100041885 // sp110 nuclear body protein-like // 1|1 // 100041885
10459066	27193	2042.94	0.7481	0.2526	0.0057	Gm4841	NM_001034859 // Gm4841 // predicted gene 4841 // 18 D3|18 // 225594 /// BC150900 // Gm4841 // predicted gene 4841 // 18 D3|18 // 225594 /// ENSMUST00000090260 // Gm4841 // predicted gene 4841 // 18 D3|18 // 225594
10407416	18345	2067.68	0.7511	0.2577	0.0059	Calml3	NM_027416 // Calml3 // calmodulin-like 3 // 13 A1|13 // 70405 /// ENSMUST00000077698 // Calml3 // calmodulin-like 3 // 13 A1|13 // 70405 /// BC005457 // Calml3 // calmodulin-like 3 // 13 A1|13 // 70405
10441361	17070	2077.4	0.7357	0.2584	0.006	Tiam2	NM_001122998 // Tiam2 // T-cell lymphoma invasion and metastasis 2 // 17 A1|17 4.0 cM // 24001 /// NM_011878 // Tiam2 // T-cell lymphoma invasion and metastasis 2 // 17 A1|17 4.0 cM // 24001 /// NM_146074 // Tfb1m // transcription factor B1, mitochondrial // 17 A1|17 // 224481 /// ENSMUST00000072156 // Tiam2 // T-cell lymphoma invasion and metastasis 2 // 17 A1|17 4.0 cM // 24001 /// ENSMUST00000…
10432176	22818	2082.77	0.7517	0.2597	0.006	Snora34	NR_034051 // Snora34 // small nucleolar RNA, H/ACA box 34 // 15|15 // 100217417
10531518	12969	2118.35	0.7527	0.2696	0.0063	A430089I19Rik	NM_177913 // A430089I19Rik // RIKEN cDNA A430089I19 gene // 5 E3|5 // 331195 /// BC061212 // BC061212 // cDNA sequence BC061212 // 5 E3|5 // 381724 /// BC147369 // A430089I19Rik // RIKEN cDNA A430089I19 gene // 5 E3|5 // 331195 /// ENSMUST00000086052 // Gm10424 // predicted gene 10424 // 5 E3|5 // 100041264 /// ENSMUST00000098287 // Gm3147 // predicted gene 3147 // 5 E3|5 // 100041115 /// BC08069…
10536136	6715	2126.23	0.7539	0.2694	0.0064	A430089I19Rik	NM_177913 // A430089I19Rik // RIKEN cDNA A430089I19 gene // 5 E3|5 // 331195 /// BC061212 // BC061212 // cDNA sequence BC061212 // 5 E3|5 // 381724 /// BC147369 // A430089I19Rik // RIKEN cDNA A430089I19 gene // 5 E3|5 // 331195 /// ENSMUST00000086052 // Gm10424 // predicted gene 10424 // 5 E3|5 // 100041264 /// ENSMUST00000098287 // Gm3147 // predicted gene 3147 // 5 E3|5 // 100041115 /// BC08069…
10536085	6761	2126.23	0.7539	0.2694	0.0064	A430089I19Rik	NM_177913 // A430089I19Rik // RIKEN cDNA A430089I19 gene // 5 E3|5 // 331195 /// BC061212 // BC061212 // cDNA sequence BC061212 // 5 E3|5 // 381724 /// BC147369 // A430089I19Rik // RIKEN cDNA A430089I19 gene // 5 E3|5 // 331195 /// ENSMUST00000086052 // Gm10424 // predicted gene 10424 // 5 E3|5 // 100041264 /// ENSMUST00000098287 // Gm3147 // predicted gene 3147 // 5 E3|5 // 100041115 /// BC08069…
10535989	22320	2126.23	0.7539	0.2694	0.0064	A430089I19Rik	NM_177913 // A430089I19Rik // RIKEN cDNA A430089I19 gene // 5 E3|5 // 331195 /// BC061212 // BC061212 // cDNA sequence BC061212 // 5 E3|5 // 381724 /// BC147369 // A430089I19Rik // RIKEN cDNA A430089I19 gene // 5 E3|5 // 331195 /// ENSMUST00000086052 // Gm10424 // predicted gene 10424 // 5 E3|5 // 100041264 /// ENSMUST00000098287 // Gm3147 // predicted gene 3147 // 5 E3|5 // 100041115 /// BC08069…
10399691	14042	2130.07	0.7405	0.27	0.0064	Id2	NM_010496 // Id2 // inhibitor of DNA binding 2 // 12 B|12 7.0 cM // 15902 /// ENSMUST00000020974 // Id2 // inhibitor of DNA binding 2 // 12 B|12 7.0 cM // 15902 /// BC006921 // Id2 // inhibitor of DNA binding 2 // 12 B|12 7.0 cM // 15902
10566205	16472	2132.88	0.7696	0.2703	0.0065	Dub2a	NM_001001559 // Dub2a // deubiquitinating enzyme 2a // 7 E3|7 // 384701 /// NR_033576 // Usp-ps // ubiquitin specific peptidase, pseudogene (USP17 homolog) // 7 E3|7 // 667882 /// ENSMUST00000073394 // Dub2a // deubiquitinating enzyme 2a // 7 E3|7 // 384701 /// AF393638 // Dub2a // deubiquitinating enzyme 2a // 7 E3|7 // 384701
10576051	11386	2145.04	0.7411	0.2735	0.0066	Foxc2	NM_013519 // Foxc2 // forkhead box C2 // 8 E1|8 65.5 cM // 14234 /// ENSMUST00000054691 // Foxc2 // forkhead box C2 // 8 E1|8 65.5 cM // 14234 /// BC139208 // Foxc2 // forkhead box C2 // 8 E1|8 65.5 cM // 14234
10386093	11958	2146.93	0.7604	0.2725	0.0066	Snord1c	NR_028569 // Snord1c // small nucleolar RNA, C/D box 1C // 11|11 // 100216536 /// NR_028567 // Snord1b // small nucleolar RNA, C/D box 1B // 11|11 // 100216531
10382844	15305	2146.93	0.7604	0.2725	0.0066	Snord1c	NR_028569 // Snord1c // small nucleolar RNA, C/D box 1C // 11|11 // 100216536 /// NR_028567 // Snord1b // small nucleolar RNA, C/D box 1B // 11|11 // 100216531
10360248	12604	2156.11	0.7664	0.2752	0.0067	Atp1a4	NM_013734 // Atp1a4 // ATPase, Na+/K+ transporting, alpha 4 polypeptide // 1 H3|1 94.0 cM // 27222 /// ENSMUST00000111243 // Atp1a4 // ATPase, Na+/K+ transporting, alpha 4 polypeptide // 1 H3|1 94.0 cM // 27222 /// ENSMUST00000007346 // Atp1a4 // ATPase, Na+/K+ transporting, alpha 4 polypeptide // 1 H3|1 94.0 cM // 27222
10579043	20274	2174.57	0.7406	0.2782	0.0069	Lzts1	NM_199364 // Lzts1 // leucine zipper, putative tumor suppressor 1 // 8 B3.3|8 // 211134 /// ENSMUST00000037049 // Lzts1 // leucine zipper, putative tumor suppressor 1 // 8 B3.3|8 // 211134 /// BC127607 // Lzts1 // leucine zipper, putative tumor suppressor 1 // 8 B3.3|8 // 211134
10531507	18198	2190.67	0.7587	0.2824	0.007	A430089I19Rik	NM_177913 // A430089I19Rik // RIKEN cDNA A430089I19 gene // 5 E3|5 // 331195 /// BC061212 // BC061212 // cDNA sequence BC061212 // 5 E3|5 // 381724 /// BC147369 // A430089I19Rik // RIKEN cDNA A430089I19 gene // 5 E3|5 // 331195 /// ENSMUST00000086052 // Gm10424 // predicted gene 10424 // 5 E3|5 // 100041264 /// ENSMUST00000098287 // Gm3147 // predicted gene 3147 // 5 E3|5 // 100041115 /// BC08069…
10530726	22345	2190.67	0.7587	0.2824	0.007	A430089I19Rik	NM_177913 // A430089I19Rik // RIKEN cDNA A430089I19 gene // 5 E3|5 // 331195 /// BC061212 // BC061212 // cDNA sequence BC061212 // 5 E3|5 // 381724 /// BC147369 // A430089I19Rik // RIKEN cDNA A430089I19 gene // 5 E3|5 // 331195 /// ENSMUST00000086052 // Gm10424 // predicted gene 10424 // 5 E3|5 // 100041264 /// ENSMUST00000098287 // Gm3147 // predicted gene 3147 // 5 E3|5 // 100041115 /// BC08069…
10395610	8458	2202.64	0.7537	0.285	0.0071	Gm9808	ENSMUST00000062226 // Gm9808 // ribosomal protein S11 pseudogene // 12 B3|12 // 100039525
10553330	27209	2206.76	0.7415	0.2854	0.0072	Mrgprb13	XM_003086592 // Mrgprb13 // MAS-related GPR, member B13 // 7 B4|7 // 620137
10420383	25318	2209.69	0.7431	0.2858	0.0072	AU040096	AK139567 // AU040096 // expressed sequence AU040096 // 14 C3|14 // 105611
10536126	15346	2238.64	0.7606	0.2914	0.0075	A430089I19Rik	NM_177913 // A430089I19Rik // RIKEN cDNA A430089I19 gene // 5 E3|5 // 331195 /// BC061212 // BC061212 // cDNA sequence BC061212 // 5 E3|5 // 381724 /// BC147369 // A430089I19Rik // RIKEN cDNA A430089I19 gene // 5 E3|5 // 331195 /// ENSMUST00000086052 // Gm10424 // predicted gene 10424 // 5 E3|5 // 100041264 /// ENSMUST00000098287 // Gm3147 // predicted gene 3147 // 5 E3|5 // 100041115 /// BC08069…
10473648	25648	2248.89	0.738	0.2943	0.0076	Olfr1274-ps	NM_146263 // Olfr1274-ps // olfactory receptor 1274, pseudogene // 2 E1|2 // 258330 /// BC145937 // Olfr1274-ps // olfactory receptor 1274, pseudogene // 2 E1|2 // 258330
10513914	23077	2250.5	0.7632	0.2946	0.0076	Gm11487	NM_001013393 // Gm11487 // predicted gene 11487 // 4 C3|4 // 433719 /// ENSMUST00000084480 // Gm11487 // predicted gene 11487 // 4 C3|4 // 433719 /// ENSMUST00000147434 // Gm11487 // predicted gene 11487 // 4 C3|4 // 433719
10495931	28136	2251.8	0.7299	0.2944	0.0076	Mir367	NR_030268 // Mir367 // microRNA 367 // 3|3 // 723911
10389231	26938	2265.5	0.7533	0.2975	0.0077	Ccl3	NM_011337 // Ccl3 // chemokine (C-C motif) ligand 3 // 11 C|11 47.59 cM // 20302 /// ENSMUST00000001008 // Ccl3 // chemokine (C-C motif) ligand 3 // 11 C|11 47.59 cM // 20302 /// M23447 // Ccl3 // chemokine (C-C motif) ligand 3 // 11 C|11 47.59 cM // 20302
10535994	6023	2272.73	0.7634	0.3	0.0078	A430089I19Rik	NM_177913 // A430089I19Rik // RIKEN cDNA A430089I19 gene // 5 E3|5 // 331195 /// BC061212 // BC061212 // cDNA sequence BC061212 // 5 E3|5 // 381724 /// BC147369 // A430089I19Rik // RIKEN cDNA A430089I19 gene // 5 E3|5 // 331195 /// ENSMUST00000086052 // Gm10424 // predicted gene 10424 // 5 E3|5 // 100041264 /// ENSMUST00000098287 // Gm3147 // predicted gene 3147 // 5 E3|5 // 100041115 /// BC08069…
10510112	9562	2279.21	0.7821	0.3014	0.0079	Gm13119	NM_001034101 // Gm13119 // predicted gene 13119 // 4 E1|4 // 433779 /// NM_001113736 // Gm13040 // predicted gene 13040 // 4 E1|4 // 100040854 /// NM_001039595 // Gm13043 // predicted gene 13043 // 4 E1|4 // 545693 /// NM_001113735 // Gm13057 // predicted gene 13057 // 4 E1|4 // 100040861 /// ENSMUST00000094526 // Gm13119 // predicted gene 13119 // 4 E1|4 // 433779 /// ENSMUST00000094521 // Gm130…
10380819	26988	2289.03	0.729	0.3043	0.008	Cwc25	NM_026186 // Cwc25 // CWC25 spliceosome-associated protein homolog (S. cerevisiae) // 11 D|11 // 67480 /// ENSMUST00000060568 // 2810474C18Rik // RIKEN cDNA 2810474C18 gene // 11 D|11 // 72785
10401831	12625	2292.39	0.7985	0.3048	0.008	Gm5662	NM_001013824 // Gm5662 // predicted gene 5662 // 12 D3|12 // 435337 /// ENSMUST00000110147 // Gm2016 // predicted gene 2016 // 12 D2|12 // 100039042
10520445	6524	2296.57	0.7576	0.3054	0.0081	Dnajb6	NM_001037941 // Dnajb6 // DnaJ (Hsp40) homolog, subfamily B, member 6 // 5 B1|5 // 23950 /// NM_001037940 // Dnajb6 // DnaJ (Hsp40) homolog, subfamily B, member 6 // 5 B1|5 // 23950 /// NM_011847 // Dnajb6 // DnaJ (Hsp40) homolog, subfamily B, member 6 // 5 B1|5 // 23950 /// NM_001127367 // Dnajb6 // DnaJ (Hsp40) homolog, subfamily B, member 6 // 5 B1|5 // 23950 /// ENSMUST00000012734 // Dnajb6 /…
10506452	12570	2309	0.7478	0.3075	0.0082	AY512949	AY512949 // AY512949 // cDNA sequence AY512949 // --- // 791274
10493860	10325	2314.4	0.7507	0.3081	0.0083	Sprr2b	NM_011469 // Sprr2b // small proline-rich protein 2B // 3 F1|3 45.2 cM // 20756 /// ENSMUST00000061038 // Sprr2b // small proline-rich protein 2B // 3 F1|3 45.2 cM // 20756 /// AY298855 // Sprr2b // small proline-rich protein 2B // 3 F1|3 45.2 cM // 20756
10459193	19645	2327.82	0.7728	0.3093	0.0084	Ppargc1b	NM_133249 // Ppargc1b // peroxisome proliferative activated receptor, gamma, coactivator 1 beta // 18 E1|18 // 170826 /// ENSMUST00000075299 // Ppargc1b // peroxisome proliferative activated receptor, gamma, coactivator 1 beta // 18 E1|18 // 170826 /// AF453324 // Ppargc1b // peroxisome proliferative activated receptor, gamma, coactivator 1 beta // 18 E1|18 // 170826 /// ENSMUST00000063307 // Ppa…
10561376	24126	2336.79	0.7449	0.3113	0.0085	Dll3	NM_007866 // Dll3 // delta-like 3 (Drosophila) // 7 A3|7 10.0 cM // 13389 /// ENSMUST00000108315 // Dll3 // delta-like 3 (Drosophila) // 7 A3|7 10.0 cM // 13389 /// BC052002 // Dll3 // delta-like 3 (Drosophila) // 7 A3|7 10.0 cM // 13389 /// ENSMUST00000094650 // Dll3 // delta-like 3 (Drosophila) // 7 A3|7 10.0 cM // 13389 /// ENSMUST00000050191 // Dll3 // delta-like 3 (Drosophila) // 7 A3|7 10.0…
10533055	29934	2348.53	0.7625	0.3153	0.0086	Srrm4	NM_026886 // Srrm4 // serine/arginine repetitive matrix 4 // 5 F|5 // 68955 /// ENSMUST00000076124 // Srrm4 // serine/arginine repetitive matrix 4 // 5 F|5 // 68955 /// BC056392 // Srrm4 // serine/arginine repetitive matrix 4 // 5 F|5 // 68955
10401068	25443	2355	0.7666	0.3161	0.0087	Spnb1	NM_013675 // Spnb1 // spectrin beta 1 // 12 C3|12 33.0 cM // 20741 /// ENSMUST00000021458 // Spnb1 // spectrin beta 1 // 12 C3|12 33.0 cM // 20741 /// BC129806 // Spnb1 // spectrin beta 1 // 12 C3|12 33.0 cM // 20741
10573910	26031	2361.78	0.7747	0.317	0.0088	Irx5	NM_018826 // Irx5 // Iroquois related homeobox 5 (Drosophila) // 8 C5|8 43.3 cM // 54352 /// ENSMUST00000034184 // Irx5 // Iroquois related homeobox 5 (Drosophila) // 8 C5|8 43.3 cM // 54352 /// BC056994 // Irx5 // Iroquois related homeobox 5 (Drosophila) // 8 C5|8 43.3 cM // 54352
10351043	11493	2383.83	0.7427	0.3224	0.009	Snord47	NR_028543 // Snord47 // small nucleolar RNA, C/D box 47 // 1|1 // 100217446
10365225	8372	2385.29	0.7581	0.3227	0.009	Gm4924	AK149107 // Gm4924 // predicted gene 4924 // 10 C1|10 // 237412 /// XR_035297 // Gm4924 // predicted gene 4924 // 10 C1|10 // 237412 /// XR_035281 // Gm4924 // predicted gene 4924 // 10 C1|10 // 237412
10570621	22832	2391.01	0.7609	0.3239	0.0091	Defb3	NM_013756 // Defb3 // defensin beta 3 // 8|8 // 27358 /// ENSMUST00000033852 // Defb3 // defensin beta 3 // 8|8 // 27358 /// AF092929 // Defb3 // defensin beta 3 // 8|8 // 27358
10508721	24578	2391.03	0.7547	0.3235	0.0091	Snora44	NR_034050 // Snora44 // small nucleolar RNA, H/ACA box 44 // 4|4 // 100217418
10426296	26554	2404.42	0.7661	0.3262	0.0093	Gm10839	ENSMUST00000100308 // Gm10839 // predicted gene 10839 // --- // 100038621
10548791	12870	2409.15	0.7715	0.3278	0.0093	Grin2b	NM_008171 // Grin2b // glutamate receptor, ionotropic, NMDA2B (epsilon 2) // 6 G1|6 64.5 cM // 14812 /// ENSMUST00000111905 // Grin2b // glutamate receptor, ionotropic, NMDA2B (epsilon 2) // 6 G1|6 64.5 cM // 14812 /// ENSMUST00000053880 // Grin2b // glutamate receptor, ionotropic, NMDA2B (epsilon 2) // 6 G1|6 64.5 cM // 14812 /// D10651 // Grin2b // glutamate receptor, ionotropic, NMDA2B (epsilo…
10476072	19354	2415.06	0.7653	0.3284	0.0094	Tmc2	NM_138655 // Tmc2 // transmembrane channel-like gene family 2 // 2 F1|2 // 192140 /// ENSMUST00000077988 // Tmc2 // transmembrane channel-like gene family 2 // 2 F1|2 // 192140 /// AF417581 // Tmc2 // transmembrane channel-like gene family 2 // 2 F1|2 // 192140
10566395	16731	2428.55	0.7766	0.3304	0.0095	Dub1a	NM_201409 // Dub1a // deubiquitinating enzyme 1a // 7 E3|7 // 381944 /// ENSMUST00000076501 // Dub1a // deubiquitinating enzyme 1a // 7 E3|7 // 381944 /// BC137942 // Dub1a // deubiquitinating enzyme 1a // 7 E3|7 // 381944
10392560	9779	2430.45	0.768	0.3304	0.0096	Abca9	NM_147220 // Abca9 // ATP-binding cassette, sub-family A (ABC1), member 9 // 11 E1|11 // 217262 /// ENSMUST00000044850 // Abca9 // ATP-binding cassette, sub-family A (ABC1), member 9 // 11 E1|11 // 217262 /// AF491299 // Abca9 // ATP-binding cassette, sub-family A (ABC1), member 9 // 11 E1|11 // 217262 /// ENSMUST00000066516 // Abca9 // ATP-binding cassette, sub-family A (ABC1), member 9 // 11 E1…
10495927	12489	2441.25	0.7543	0.3325	0.0097	Mir302a	NR_029653 // Mir302a // microRNA 302a // 3|3 // 723920
10461156	7150	2449.05	0.7714	0.3342	0.0098	Snhg1	AK051045 // Snhg1 // small nucleolar RNA host gene (non-protein coding) 1 // 19 A|19 // 83673
10345200	11879	2454.05	0.7759	0.3354	0.0098	Gm6489	XM_003084434 // Gm6489 // predicted gene 6489 // 1 B|1 // 624262 /// XM_003086152 // LOC100505265 // RNA and export factor-binding protein 2-like // --- // 100505265
10495925	29234	2467.76	0.7383	0.338	0.01	Mir302c	NR_030404 // Mir302c // microRNA 302c // 3|3 // 723835
10466361	15381	2475.42	0.7739	0.3408	0.0101	Olfr1497	NM_146741 // Olfr1497 // olfactory receptor 1497 // 19 C1|19 // 258736 /// ENSMUST00000061993 // Olfr1497 // olfactory receptor 1497 // 19 C1|19 // 258736
10518300	13173	2482.93	0.7536	0.3431	0.0102	Tnfrsf1b	NM_011610 // Tnfrsf1b // tumor necrosis factor receptor superfamily, member 1b // 4 E1|4 75.5 cM // 21938 /// ENSMUST00000030336 // Tnfrsf1b // tumor necrosis factor receptor superfamily, member 1b // 4 E1|4 75.5 cM // 21938 /// M59378 // Tnfrsf1b // tumor necrosis factor receptor superfamily, member 1b // 4 E1|4 75.5 cM // 21938 /// ENSMUST00000143055 // Tnfrsf1b // tumor necrosis factor recepto…
10433719	19377	2483.33	0.765	0.3429	0.0102	Mir484	NR_030252 // Mir484 // microRNA 484 // 16|16 // 723916
10530722	14020	2483.46	0.7729	0.3426	0.0102	A430089I19Rik	NM_177913 // A430089I19Rik // RIKEN cDNA A430089I19 gene // 5 E3|5 // 331195 /// BC061212 // BC061212 // cDNA sequence BC061212 // 5 E3|5 // 381724 /// BC147369 // A430089I19Rik // RIKEN cDNA A430089I19 gene // 5 E3|5 // 331195 /// ENSMUST00000086052 // Gm10424 // predicted gene 10424 // 5 E3|5 // 100041264 /// ENSMUST00000098287 // Gm3147 // predicted gene 3147 // 5 E3|5 // 100041115 /// BC08069…
10471878	9788	2507.65	0.7635	0.3492	0.0105	Mir181a-2	NR_029568 // Mir181a-2 // microRNA 181a-2 // 2|2 // 387176
10447557	18091	2511.36	0.7831	0.3496	0.0105	Ldhal6b	NM_175349 // Ldhal6b // lactate dehydrogenase A-like 6B // 17 A1|17 // 106557 /// AY280363 // Ldhal6b // lactate dehydrogenase A-like 6B // 17 A1|17 // 106557
10380558	6036	2527.11	0.7836	0.3539	0.0107	B130006D01Rik	NR_028263 // B130006D01Rik // RIKEN cDNA B130006D01 gene // 11 D|11 // 320616 /// ENSMUST00000100534 // B130006D01Rik // RIKEN cDNA B130006D01 gene // 11 D|11 // 320616
10414576	16127	2555.77	0.7381	0.3562	0.0111	Gm5622	NM_001013816 // Gm5622 // predicted gene 5622 // 14 C2|14 // 434459 /// ENSMUST00000096170 // Gm5622 // predicted gene 5622 // 14 C2|14 // 434459 /// ENSMUST00000160566 // Gm5622 // predicted gene 5622 // 14 C2|14 // 434459
10516544	13000	2568.67	0.7671	0.3597	0.0113	Hpca	NM_010471 // Hpca // hippocalcin // 4|4 D2-D3 // 15444 /// NM_001130419 // Hpca // hippocalcin // 4|4 D2-D3 // 15444 /// ENSMUST00000095807 // Hpca // hippocalcin // 4|4 D2-D3 // 15444 /// ENSMUST00000116444 // Hpca // hippocalcin // 4|4 D2-D3 // 15444 /// ENSMUST00000030572 // Hpca // hippocalcin // 4|4 D2-D3 // 15444 /// ENSMUST00000116442 // Hpca // hippocalcin // 4|4 D2-D3 // 15444 /// BC0496…
10485261	19585	2575.63	0.7893	0.3618	0.0114	Accsl	NM_001033452 // Accsl // 1-aminocyclopropane-1-carboxylate synthase homolog (Arabidopsis)(non-functional)-like // 2 E1|2 // 381411 /// ENSMUST00000099690 // Accsl // 1-aminocyclopropane-1-carboxylate synthase homolog (Arabidopsis)(non-functional)-like // 2 E1|2 // 381411 /// BC141227 // Accsl // 1-aminocyclopropane-1-carboxylate synthase homolog (Arabidopsis)(non-functional)-like // 2 E1|2 // 381…
10419096	10367	2585.01	0.7739	0.3637	0.0115	Sftpd	NM_009160 // Sftpd // surfactant associated protein D // 14 B|14 14.0 cM // 20390 /// ENSMUST00000077136 // Sftpd // surfactant associated protein D // 14 B|14 14.0 cM // 20390 /// L40156 // Sftpd // surfactant associated protein D // 14 B|14 14.0 cM // 20390 /// ENSMUST00000089994 // Sftpd // surfactant associated protein D // 14 B|14 14.0 cM // 20390
10396671	23327	2586.74	0.793	0.3637	0.0115	Plekhg3	NM_153804 // Plekhg3 // pleckstrin homology domain containing, family G (with RhoGef domain) member 3 // 12 C3|12 // 263406 /// ENSMUST00000075249 // Plekhg3 // pleckstrin homology domain containing, family G (with RhoGef domain) member 3 // 12 C3|12 // 263406 /// BC096443 // Plekhg3 // pleckstrin homology domain containing, family G (with RhoGef domain) member 3 // 12 C3|12 // 263406 /// ENSMUST…
10378855	22541	2588.03	0.7426	0.3635	0.0115	Ssh2	ENSMUST00000037912 // Ssh2 // slingshot homolog 2 (Drosophila) // 11 B5|11 // 237860 /// ENSMUST00000068342 // Ssh2 // slingshot homolog 2 (Drosophila) // 11 B5|11 // 237860
10514919	15159	2593.58	0.7808	0.3644	0.0116	Dmrtb1	NM_019872 // Dmrtb1 // DMRT-like family B with proline-rich C-terminal, 1 // 4 C7|4 // 56296 /// ENSMUST00000069271 // Dmrtb1 // DMRT-like family B with proline-rich C-terminal, 1 // 4 C7|4 // 56296 /// ENSMUST00000131776 // Dmrtb1 // DMRT-like family B with proline-rich C-terminal, 1 // 4 C7|4 // 56296 /// AF020191 // Dmrtb1 // DMRT-like family B with proline-rich C-terminal, 1 // 4 C7|4 // 56296
10397557	6994	2606.79	0.7685	0.3664	0.0118	LOC100503047	XM_003085842 // LOC100503047 // eukaryotic translation initiation factor 1A, X-chromosomal-like // --- // 100503047
10531737	25620	2617.84	0.7837	0.3695	0.0119	Hpse	NM_152803 // Hpse // heparanase // 5 E4|5 // 15442 /// ENSMUST00000045617 // Hpse // heparanase // 5 E4|5 // 15442 /// AF359507 // Hpse // heparanase // 5 E4|5 // 15442
10500327	8002	2622.17	0.7374	0.3709	0.012	Hist2h3c2-ps	NM_054045 // Hist2h3c2-ps // histone cluster 2, H3c2, pseudogene // 3 F2.1|3 // 97114 /// BC015270 // Hist2h3c2-ps // histone cluster 2, H3c2, pseudogene // 3 F2.1|3 // 97114
10531610	22417	2650.58	0.7892	0.3767	0.0124	Rasgef1b	NM_145839 // Rasgef1b // RasGEF domain family, member 1B // 5 E3|5 // 320292 /// NM_181318 // Rasgef1b // RasGEF domain family, member 1B // 5 E3|5 // 320292 /// BC050858 // Rasgef1b // RasGEF domain family, member 1B // 5 E3|5 // 320292
10381140	13750	2680.45	0.782	0.3849	0.0128	Ttc25	NM_028918 // Ttc25 // tetratricopeptide repeat domain 25 // 11 D|11 // 74407 /// ENSMUST00000092684 // Ttc25 // tetratricopeptide repeat domain 25 // 11 D|11 // 74407 /// BC050805 // Ttc25 // tetratricopeptide repeat domain 25 // 11 D|11 // 74407
10537014	7114	2688.13	0.7859	0.3855	0.0129	Cpa2	NM_001024698 // Cpa2 // carboxypeptidase A2, pancreatic // 6 A3.3|6 // 232680 /// ENSMUST00000096066 // Cpa2 // carboxypeptidase A2, pancreatic // 6 A3.3|6 // 232680 /// BC094929 // Cpa2 // carboxypeptidase A2, pancreatic // 6 A3.3|6 // 232680
10347726	13599	2690.8	0.7546	0.3858	0.0129	LOC100504876	XM_003086206 // LOC100504876 // 60S ribosomal protein L7a-like // --- // 100504876
10551304	11333	2694.78	0.7663	0.3864	0.013	Cyp2t4	NM_001100184 // Cyp2t4 // cytochrome P450, family 2, subfamily t, polypeptide 4 // 7 A3|7 // 384724
10604593	8069	2695.37	0.7852	0.3862	0.013	Mir20b	NR_030273 // Mir20b // microRNA 20b // X|X // 723923
10543411	14008	2695.54	0.7742	0.3856	0.013	Slc13a1	NM_019481 // Slc13a1 // solute carrier family 13 (sodium/sulfate symporters), member 1 // 6 A3.1|6 4.7 cM // 55961 /// ENSMUST00000031713 // Slc13a1 // solute carrier family 13 (sodium/sulfate symporters), member 1 // 6 A3.1|6 4.7 cM // 55961 /// BC049981 // Slc13a1 // solute carrier family 13 (sodium/sulfate symporters), member 1 // 6 A3.1|6 4.7 cM // 55961 /// ENSMUST00000115350 // Slc13a1 // s…
10555009	28670	2704.88	0.7743	0.3888	0.0131	Mir708	NR_030489 // Mir708 // microRNA 708 // 7|7 // 735284
10560777	16403	2707.53	0.8012	0.3886	0.0132	Gm5156	NM_001037248 // Gm5156 // predicted gene 5156 // 7 A3|7 // 381936 /// ENSMUST00000098725 // Gm6176 // predicted gene 6176 // 7 A3|7 // 620736 /// ENSMUST00000098741 // Gm6882 // predicted gene 6882 // 7 A3|7 // 628475
10560764	18093	2707.53	0.8012	0.3886	0.0132	Gm5156	NM_001037248 // Gm5156 // predicted gene 5156 // 7 A3|7 // 381936 /// ENSMUST00000098725 // Gm6176 // predicted gene 6176 // 7 A3|7 // 620736 /// ENSMUST00000098741 // Gm6882 // predicted gene 6882 // 7 A3|7 // 628475
10358434	9633	2709.29	0.7835	0.388	0.0132	Pla2g4a	NM_008869 // Pla2g4a // phospholipase A2, group IVA (cytosolic, calcium-dependent) // 1 G1|1 76.0 cM // 18783 /// ENSMUST00000070200 // Pla2g4a // phospholipase A2, group IVA (cytosolic, calcium-dependent) // 1 G1|1 76.0 cM // 18783 /// BC003816 // Pla2g4a // phospholipase A2, group IVA (cytosolic, calcium-dependent) // 1 G1|1 76.0 cM // 18783
10398406	18287	2719.76	0.7721	0.389	0.0133	Mir376c	NR_030270 // Mir376c // microRNA 376c // 12|12 // 723856
10389387	8282	2739.85	0.7746	0.3946	0.0136	Ppm1d	NM_016910 // Ppm1d // protein phosphatase 1D magnesium-dependent, delta isoform // 11 C|11 47.0 cM // 53892 /// ENSMUST00000020835 // Ppm1d // protein phosphatase 1D magnesium-dependent, delta isoform // 11 C|11 47.0 cM // 53892 /// BC051966 // Ppm1d // protein phosphatase 1D magnesium-dependent, delta isoform // 11 C|11 47.0 cM // 53892
10598146	14835	2745.35	0.7867	0.3954	0.0137	Tcstv3	NM_153523 // Tcstv3 // 2-cell-stage, variable group, member 3 // --- // 236219 /// NM_153523 // Tcstv3 // 2-cell-stage, variable group, member 3 // --- // 236219 /// ENSMUST00000080505 // Tcstv3 // 2-cell-stage, variable group, member 3 // --- // 236219 /// AF067060 // Tcstv3 // 2-cell-stage, variable group, member 3 // --- // 236219 /// AF067060 // Tcstv3 // 2-cell-stage, variable group, member …
10484463	24422	2749.55	0.7562	0.3969	0.0138	Serping1	NM_009776 // Serping1 // serine (or cysteine) peptidase inhibitor, clade G, member 1 // 2 D|2 // 12258 /// ENSMUST00000023994 // Serping1 // serine (or cysteine) peptidase inhibitor, clade G, member 1 // 2 D|2 // 12258 /// ENSMUST00000111642 // Serping1 // serine (or cysteine) peptidase inhibitor, clade G, member 1 // 2 D|2 // 12258 /// AF010254 // Serping1 // serine (or cysteine) peptidase inhib…
10374929	6228	2752.03	0.7842	0.3972	0.0138	4931440F15Rik	NM_176829 // 4931440F15Rik // RIKEN cDNA 4931440F15 gene // 11 A3.3|11 // 216622 /// ENSMUST00000104962 // 4931440F15Rik // RIKEN cDNA 4931440F15 gene // 11 A3.3|11 // 216622 /// BC139107 // 4931440F15Rik // RIKEN cDNA 4931440F15 gene // 11 A3.3|11 // 216622
10424119	17722	2756.76	0.78	0.3984	0.0139	Nov	NM_010930 // Nov // nephroblastoma overexpressed gene // 15 D1|15 22.5 cM // 18133 /// ENSMUST00000050027 // Nov // nephroblastoma overexpressed gene // 15 D1|15 22.5 cM // 18133 /// BC003774 // Nov // nephroblastoma overexpressed gene // 15 D1|15 22.5 cM // 18133
10606355	22283	2765.53	0.7926	0.4009	0.014	Cysltr1	NM_021476 // Cysltr1 // cysteinyl leukotriene receptor 1 // X|X D // 58861 /// ENSMUST00000113480 // Cysltr1 // cysteinyl leukotriene receptor 1 // X|X D // 58861 /// BC027102 // Cysltr1 // cysteinyl leukotriene receptor 1 // X|X D // 58861 /// ENSMUST00000064892 // Cysltr1 // cysteinyl leukotriene receptor 1 // X|X D // 58861
10360235	11530	2782.84	0.8006	0.4044	0.0143	Casq1	NM_009813 // Casq1 // calsequestrin 1 // 1 H3|1 94.0 cM // 12372 /// ENSMUST00000003554 // Casq1 // calsequestrin 1 // 1 H3|1 94.0 cM // 12372 /// BC064057 // Casq1 // calsequestrin 1 // 1 H3|1 94.0 cM // 12372
10424345	26391	2782.95	0.7898	0.4041	0.0143	Gm5045	ENSMUST00000027054 // Gm5045 // predicted gene 5045 // 15 D1|15 // 268809
10596279	28812	2786.79	0.7642	0.405	0.0143	Dnajc13	NM_001163026 // Dnajc13 // DnaJ (Hsp40) homolog, subfamily C, member 13 // 9 F1|9 // 235567 /// AB490693 // Dnajc13 // DnaJ (Hsp40) homolog, subfamily C, member 13 // 9 F1|9 // 235567 /// ENSMUST00000060084 // Dnajc13 // DnaJ (Hsp40) homolog, subfamily C, member 13 // 9 F1|9 // 235567
10590267	25567	2799.45	0.7932	0.408	0.0145	Snora62	NR_002902 // Snora62 // small nucleolar RNA, H/ACA box 62 // 9 F4|9 // 104433
10526614	29024	2799.46	0.7899	0.4077	0.0145	Actl6b	NM_031404 // Actl6b // actin-like 6B // 5 G2|5 // 83766 /// ENSMUST00000139395 // Actl6b // actin-like 6B // 5 G2|5 // 83766 /// BC049539 // Actl6b // actin-like 6B // 5 G2|5 // 83766 /// ENSMUST00000031725 // Actl6b // actin-like 6B // 5 G2|5 // 83766
10348556	16119	2806.5	0.7724	0.4096	0.0146	Ube2f	ENSMUST00000059743 // Ube2f // ubiquitin-conjugating enzyme E2F (putative) // 1 D|1 // 67921
10543682	25078	2819.72	0.7979	0.4117	0.0148	Mir96	NR_029750 // Mir96 // microRNA 96 // 6|6 // 723886
10456717	22377	2823.29	0.7696	0.4125	0.0149	Snord58b	NR_028552 // Snord58b // small nucleolar RNA, C/D box 58B // 18|14 // 100217457
10352905	11616	2829.96	0.7784	0.4139	0.015	Cd34	NM_001111059 // Cd34 // CD34 antigen // 1 H6|1 106.6 cM // 12490 /// NM_133654 // Cd34 // CD34 antigen // 1 H6|1 106.6 cM // 12490 /// ENSMUST00000016638 // Cd34 // CD34 antigen // 1 H6|1 106.6 cM // 12490 /// ENSMUST00000110815 // Cd34 // CD34 antigen // 1 H6|1 106.6 cM // 12490 /// BC006607 // Cd34 // CD34 antigen // 1 H6|1 106.6 cM // 12490
10474958	19507	2833.7	0.7942	0.4147	0.015	Dll4	NM_019454 // Dll4 // delta-like 4 (Drosophila) // 2|2 E3 // 54485 /// ENSMUST00000102517 // Dll4 // delta-like 4 (Drosophila) // 2|2 E3 // 54485 /// AF253469 // Dll4 // delta-like 4 (Drosophila) // 2|2 E3 // 54485
10460693	12076	2835.71	0.7504	0.4149	0.0151	Frmd8	NM_026169 // Frmd8 // FERM domain containing 8 // 19 A|19 // 67457 /// ENSMUST00000025728 // Frmd8 // FERM domain containing 8 // 19 A|19 // 67457 /// GU266552 // Gm9783 // predicted gene 9783 // 19|19 // 69595
10456492	12681	2839.28	0.7936	0.4153	0.0151	D18Ertd653e	BC096371 // D18Ertd653e // DNA segment, Chr 18, ERATO Doi 653, expressed // 18 E2|18 17.0 cM // 52662 /// NM_172631 // D18Ertd653e // DNA segment, Chr 18, ERATO Doi 653, expressed // 18 E2|18 17.0 cM // 52662 /// ENSMUST00000063775 // D18Ertd653e // DNA segment, Chr 18, ERATO Doi 653, expressed // 18 E2|18 17.0 cM // 52662 /// ENSMUST00000025426 // D18Ertd653e // DNA segment, Chr 18, ERATO Doi 65…
10430851	10125	2839.4	0.7736	0.415	0.0151	Cyp2d22	NM_001163472 // Cyp2d22 // cytochrome P450, family 2, subfamily d, polypeptide 22 // 15 E2|15 // 56448 /// NM_019823 // Cyp2d22 // cytochrome P450, family 2, subfamily d, polypeptide 22 // 15 E2|15 // 56448 /// ENSMUST00000023083 // Cyp2d22 // cytochrome P450, family 2, subfamily d, polypeptide 22 // 15 E2|15 // 56448 /// BC016256 // Cyp2d22 // cytochrome P450, family 2, subfamily d, polypeptide …
10531523	16979	2841.97	0.7938	0.4155	0.0152	A430089I19Rik	NM_177913 // A430089I19Rik // RIKEN cDNA A430089I19 gene // 5 E3|5 // 331195 /// BC061212 // BC061212 // cDNA sequence BC061212 // 5 E3|5 // 381724 /// BC147369 // A430089I19Rik // RIKEN cDNA A430089I19 gene // 5 E3|5 // 331195 /// ENSMUST00000086052 // Gm10424 // predicted gene 10424 // 5 E3|5 // 100041264 /// ENSMUST00000098287 // Gm3147 // predicted gene 3147 // 5 E3|5 // 100041115 /// BC08069…
10531512	20391	2841.97	0.7938	0.4155	0.0152	A430089I19Rik	NM_177913 // A430089I19Rik // RIKEN cDNA A430089I19 gene // 5 E3|5 // 331195 /// BC061212 // BC061212 // cDNA sequence BC061212 // 5 E3|5 // 381724 /// BC147369 // A430089I19Rik // RIKEN cDNA A430089I19 gene // 5 E3|5 // 331195 /// ENSMUST00000086052 // Gm10424 // predicted gene 10424 // 5 E3|5 // 100041264 /// ENSMUST00000098287 // Gm3147 // predicted gene 3147 // 5 E3|5 // 100041115 /// BC08069…
10435748	28209	2846.02	0.7853	0.4166	0.0152	D930030D11Rik	ENSMUST00000057001 // D930030D11Rik // RIKEN cDNA D930030D11 gene // 16 B4|16 // 320874
10460291	19149	2869.74	0.7854	0.4205	0.0156	Doc2g	NM_021791 // Doc2g // double C2, gamma // 19 A|19 // 60425 /// ENSMUST00000025806 // Doc2g // double C2, gamma // 19 A|19 // 60425 /// ENSMUST00000155405 // Nudt8 // nudix (nucleoside diphosphate linked moiety X)-type motif 8 // 19 A|19 // 66387 /// BC061104 // Doc2g // double C2, gamma // 19 A|19 // 60425
10384685	18570	2869.86	0.7892	0.4201	0.0156	1700093K21Rik	NM_026105 // 1700093K21Rik // RIKEN cDNA 1700093K21 gene // 11|11 A3.3 // 67358 /// NM_001110133 // 1700093K21Rik // RIKEN cDNA 1700093K21 gene // 11|11 A3.3 // 67358 /// ENSMUST00000020527 // 1700093K21Rik // RIKEN cDNA 1700093K21 gene // 11|11 A3.3 // 67358 /// BC049567 // 1700093K21Rik // RIKEN cDNA 1700093K21 gene // 11|11 A3.3 // 67358 /// ENSMUST00000140122 // 1700093K21Rik // RIKEN cDNA 17…
10358389	24718	2875.08	0.7617	0.422	0.0157	Rgs2	NM_009061 // Rgs2 // regulator of G-protein signaling 2 // 1 F|1 78.0 cM // 19735 /// ENSMUST00000127206 // Rgs2 // regulator of G-protein signaling 2 // 1 F|1 78.0 cM // 19735 /// BC023001 // Rgs2 // regulator of G-protein signaling 2 // 1 F|1 78.0 cM // 19735
10560807	13160	2879.33	0.8073	0.4229	0.0157	Gm5156	NM_001037248 // Gm5156 // predicted gene 5156 // 7 A3|7 // 381936 /// ENSMUST00000098725 // Gm6176 // predicted gene 6176 // 7 A3|7 // 620736 /// ENSMUST00000098741 // Gm6882 // predicted gene 6882 // 7 A3|7 // 628475
10550772	15514	2879.33	0.8073	0.4229	0.0157	Gm5156	NM_001037248 // Gm5156 // predicted gene 5156 // 7 A3|7 // 381936 /// ENSMUST00000098725 // Gm6176 // predicted gene 6176 // 7 A3|7 // 620736 /// ENSMUST00000098741 // Gm6882 // predicted gene 6882 // 7 A3|7 // 628475
10560803	15140	2891.99	0.8072	0.4248	0.016	Gm5891	NM_001034904 // Gm5891 // predicted gene 5891 // 7 A3|7 // 545929 /// NM_001037248 // Gm5156 // predicted gene 5156 // 7 A3|7 // 381936 /// ENSMUST00000098741 // Gm6882 // predicted gene 6882 // 7 A3|7 // 628475
10560760	7423	2891.99	0.8072	0.4248	0.016	Gm5891	NM_001034904 // Gm5891 // predicted gene 5891 // 7 A3|7 // 545929 /// NM_001037248 // Gm5156 // predicted gene 5156 // 7 A3|7 // 381936 /// ENSMUST00000098741 // Gm6882 // predicted gene 6882 // 7 A3|7 // 628475 /// ENSMUST00000098725 // Gm6176 // predicted gene 6176 // 7 A3|7 // 620736
10560773	13118	2891.99	0.8072	0.4248	0.016	Gm5891	NM_001034904 // Gm5891 // predicted gene 5891 // 7 A3|7 // 545929 /// NM_001037248 // Gm5156 // predicted gene 5156 // 7 A3|7 // 381936 /// ENSMUST00000098741 // Gm6882 // predicted gene 6882 // 7 A3|7 // 628475 /// ENSMUST00000098725 // Gm6176 // predicted gene 6176 // 7 A3|7 // 620736
10474045	30230	2898.24	0.8015	0.4261	0.0161	Chst1	NM_023850 // Chst1 // carbohydrate (keratan sulfate Gal-6) sulfotransferase 1 // 2 D-E1|2 // 76969 /// ENSMUST00000065797 // Chst1 // carbohydrate (keratan sulfate Gal-6) sulfotransferase 1 // 2 D-E1|2 // 76969 /// ENSMUST00000028649 // Chst1 // carbohydrate (keratan sulfate Gal-6) sulfotransferase 1 // 2 D-E1|2 // 76969 /// BC030667 // Chst1 // carbohydrate (keratan sulfate Gal-6) sulfotransfera…
10511444	7927	2900.48	0.7818	0.4263	0.0161	Gm11810	XM_001472912 // Gm11810 // predicted gene 11810 // 4 A1|4 // 100039478
10428933	22326	2903.24	0.7828	0.426	0.0161	H2afy3	NR_003523 // H2afy3 // H2A histone family, member Y3 // 15 D1|15 // 67552
10472422	14088	2904.61	0.8078	0.4262	0.0162	Gm1322	NM_001033477 // Gm1322 // predicted gene 1322 // 2 C1.3|2 // 383709
10549972	6450	2911.29	0.8054	0.4264	0.0163	Zscan4c	NM_001013765 // Zscan4c // zinc finger and SCAN domain containing 4C // 7 A1|7 // 245109 /// NR_033707 // Zscan4a // zinc finger and SCAN domain containing 4A // 7 A1|7 // 434555 /// NM_001110316 // Zscan4f // zinc finger and SCAN domain containing 4F // 7 A1|7 // 665902 /// NM_001185173 // Zscan4b // zinc finger and SCAN domain containing 4B // 7 A1|7 // 665780 /// NM_001100186 // Zscan4d // zin…
10584370	23783	2920.18	0.7988	0.4276	0.0164	Olfr885	NM_001011739 // Olfr885 // olfactory receptor 885 // 9 A4|9 // 257885 /// NM_001011798 // Olfr884 // olfactory receptor 884 // 9 A4|9 // 257996 /// ENSMUST00000081985 // Olfr885 // olfactory receptor 885 // 9 A4|9 // 257885 /// ENSMUST00000077732 // Olfr884 // olfactory receptor 884 // 9 A4|9 // 257996 /// ENSMUST00000115002 // Olfr885 // olfactory receptor 885 // 9 A4|9 // 257885 /// ENSMUST0000…
10423548	9537	2925.8	0.7831	0.4289	0.0165	Sdc2	NM_008304 // Sdc2 // syndecan 2 // 15 B3.1|15 12.4 cM // 15529 /// ENSMUST00000022871 // Sdc2 // syndecan 2 // 15 B3.1|15 12.4 cM // 15529 /// U00674 // Sdc2 // syndecan 2 // 15 B3.1|15 12.4 cM // 15529
10432178	14717	2930.6	0.7786	0.4298	0.0166	Snora2b	NR_034052 // Snora2b // small nucleolar RNA, H/ACA box 2B // 15|15 // 100217416
10494001	21686	2935.31	0.7955	0.43	0.0167	Tdpoz4	NM_207272 // Tdpoz4 // TD and POZ domain containing 4 // 3 F2.1|3 // 399675 /// NM_001177694 // Gm4858 // predicted gene 4858 // 3 F1|3 // 229571 /// NM_001034860 // Gm4858 // predicted gene 4858 // 3 F1|3 // 229571 /// ENSMUST00000075953 // Tdpoz4 // TD and POZ domain containing 4 // 3 F2.1|3 // 399675 /// BC115626 // Tdpoz4 // TD and POZ domain containing 4 // 3 F2.1|3 // 399675 /// ENSMUST0000…
10553473	26187	2938.24	0.7998	0.4301	0.0167	4933405O20Rik	BC060958 // 4933405O20Rik // RIKEN cDNA 4933405O20 gene // 7 B5|7 // 243996
10556302	24695	2942.4	0.8001	0.4307	0.0168	Ampd3	NM_009667 // Ampd3 // adenosine monophosphate deaminase 3 // 7 E2-E3|7 52.0 cM // 11717 /// ENSMUST00000005829 // Ampd3 // adenosine monophosphate deaminase 3 // 7 E2-E3|7 52.0 cM // 11717 /// BC040366 // Ampd3 // adenosine monophosphate deaminase 3 // 7 E2-E3|7 52.0 cM // 11717 /// ENSMUST00000148292 // Ampd3 // adenosine monophosphate deaminase 3 // 7 E2-E3|7 52.0 cM // 11717
10607156	26756	2970.74	0.7811	0.4359	0.0172	Dcx	NM_001110222 // Dcx // doublecortin // X F2|X // 13193 /// NM_001110223 // Dcx // doublecortin // X F2|X // 13193 /// NM_001110224 // Dcx // doublecortin // X F2|X // 13193 /// NM_010025 // Dcx // doublecortin // X F2|X // 13193 /// ENSMUST00000033642 // Dcx // doublecortin // X F2|X // 13193 /// ENSMUST00000087313 // Dcx // doublecortin // X F2|X // 13193 /// AB011678 // Dcx // doublecortin // X…
10551883	6053	2976.19	0.7709	0.4374	0.0173	Tyrobp	NM_011662 // Tyrobp // TYRO protein tyrosine kinase binding protein // 7 B|7 10.0 cM // 22177 /// ENSMUST00000032800 // Tyrobp // TYRO protein tyrosine kinase binding protein // 7 B|7 10.0 cM // 22177 /// BC056450 // Tyrobp // TYRO protein tyrosine kinase binding protein // 7 B|7 10.0 cM // 22177
10554655	10529	2992.93	0.7892	0.4395	0.0176	Mex3b	NM_175366 // Mex3b // mex3 homolog B (C. elegans) // 7 D3|7 41.0 cM // 108797 /// ENSMUST00000082237 // Mex3b // mex3 homolog B (C. elegans) // 7 D3|7 41.0 cM // 108797 /// AK173330 // Mex3b // mex3 homolog B (C. elegans) // 7 D3|7 41.0 cM // 108797
10606178	28255	2993.69	0.7743	0.4394	0.0176	Xist	NR_001463 // Xist // inactive X specific transcripts // X D|X 42.0 cM // 213742 /// NR_001570 // Xist // inactive X specific transcripts // X D|X 42.0 cM // 213742 /// BC051222 // Xist // inactive X specific transcripts // X D|X 42.0 cM // 213742
10490768	29952	2996.58	0.8061	0.4399	0.0177	Rps24-ps2	ENSMUST00000091375 // Rps24-ps2 // ribosomal protein S24, pseudogene 2 // 3 A1|3 // 383815
10492123	18366	2999.63	0.7948	0.4409	0.0177	Sohlh2	NM_028937 // Sohlh2 // spermatogenesis and oogenesis specific basic helix-loop-helix 2 // 3 C|3 // 74434 /// ENSMUST00000029369 // Sohlh2 // spermatogenesis and oogenesis specific basic helix-loop-helix 2 // 3 C|3 // 74434 /// DQ086115 // Sohlh2 // spermatogenesis and oogenesis specific basic helix-loop-helix 2 // 3 C|3 // 74434
10365204	30381	3002.37	0.8045	0.4409	0.0178	Gm10777	ENSMUST00000099432 // Gm10777 // predicted gene 10777 // --- // 100038681
10568553	6992	3002.72	0.8065	0.4407	0.0178	Chst15	NM_029935 // Chst15 // carbohydrate (N-acetylgalactosamine 4-sulfate 6-O) sulfotransferase 15 // 7|7 F4 // 77590 /// ENSMUST00000077472 // Chst15 // carbohydrate (N-acetylgalactosamine 4-sulfate 6-O) sulfotransferase 15 // 7|7 F4 // 77590 /// ENSMUST00000080215 // Chst15 // carbohydrate (N-acetylgalactosamine 4-sulfate 6-O) sulfotransferase 15 // 7|7 F4 // 77590 /// AK122324 // Chst15 // carbohyd…
10499316	10359	3012.33	0.7967	0.4433	0.0179	Ttc24	NM_172526 // Ttc24 // tetratricopeptide repeat domain 24 // 3 F1|3 // 214191 /// ENSMUST00000050258 // Ttc24 // tetratricopeptide repeat domain 24 // 3 F1|3 // 214191 /// BC147554 // Ttc24 // tetratricopeptide repeat domain 24 // 3 F1|3 // 214191
10548401	15028	3012.5	0.7961	0.443	0.0179	Klrc2	NM_010653 // Klrc2 // killer cell lectin-like receptor subfamily C, member 2 // 6 F3|6 // 16642 /// NM_001098669 // Klrc2 // killer cell lectin-like receptor subfamily C, member 2 // 6 F3|6 // 16642 /// ENSMUST00000112057 // Klrc2 // killer cell lectin-like receptor subfamily C, member 2 // 6 F3|6 // 16642 /// ENSMUST00000095411 // Klrc2 // killer cell lectin-like receptor subfamily C, member 2 /…
10567316	15580	3025.8	0.7888	0.4457	0.0182	Tmc7	NM_172476 // Tmc7 // transmembrane channel-like gene family 7 // 7 F2|7 // 209760 /// ENSMUST00000044195 // Tmc7 // transmembrane channel-like gene family 7 // 7 F2|7 // 209760 /// AY263161 // Tmc7 // transmembrane channel-like gene family 7 // 7 F2|7 // 209760
10381049	10124	3031.42	0.8044	0.4466	0.0183	Rapgefl1	NM_001080925 // Rapgefl1 // Rap guanine nucleotide exchange factor (GEF)-like 1 // 11 D|11 // 268480 /// ENSMUST00000107480 // Rapgefl1 // Rap guanine nucleotide exchange factor (GEF)-like 1 // 11 D|11 // 268480 /// BC130266 // Rapgefl1 // Rap guanine nucleotide exchange factor (GEF)-like 1 // 11 D|11 // 268480
10457929	9545	3037.77	0.7986	0.4482	0.0184	Rit2	NM_009065 // Rit2 // Ras-like without CAAX 2 // 18 B1|18 // 19762 /// ENSMUST00000153060 // Rit2 // Ras-like without CAAX 2 // 18 B1|18 // 19762 /// BC018267 // Rit2 // Ras-like without CAAX 2 // 18 B1|18 // 19762 /// ENSMUST00000082070 // Rit2 // Ras-like without CAAX 2 // 18 B1|18 // 19762
10549964	6179	3039.71	0.8116	0.4486	0.0184	Zscan4a	NR_033707 // Zscan4a // zinc finger and SCAN domain containing 4A // 7 A1|7 // 434555 /// NM_001013765 // Zscan4c // zinc finger and SCAN domain containing 4C // 7 A1|7 // 245109 /// NM_001110316 // Zscan4f // zinc finger and SCAN domain containing 4F // 7 A1|7 // 665902 /// NM_001185173 // Zscan4b // zinc finger and SCAN domain containing 4B // 7 A1|7 // 665780 /// NM_001100186 // Zscan4d // zin…
10464084	18684	3042.63	0.8062	0.4488	0.0185	Tcf7l2	NM_001142918 // Tcf7l2 // transcription factor 7-like 2, T-cell specific, HMG-box // 19 D2|19 53.0 cM // 21416 /// NM_001142922 // Tcf7l2 // transcription factor 7-like 2, T-cell specific, HMG-box // 19 D2|19 53.0 cM // 21416 /// NM_001142919 // Tcf7l2 // transcription factor 7-like 2, T-cell specific, HMG-box // 19 D2|19 53.0 cM // 21416 /// NM_009333 // Tcf7l2 // transcription factor 7-like 2, …
10560791	22903	3045.76	0.8156	0.4498	0.0185	Gm5156	NM_001037248 // Gm5156 // predicted gene 5156 // 7 A3|7 // 381936 /// ENSMUST00000098725 // Gm6176 // predicted gene 6176 // 7 A3|7 // 620736 /// ENSMUST00000098741 // Gm6882 // predicted gene 6882 // 7 A3|7 // 628475
10567355	8976	3050.85	0.8076	0.4511	0.0186	Gprc5b	NM_022420 // Gprc5b // G protein-coupled receptor, family C, group 5, member B // 7 F3|7 // 64297 /// NM_001195774 // Gprc5b // G protein-coupled receptor, family C, group 5, member B // 7 F3|7 // 64297 /// ENSMUST00000008878 // Gprc5b // G protein-coupled receptor, family C, group 5, member B // 7 F3|7 // 64297 /// AF378831 // Gprc5b // G protein-coupled receptor, family C, group 5, member B // …
10368277	21085	3053.65	0.8021	0.452	0.0186	Rps12	AF357393 // Rps12 // ribosomal protein S12 // 10 A3|10 // 20042
10453717	20021	3054.53	0.8027	0.4513	0.0187	Fabp5l2	ENSMUST00000072582 // Fabp5l2 // fatty acid binding protein 5-like 2 // 18 A1|18 // 622384 /// ENSMUST00000072582 // Fabp5l2 // fatty acid binding protein 5-like 2 // 18 A1|18 // 622384
10502770	17443	3061.91	0.8032	0.4531	0.0188	Lphn2	NM_001081298 // Lphn2 // latrophilin 2 // 3 H3|3 // 99633 /// ENSMUST00000106127 // Lphn2 // latrophilin 2 // 3 H3|3 // 99633 /// ENSMUST00000106128 // Lphn2 // latrophilin 2 // 3 H3|3 // 99633
10484276	23069	3082.71	0.778	0.4587	0.0192	Neurod1	NM_010894 // Neurod1 // neurogenic differentiation 1 // 2 C3|2 46.0 cM // 18012 /// BC094611 // Neurod1 // neurogenic differentiation 1 // 2 C3|2 46.0 cM // 18012
10467390	22926	3085.88	0.7979	0.4596	0.0192	Cyp2c40	NM_010004 // Cyp2c40 // cytochrome P450, family 2, subfamily c, polypeptide 40 // 19 C3|19 // 13099 /// NM_001024719 // Cyp2c67 // cytochrome P450, family 2, subfamily c, polypeptide 67 // 19 C3|19 // 545288 /// NM_001039555 // Cyp2c68 // cytochrome P450, family 2, subfamily c, polypeptide 68 // 19 C3|19 // 433247 /// ENSMUST00000067328 // Cyp2c67 // cytochrome P450, family 2, subfamily c, polype…
10550131	8108	3089.38	0.8042	0.46	0.0193	Pla2g4c	NM_001168504 // Pla2g4c // phospholipase A2, group IVC (cytosolic, calcium-independent) // 7 A1|7 4.0 cM // 232889 /// NM_001004762 // Pla2g4c // phospholipase A2, group IVC (cytosolic, calcium-independent) // 7 A1|7 4.0 cM // 232889 /// ENSMUST00000108528 // Pla2g4c // phospholipase A2, group IVC (cytosolic, calcium-independent) // 7 A1|7 4.0 cM // 232889 /// ENSMUST00000043612 // Pla2g4c // pho…
10542414	29798	3105.5	0.8059	0.4638	0.0196	Ptpro	NM_011216 // Ptpro // protein tyrosine phosphatase, receptor type, O // 6 G1|6 // 19277 /// NM_001164401 // Ptpro // protein tyrosine phosphatase, receptor type, O // 6 G1|6 // 19277 /// NM_001164402 // Ptpro // protein tyrosine phosphatase, receptor type, O // 6 G1|6 // 19277 /// NM_001164403 // Ptpro // protein tyrosine phosphatase, receptor type, O // 6 G1|6 // 19277 /// BC052743 // Ptpro // p…
10512892	29553	3110.07	0.7763	0.465	0.0197	Acnat1	NM_001164565 // Acnat1 // acyl-coenzyme A amino acid N-acyltransferase 1 // 4 B1|4 // 230161 /// ENSMUST00000095086 // Acnat1 // acyl-coenzyme A amino acid N-acyltransferase 1 // 4 B1|4 // 230161 /// DQ469311 // Acnat1 // acyl-coenzyme A amino acid N-acyltransferase 1 // 4 B1|4 // 230161 /// ENSMUST00000107697 // Acnat1 // acyl-coenzyme A amino acid N-acyltransferase 1 // 4 B1|4 // 230161
10406551	24416	3112.53	0.8031	0.465	0.0197	Ssbp2	NM_024272 // Ssbp2 // single-stranded DNA binding protein 2 // 13 C3|13 // 66970 /// NM_024186 // Ssbp2 // single-stranded DNA binding protein 2 // 13 C3|13 // 66970 /// ENSMUST00000004094 // Ssbp2 // single-stranded DNA binding protein 2 // 13 C3|13 // 66970 /// ENSMUST00000042122 // Ssbp2 // single-stranded DNA binding protein 2 // 13 C3|13 // 66970 /// AY037837 // Ssbp2 // single-stranded DNA …
10573082	15004	3119.78	0.8074	0.4649	0.0198	Inpp4b	NM_001024617 // Inpp4b // inositol polyphosphate-4-phosphatase, type II // 8 C2|8 38.0 cM // 234515 /// ENSMUST00000042529 // Inpp4b // inositol polyphosphate-4-phosphatase, type II // 8 C2|8 38.0 cM // 234515 /// ENSMUST00000109851 // Inpp4b // inositol polyphosphate-4-phosphatase, type II // 8 C2|8 38.0 cM // 234515 /// DQ296613 // Inpp4b // inositol polyphosphate-4-phosphatase, type II // 8 C2…
10356154	17470	3131.29	0.8012	0.4679	0.02	Sphkap	NM_172430 // Sphkap // SPHK1 interactor, AKAP domain containing // 1 C5|1 // 77629 /// ENSMUST00000160953 // Sphkap // SPHK1 interactor, AKAP domain containing // 1 C5|1 // 77629 /// ENSMUST00000056934 // Sphkap // SPHK1 interactor, AKAP domain containing // 1 C5|1 // 77629 /// BC069832 // Sphkap // SPHK1 interactor, AKAP domain containing // 1 C5|1 // 77629 /// ENSMUST00000027348 // Sphkap // SP…
10531203	8662	3135.76	0.8003	0.4687	0.0201	Adamts3	NM_177872 // Adamts3 // a disintegrin-like and metallopeptidase (reprolysin type) with thrombospondin type 1 motif, 3 // 5 E1|5 // 330119 /// NM_001081401 // Adamts3 // a disintegrin-like and metallopeptidase (reprolysin type) with thrombospondin type 1 motif, 3 // 5 E1|5 // 330119 /// ENSMUST00000061427 // Adamts3 // a disintegrin-like and metallopeptidase (reprolysin type) with thrombospondin t…
10480139	25925	3138.01	0.7728	0.4686	0.0202	C1ql3	NM_153155 // C1ql3 // C1q-like 3 // 2 A1|2 // 227580 /// NM_008961 // Pter // phosphotriesterase related // 2 A1|2 // 19212 /// ENSMUST00000061545 // C1ql3 // C1q-like 3 // 2 A1|2 // 227580 /// ENSMUST00000134794 // Pter // phosphotriesterase related // 2 A1|2 // 19212 /// AB044560 // C1ql3 // C1q-like 3 // 2 A1|2 // 227580
10542369	23114	3143.1	0.7996	0.4689	0.0203	Gm8994	NM_001142734 // Gm8994 // predicted gene 8994 // 6 G1|6 // 668137 /// ENSMUST00000075809 // Gm8994 // predicted gene 8994 // 6 G1|6 // 668137
10369479	17775	3145.52	0.8141	0.4693	0.0203	Lrrc20	NM_153542 // Lrrc20 // leucine rich repeat containing 20 // 10 B4|10 // 216011 /// ENSMUST00000049242 // Lrrc20 // leucine rich repeat containing 20 // 10 B4|10 // 216011 /// ENSMUST00000051330 // D830039M14Rik // RIKEN cDNA D830039M14 gene // 10 B4|10 // 320949
10597612	25553	3149.99	0.8395	0.4701	0.0204	Slc22a13	NM_133980 // Slc22a13 // solute carrier family 22 (organic cation transporter), member 13 // 9 F3|9 // 102570 /// ENSMUST00000084797 // Slc22a13 // solute carrier family 22 (organic cation transporter), member 13 // 9 F3|9 // 102570 /// BC021449 // Slc22a13 // solute carrier family 22 (organic cation transporter), member 13 // 9 F3|9 // 102570
10414659	25857	3152.85	0.7904	0.4699	0.0204	Snord58b	NR_028552 // Snord58b // small nucleolar RNA, C/D box 58B // 18|14 // 100217457
10386169	16252	3166.89	0.7919	0.4751	0.0207	Gm9900	ENSMUST00000065533 // Gm9900 // predicted gene 9900 // --- // 100038519
10601492	22697	3170.92	0.7938	0.4765	0.0208	Zfp711	NM_177747 // Zfp711 // zinc finger protein 711 // X E1|X // 245595 /// ENSMUST00000113409 // Zfp711 // zinc finger protein 711 // X E1|X // 245595 /// ENSMUST00000039658 // Zfp711 // zinc finger protein 711 // X E1|X // 245595
10577340	18525	3180.71	0.7997	0.4774	0.0209	Defb37	NM_181683 // Defb37 // defensin beta 37 // 8 A1.3|8 // 353320 /// ENSMUST00000066282 // Defb37 // defensin beta 37 // 8 A1.3|8 // 353320
10511586	29580	3181.45	0.8074	0.4774	0.021	Gm10604	ENSMUST00000098260 // Gm10604 // predicted gene 10604 // --- // 100038424
10448963	30079	3192.75	0.8063	0.4798	0.0212	Sstr5	NM_011425 // Sstr5 // somatostatin receptor 5 // 17 A3.3|17 13.0 cM // 20609 /// NM_001191008 // Sstr5 // somatostatin receptor 5 // 17 A3.3|17 13.0 cM // 20609 /// ENSMUST00000051864 // Sstr5 // somatostatin receptor 5 // 17 A3.3|17 13.0 cM // 20609 /// BC145943 // Sstr5 // somatostatin receptor 5 // 17 A3.3|17 13.0 cM // 20609
10448034	13551	3194.05	0.7985	0.4796	0.0212	Dll1	NM_007865 // Dll1 // delta-like 1 (Drosophila) // 17 A2|17 8.2 cM // 13388 /// ENSMUST00000014917 // Dll1 // delta-like 1 (Drosophila) // 17 A2|17 8.2 cM // 13388 /// BC065063 // Dll1 // delta-like 1 (Drosophila) // 17 A2|17 8.2 cM // 13388
10544563	10094	3202.16	0.7885	0.4802	0.0214	Zfp467	NM_020589 // Zfp467 // zinc finger protein 467 // 6 B2.3|6 // 68910 /// NM_001085415 // Zfp467 // zinc finger protein 467 // 6 B2.3|6 // 68910 /// NM_001085416 // Zfp467 // zinc finger protein 467 // 6 B2.3|6 // 68910 /// NM_001085417 // Zfp467 // zinc finger protein 467 // 6 B2.3|6 // 68910 /// ENSMUST00000114561 // Zfp467 // zinc finger protein 467 // 6 B2.3|6 // 68910 /// ENSMUST00000114560 //…
10425981	26722	3202.98	0.7977	0.4802	0.0214	Gm4825	XM_907189 // Gm4825 // predicted pseudogene 4825 // 15 E2|15 // 223745
10461452	29219	3203.5	0.8051	0.4797	0.0214	Fen1	NM_007999 // Fen1 // flap structure specific endonuclease 1 // 19 A|19 // 14156 /// ENSMUST00000156291 // Fen1 // flap structure specific endonuclease 1 // 19 A|19 // 14156 /// ENSMUST00000116542 // Fen1 // flap structure specific endonuclease 1 // 19 A|19 // 14156 /// ENSMUST00000142241 // Fen1 // flap structure specific endonuclease 1 // 19 A|19 // 14156 /// ENSMUST00000025651 // Fen1 // flap s…
10568536	15320	3209.07	0.8062	0.4797	0.0215	Cpxm2	NM_018867 // Cpxm2 // carboxypeptidase X 2 (M14 family) // 7|7 F4 // 55987 /// ENSMUST00000033149 // Cpxm2 // carboxypeptidase X 2 (M14 family) // 7|7 F4 // 55987 /// AF017639 // Cpxm2 // carboxypeptidase X 2 (M14 family) // 7|7 F4 // 55987
10551736	9526	3211.1	0.7987	0.4801	0.0215	Ppp1r14a	NM_026731 // Ppp1r14a // protein phosphatase 1, regulatory (inhibitor) subunit 14A // 7 B1|7 // 68458 /// ENSMUST00000048187 // Ppp1r14a // protein phosphatase 1, regulatory (inhibitor) subunit 14A // 7 B1|7 // 68458 /// BC010832 // Ppp1r14a // protein phosphatase 1, regulatory (inhibitor) subunit 14A // 7 B1|7 // 68458
10474201	29939	3217.7	0.8038	0.4812	0.0216	Lmo2	NM_008505 // Lmo2 // LIM domain only 2 // 2 E2|2 60.0 cM // 16909 /// NM_001142335 // Lmo2 // LIM domain only 2 // 2 E2|2 60.0 cM // 16909 /// NM_001142336 // Lmo2 // LIM domain only 2 // 2 E2|2 60.0 cM // 16909 /// NM_001142337 // Lmo2 // LIM domain only 2 // 2 E2|2 60.0 cM // 16909 /// ENSMUST00000040619 // Lmo2 // LIM domain only 2 // 2 E2|2 60.0 cM // 16909 /// ENSMUST00000111140 // Lmo2 // L…
10567546	9199	3220.21	0.8042	0.4812	0.0217	Crym	NM_016669 // Crym // crystallin, mu // 7 F2|7 55.0 cM // 12971 /// ENSMUST00000033198 // Crym // crystallin, mu // 7 F2|7 55.0 cM // 12971 /// AF039391 // Crym // crystallin, mu // 7 F2|7 55.0 cM // 12971
10594015	21385	3223.67	0.8005	0.4806	0.0218	Ccdc33	NM_029212 // Ccdc33 // coiled-coil domain containing 33 // 9 B|9 // 382077 /// NM_001166282 // Ccdc33 // coiled-coil domain containing 33 // 9 B|9 // 382077 /// ENSMUST00000042205 // Ccdc33 // coiled-coil domain containing 33 // 9 B|9 // 382077 /// ENSMUST00000098682 // Ccdc33 // coiled-coil domain containing 33 // 9 B|9 // 382077 /// AB048860 // Ccdc33 // coiled-coil domain containing 33 // 9 B|…
10430389	18253	3223.71	0.798	0.4803	0.0218	Mfng	NM_008595 // Mfng // MFNG O-fucosylpeptide 3-beta-N-acetylglucosaminyltransferase // 15 E1|15 44.8 cM // 17305 /// ENSMUST00000018313 // Mfng // MFNG O-fucosylpeptide 3-beta-N-acetylglucosaminyltransferase // 15 E1|15 44.8 cM // 17305 /// BC010983 // Mfng // MFNG O-fucosylpeptide 3-beta-N-acetylglucosaminyltransferase // 15 E1|15 44.8 cM // 17305
10585555	23804	3231.33	0.803	0.4807	0.0219	Pstpip1	NM_011193 // Pstpip1 // proline-serine-threonine phosphatase-interacting protein 1 // 9|9 C // 19200 /// ENSMUST00000059206 // Pstpip1 // proline-serine-threonine phosphatase-interacting protein 1 // 9|9 C // 19200 /// BC096761 // Pstpip1 // proline-serine-threonine phosphatase-interacting protein 1 // 9|9 C // 19200
10434698	10326	3234.14	0.7959	0.4806	0.022	Fetub	NM_021564 // Fetub // fetuin beta // 16 B|16 14.1 cM // 59083 /// NM_001083904 // Fetub // fetuin beta // 16 B|16 14.1 cM // 59083 /// NM_001083905 // Fetub // fetuin beta // 16 B|16 14.1 cM // 59083 /// ENSMUST00000023587 // Fetub // fetuin beta // 16 B|16 14.1 cM // 59083 /// AY138459 // Fetub // fetuin beta // 16 B|16 14.1 cM // 59083 /// ENSMUST00000116625 // Fetub // fetuin beta // 16 B|16 1…
10375774	9115	3238.62	0.7925	0.4818	0.0221	Grm6	NM_173372 // Grm6 // glutamate receptor, metabotropic 6 // 11 B1.3|11 // 108072 /// ENSMUST00000000631 // Grm6 // glutamate receptor, metabotropic 6 // 11 B1.3|11 // 108072 /// BC041684 // Grm6 // glutamate receptor, metabotropic 6 // 11 B1.3|11 // 108072
10559978	7420	3238.67	0.8209	0.4815	0.0221	Zscan4a	NR_033707 // Zscan4a // zinc finger and SCAN domain containing 4A // 7 A1|7 // 434555 /// NM_001110316 // Zscan4f // zinc finger and SCAN domain containing 4F // 7 A1|7 // 665902 /// NM_001013765 // Zscan4c // zinc finger and SCAN domain containing 4C // 7 A1|7 // 245109 /// NM_001185173 // Zscan4b // zinc finger and SCAN domain containing 4B // 7 A1|7 // 665780 /// NM_001100186 // Zscan4d // zin…
10433161	13243	3239.66	0.8037	0.4816	0.0221	BC048502	ENSMUST00000065978 // BC048502 // cDNA sequence BC048502 // 15 F3|15 // 223927 /// ENSMUST00000065978 // BC048502 // cDNA sequence BC048502 // 15 F3|15 // 223927 /// ENSMUST00000065978 // BC048502 // cDNA sequence BC048502 // 15 F3|15 // 223927
10493999	15686	3245.32	0.8084	0.4829	0.0222	Tdpoz2	NM_001007222 // Tdpoz2 // TD and POZ domain containing 2 // 3 F2.1|3 // 399673 /// BC141104 // Tdpoz2 // TD and POZ domain containing 2 // 3 F2.1|3 // 399673 /// ENSMUST00000090853 // Gm5773 // TD and POZ domain containing 2 pseudogene // 3 F2.1|3 // 436563
10545881	16883	3254.01	0.8072	0.4853	0.0224	Cml2	NM_053096 // Cml2 // camello-like 2 // 6 C3|6 // 93673 /// ENSMUST00000045008 // Cml2 // camello-like 2 // 6 C3|6 // 93673 /// BC039773 // Cml2 // camello-like 2 // 6 C3|6 // 93673 /// BC039773 // Cml2 // camello-like 2 // 6 C3|6 // 93673
10416974	10929	3264.17	0.8215	0.4871	0.0226	Gpc6	NM_001079844 // Gpc6 // glypican 6 // 14 E4|14 // 23888 /// NM_011821 // Gpc6 // glypican 6 // 14 E4|14 // 23888 /// AF105268 // Gpc6 // glypican 6 // 14 E4|14 // 23888
10434229	8635	3267.55	0.7908	0.4879	0.0226	Cldn5	NM_013805 // Cldn5 // claudin 5 // 16 A3|16 11.65 cM // 12741 /// ENSMUST00000043577 // Cldn5 // claudin 5 // 16 A3|16 11.65 cM // 12741 /// AF035814 // Cldn5 // claudin 5 // 16 A3|16 11.65 cM // 12741
10369388	27631	3270.12	0.8082	0.488	0.0227	Unc5b	NM_029770 // Unc5b // unc-5 homolog B (C. elegans) // 10 B4|10 32.0 cM // 107449 /// ENSMUST00000077925 // Unc5b // unc-5 homolog B (C. elegans) // 10 B4|10 32.0 cM // 107449 /// BC057560 // Unc5b // unc-5 homolog B (C. elegans) // 10 B4|10 32.0 cM // 107449 /// ENSMUST00000105458 // Unc5b // unc-5 homolog B (C. elegans) // 10 B4|10 32.0 cM // 107449
10432831	12373	3271.28	0.7705	0.4878	0.0227	Krt73	NM_212485 // Krt73 // keratin 73 // 15 F2|15 // 223915 /// ENSMUST00000063292 // Krt73 // keratin 73 // 15 F2|15 // 223915 /// BC067067 // Krt73 // keratin 73 // 15 F2|15 // 223915
10515090	19365	3282.57	0.7834	0.4895	0.0229	Cdkn2c	NM_007671 // Cdkn2c // cyclin-dependent kinase inhibitor 2C (p18, inhibits CDK4) // 4 C7|4 24.7 cM // 12580 /// ENSMUST00000063531 // Cdkn2c // cyclin-dependent kinase inhibitor 2C (p18, inhibits CDK4) // 4 C7|4 24.7 cM // 12580 /// ENSMUST00000097921 // Cdkn2c // cyclin-dependent kinase inhibitor 2C (p18, inhibits CDK4) // 4 C7|4 24.7 cM // 12580 /// BC027026 // Cdkn2c // cyclin-dependent kinase…
10351111	27510	3288.94	0.8148	0.4914	0.023	Dnm3os	NR_002870 // Dnm3os // dynamin 3, opposite strand // 1 H2.1|1 // 474332 /// NR_029796 // Mir214 // microRNA 214 // 1|1 // 387210 /// NR_029810 // Mir199a-2 // microRNA 199a-2 // 1|1 // 723821
10438769	8584	3289.76	0.7934	0.4914	0.0231	Cldn1	NM_016674 // Cldn1 // claudin 1 // 16 B2|16 // 12737 /// ENSMUST00000023154 // Cldn1 // claudin 1 // 16 B2|16 // 12737 /// BC002003 // Cldn1 // claudin 1 // 16 B2|16 // 12737
10385384	10588	3291.94	0.8121	0.4913	0.0231	Nipal4	NM_172524 // Nipal4 // NIPA-like domain containing 4 // 11 B1.1|11 // 214112 /// ENSMUST00000020679 // Nipal4 // NIPA-like domain containing 4 // 11 B1.1|11 // 214112 /// BC139819 // Nipal4 // NIPA-like domain containing 4 // 11 B1.1|11 // 214112
10600326	8375	3301.01	0.808	0.4927	0.0233	Tktl1	NM_031379 // Tktl1 // transketolase-like 1 // X A7.3|X // 83553 /// ENSMUST00000010127 // Tktl1 // transketolase-like 1 // X A7.3|X // 83553 /// AF285571 // Tktl1 // transketolase-like 1 // X A7.3|X // 83553 /// ENSMUST00000156959 // Tktl1 // transketolase-like 1 // X A7.3|X // 83553
10510076	10766	3305.59	0.8451	0.4929	0.0234	Gm13040	NM_001113736 // Gm13040 // predicted gene 13040 // 4 E1|4 // 100040854 /// NM_001039595 // Gm13043 // predicted gene 13043 // 4 E1|4 // 545693 /// NM_001113735 // Gm13057 // predicted gene 13057 // 4 E1|4 // 100040861 /// NM_001034101 // Gm13119 // predicted gene 13119 // 4 E1|4 // 433779 /// ENSMUST00000054977 // Gm13043 // predicted gene 13043 // 4 E1|4 // 545693 /// ENSMUST00000061572 // Gm130…
10510068	7172	3305.59	0.8451	0.4929	0.0234	Gm13040	NM_001113736 // Gm13040 // predicted gene 13040 // 4 E1|4 // 100040854 /// NM_001039595 // Gm13043 // predicted gene 13043 // 4 E1|4 // 545693 /// NM_001113735 // Gm13057 // predicted gene 13057 // 4 E1|4 // 100040861 /// NM_001034101 // Gm13119 // predicted gene 13119 // 4 E1|4 // 433779 /// ENSMUST00000054977 // Gm13043 // predicted gene 13043 // 4 E1|4 // 545693 /// ENSMUST00000061572 // Gm130…
10510072	8004	3305.59	0.8451	0.4929	0.0234	Gm13040	NM_001113736 // Gm13040 // predicted gene 13040 // 4 E1|4 // 100040854 /// NM_001039595 // Gm13043 // predicted gene 13043 // 4 E1|4 // 545693 /// NM_001113735 // Gm13057 // predicted gene 13057 // 4 E1|4 // 100040861 /// NM_001034101 // Gm13119 // predicted gene 13119 // 4 E1|4 // 433779 /// ENSMUST00000054977 // Gm13043 // predicted gene 13043 // 4 E1|4 // 545693 /// ENSMUST00000061572 // Gm130…
10541738	17119	3307.73	0.8022	0.4931	0.0234	A230083G16Rik	ENSMUST00000069553 // A230083G16Rik // RIKEN cDNA A230083G16 gene // 6 F2|6 // 442825 /// AK038996 // A230083G16Rik // RIKEN cDNA A230083G16 gene // 6 F2|6 // 442825 /// XR_105027 // A230083G16Rik // RIKEN cDNA A230083G16 gene // 6 F2|6 // 442825
10568233	13038	3309.07	0.8106	0.493	0.0234	9130019O22Rik	NM_030226 // 9130019O22Rik // RIKEN cDNA 9130019O22 gene // 7 F3|7 // 78921 /// ENSMUST00000049052 // 9130019O22Rik // RIKEN cDNA 9130019O22 gene // 7 F3|7 // 78921 /// BC031466 // 9130019O22Rik // RIKEN cDNA 9130019O22 gene // 7 F3|7 // 78921
10539251	6798	3316.66	0.8152	0.4948	0.0236	D6Mm5e	NM_033079 // D6Mm5e // DNA segment, Chr 6, Miriam Meisler 5, expressed // 6 C3|6 34.7 cM // 110958 /// ENSMUST00000113980 // D6Mm5e // DNA segment, Chr 6, Miriam Meisler 5, expressed // 6 C3|6 34.7 cM // 110958 /// AF084364 // D6Mm5e // DNA segment, Chr 6, Miriam Meisler 5, expressed // 6 C3|6 34.7 cM // 110958
10572097	24084	3329.47	0.8217	0.4981	0.0238	Sh2d4a	NM_028182 // Sh2d4a // SH2 domain containing 4A // 8|8 C1 // 72281 /// ENSMUST00000066594 // Sh2d4a // SH2 domain containing 4A // 8|8 C1 // 72281 /// BC116682 // Sh2d4a // SH2 domain containing 4A // 8|8 C1 // 72281
10439895	26793	3336.61	0.8068	0.4995	0.024	Alcam	NM_009655 // Alcam // activated leukocyte cell adhesion molecule // 16 B5|16 // 11658 /// ENSMUST00000023312 // Alcam // activated leukocyte cell adhesion molecule // 16 B5|16 // 11658 /// BC027280 // Alcam // activated leukocyte cell adhesion molecule // 16 B5|16 // 11658
10483299	8401	3339.75	0.805	0.5001	0.0241	Scn1a	NM_018733 // Scn1a // sodium channel, voltage-gated, type I, alpha // 2 C1.3|2 36.0 cM // 20265 /// ENSMUST00000077489 // Scn1a // sodium channel, voltage-gated, type I, alpha // 2 C1.3|2 36.0 cM // 20265 /// L42339 // Scn1a // sodium channel, voltage-gated, type I, alpha // 2 C1.3|2 36.0 cM // 20265 /// EF591872 // Scn1a // sodium channel, voltage-gated, type I, alpha // 2 C1.3|2 36.0 cM // 2026…
10455752	12687	3346.46	0.8024	0.5009	0.0242	Snx24	NM_029394 // Snx24 // sorting nexing 24 // 18 D1|18 // 69226 /// ENSMUST00000025417 // Snx24 // sorting nexing 24 // 18 D1|18 // 69226 /// BC051168 // Snx24 // sorting nexing 24 // 18 D1|18 // 69226
10404595	9962	3354.86	0.7944	0.5014	0.0244	Ppp1r3g	NM_029628 // Ppp1r3g // protein phosphatase 1, regulatory (inhibitor) subunit 3G // 13 A3.3|13 // 76487
10488844	28342	3358.89	0.815	0.5014	0.0245	Ncoa6	NM_019825 // Ncoa6 // nuclear receptor coactivator 6 // 2 H2|2 // 56406 /// ENSMUST00000109670 // Ncoa6 // nuclear receptor coactivator 6 // 2 H2|2 // 56406 /// ENSMUST00000043126 // Ncoa6 // nuclear receptor coactivator 6 // 2 H2|2 // 56406 /// BC083187 // Ncoa6 // nuclear receptor coactivator 6 // 2 H2|2 // 56406 /// ENSMUST00000123293 // Ncoa6 // nuclear receptor coactivator 6 // 2 H2|2 // 564…
10575209	12110	3362.68	0.7998	0.501	0.0245	LOC100505227	XM_003086700 // LOC100505227 // hypothetical protein LOC100505227 // --- // 100505227
10427883	27823	3363.88	0.7847	0.5012	0.0246	Acot10	NM_022816 // Acot10 // acyl-CoA thioesterase 10 // 15 A2|15 // 64833 /// NM_022816 // Acot10 // acyl-CoA thioesterase 10 // 15 A2|15 // 64833 /// ENSMUST00000052910 // Acot10 // acyl-CoA thioesterase 10 // 15 A2|15 // 64833 /// ENSMUST00000052910 // Acot10 // acyl-CoA thioesterase 10 // 15 A2|15 // 64833 /// BC108959 // Acot10 // acyl-CoA thioesterase 10 // 15 A2|15 // 64833 /// BC108959 // Acot1…
10536898	6634	3369.09	0.8203	0.5023	0.0247	Irf5	NM_012057 // Irf5 // interferon regulatory factor 5 // 6 A3.3|6 7.1 cM // 27056 /// ENSMUST00000004392 // Irf5 // interferon regulatory factor 5 // 6 A3.3|6 7.1 cM // 27056 /// AF028725 // Irf5 // interferon regulatory factor 5 // 6 A3.3|6 7.1 cM // 27056
10572724	13959	3369.78	0.811	0.5023	0.0247	Zfp709	NM_145624 // Zfp709 // zinc finger protein 709 // 8 B3.3|8 // 236193 /// ENSMUST00000034259 // Zfp709 // zinc finger protein 709 // 8 B3.3|8 // 236193 /// BC021921 // Zfp709 // zinc finger protein 709 // 8 B3.3|8 // 236193
10499961	13065	3375.29	0.8179	0.5036	0.0248	Tdpoz2	NM_001007222 // Tdpoz2 // TD and POZ domain containing 2 // 3 F2.1|3 // 399673 /// BC141104 // Tdpoz2 // TD and POZ domain containing 2 // 3 F2.1|3 // 399673
10529577	13816	3375.96	0.7904	0.5035	0.0248	Cno	NM_133724 // Cno // cappuccino // 5 B3|5 // 117197 /// ENSMUST00000071949 // Cno // cappuccino // 5 B3|5 // 117197 /// BC019169 // Cno // cappuccino // 5 B3|5 // 117197
10459723	17586	3383.36	0.8129	0.505	0.025	Elac1	NM_053255 // Elac1 // elaC homolog 1 (E. coli) // 18 E2|18 // 114615 /// ENSMUST00000041138 // Elac1 // elaC homolog 1 (E. coli) // 18 E2|18 // 114615 /// AF308697 // Elac1 // elaC homolog 1 (E. coli) // 18 E2|18 // 114615
10436742	13138	3392.53	0.8233	0.5075	0.0251	2810407A14Rik	ENSMUST00000069809 // 2810407A14Rik // RIKEN cDNA 2810407A14 gene // 16 C3.3|16 // 100039901
10544523	11768	3392.93	0.7886	0.5073	0.0252	Rny1	NR_004419 // Rny1 // RNA, Y1 small cytoplasmic, Ro-associated // 6|6 54.3 cM // 19872
10555789	11290	3397.08	0.8414	0.5084	0.0252	Usp17l5	NM_010089 // Usp17l5 // ubiquitin specific peptidase 17-like 5 // 7 E3|7 49.0 cM // 13532 /// ENSMUST00000106892 // Usp17l5 // ubiquitin specific peptidase 17-like 5 // 7 E3|7 49.0 cM // 13532 /// ENSMUST00000079348 // Usp17l5 // ubiquitin specific peptidase 17-like 5 // 7 E3|7 49.0 cM // 13532 /// U70369 // Usp17l5 // ubiquitin specific peptidase 17-like 5 // 7 E3|7 49.0 cM // 13532
10458581	25138	3398.99	0.7617	0.5089	0.0253	Gm10008	ENSMUST00000071086 // Gm10008 // predicted gene 10008 // --- // 791268
10536048	10291	3401.78	0.8145	0.5093	0.0253	E330014E10Rik	NM_001122668 // E330014E10Rik // RIKEN cDNA E330014E10 gene // 5 E3|5 // 665943 /// BC145804 // D5Ertd577e // DNA segment, Chr 5, ERATO Doi 577, expressed // 5 E3|5 52.0 cM // 320549 /// BC099967 // Gm16367 // predicted gene 16367 // --- // 545762 /// ENSMUST00000101025 // Gm16427 // predicted gene 16427 // 5 E2|5 // 100040885 /// ENSMUST00000097480 // Gm3106 // predicted gene 3106 // 5 E3|5 // 1…
10536037	29510	3401.78	0.8145	0.5093	0.0253	E330014E10Rik	NM_001122668 // E330014E10Rik // RIKEN cDNA E330014E10 gene // 5 E3|5 // 665943 /// NM_177187 // D5Ertd577e // DNA segment, Chr 5, ERATO Doi 577, expressed // 5 E3|5 52.0 cM // 320549 /// ENSMUST00000094593 // D5Ertd577e // DNA segment, Chr 5, ERATO Doi 577, expressed // 5 E3|5 52.0 cM // 320549 /// BC145804 // D5Ertd577e // DNA segment, Chr 5, ERATO Doi 577, expressed // 5 E3|5 52.0 cM // 320549…
10401317	6453	3404.56	0.8035	0.5096	0.0254	Gm4787	NM_001038995 // Gm4787 // predicted gene 4787 // 12 D1|12 // 214321 /// ENSMUST00000062182 // Gm4787 // predicted gene 4787 // 12 D1|12 // 214321
10384378	9269	3407.74	0.821	0.5106	0.0255	Ddc	NM_001190448 // Ddc // dopa decarboxylase // 11 A1-A4|11 7.0 cM // 13195 /// NM_016672 // Ddc // dopa decarboxylase // 11 A1-A4|11 7.0 cM // 13195 /// ENSMUST00000109659 // Ddc // dopa decarboxylase // 11 A1-A4|11 7.0 cM // 13195 /// ENSMUST00000066237 // Ddc // dopa decarboxylase // 11 A1-A4|11 7.0 cM // 13195 /// AF071068 // Ddc // dopa decarboxylase // 11 A1-A4|11 7.0 cM // 13195 /// ENSMUST00…
10499130	21944	3418.87	0.8094	0.5135	0.0257	Rnu73b	NR_004418 // Rnu73b // U73B small nuclear RNA // --- // 19871
10454840	29163	3422.08	0.7886	0.5142	0.0258	LOC546711	XM_908296 // LOC546711 // 40S ribosomal protein S25-like // 18 B2|18 // 546711
10502772	28328	3422.85	0.8177	0.5142	0.0258	Lphn2	NM_001081298 // Lphn2 // latrophilin 2 // 3 H3|3 // 99633 /// ENSMUST00000106128 // Lphn2 // latrophilin 2 // 3 H3|3 // 99633
10584368	10413	3442.06	0.8067	0.52	0.0262	Olfr884	NM_001011798 // Olfr884 // olfactory receptor 884 // 9 A4|9 // 257996 /// NM_001011739 // Olfr885 // olfactory receptor 885 // 9 A4|9 // 257885 /// ENSMUST00000077732 // Olfr884 // olfactory receptor 884 // 9 A4|9 // 257996 /// ENSMUST00000081985 // Olfr885 // olfactory receptor 885 // 9 A4|9 // 257885 /// ENSMUST00000115003 // Olfr884 // olfactory receptor 884 // 9 A4|9 // 257996 /// ENSMUST0000…
10423953	26229	3444.68	0.8256	0.5194	0.0262	Trhr	NM_013696 // Trhr // thyrotropin releasing hormone receptor // 15 B3.2|15 24.7 cM // 22045 /// ENSMUST00000038856 // Trhr // thyrotropin releasing hormone receptor // 15 B3.2|15 24.7 cM // 22045 /// M94384 // Trhr // thyrotropin releasing hormone receptor // 15 B3.2|15 24.7 cM // 22045 /// ENSMUST00000110289 // Trhr // thyrotropin releasing hormone receptor // 15 B3.2|15 24.7 cM // 22045
10554118	7624	3445.54	0.8233	0.5195	0.0263	Fam169b	NM_001013811 // Fam169b // family with sequence similarity 169, member B // 7 D1|7 // 434197 /// BC039209 // Fam169b // family with sequence similarity 169, member B // 7 D1|7 // 434197
10388286	13223	3449.31	0.8137	0.5201	0.0263	Olfr391-ps	NM_001159775 // Olfr391-ps // olfactory receptor 391, pseudogene // 11 B4|11 // 258236
10434689	23466	3451.21	0.7959	0.5206	0.0264	Ahsg	NM_013465 // Ahsg // alpha-2-HS-glycoprotein // 16 B1|16 15.0 cM // 11625 /// ENSMUST00000023583 // Ahsg // alpha-2-HS-glycoprotein // 16 B1|16 15.0 cM // 11625 /// BC019822 // Ahsg // alpha-2-HS-glycoprotein // 16 B1|16 15.0 cM // 11625
10480939	20770	3454.29	0.8098	0.5215	0.0265	4932418E24Rik	NM_177841 // 4932418E24Rik // RIKEN cDNA 4932418E24 gene // 2 A3|2 // 329366 /// ENSMUST00000114145 // 4932418E24Rik // RIKEN cDNA 4932418E24 gene // 2 A3|2 // 329366 /// ENSMUST00000057224 // 4932418E24Rik // RIKEN cDNA 4932418E24 gene // 2 A3|2 // 329366 /// ENSMUST00000155409 // 4932418E24Rik // RIKEN cDNA 4932418E24 gene // 2 A3|2 // 329366
10476814	26942	3462.55	0.8056	0.5233	0.0266	Insm1	NM_016889 // Insm1 // insulinoma-associated 1 // 2 G1|2 // 53626 /// ENSMUST00000089257 // Insm1 // insulinoma-associated 1 // 2 G1|2 // 53626 /// BC051240 // Insm1 // insulinoma-associated 1 // 2 G1|2 // 53626
10356329	20259	3467.58	0.814	0.5251	0.0267	Snora75	NR_028478 // Snora75 // small nucleolar RNA, H/ACA box 75 // 1|1 // 100303740
10584787	10973	3472.5	0.8163	0.5262	0.0268	Treh	NM_021481 // Treh // trehalase (brush-border membrane glycoprotein) // 9 A5.2|9 // 58866 /// ENSMUST00000034609 // Treh // trehalase (brush-border membrane glycoprotein) // 9 A5.2|9 // 58866 /// AF136944 // Treh // trehalase (brush-border membrane glycoprotein) // 9 A5.2|9 // 58866 /// ENSMUST00000139389 // Treh // trehalase (brush-border membrane glycoprotein) // 9 A5.2|9 // 58866 /// ENSMUST000…
10399632	11797	3473.52	0.8171	0.5263	0.0269	F630048H11Rik	AK170335 // F630048H11Rik // RIKEN cDNA F630048H11 gene // --- // 100038492
10469312	8937	3473.54	0.8237	0.5259	0.0269	Pter	NM_008961 // Pter // phosphotriesterase related // 2 A1|2 // 19212 /// NM_153155 // C1ql3 // C1q-like 3 // 2 A1|2 // 227580 /// ENSMUST00000134794 // Pter // phosphotriesterase related // 2 A1|2 // 19212 /// U28016 // Pter // phosphotriesterase related // 2 A1|2 // 19212 /// ENSMUST00000028063 // Pter // phosphotriesterase related // 2 A1|2 // 19212 /// ENSMUST00000114796 // Pter // phosphotriest…
10474064	19755	3485.74	0.8077	0.528	0.0271	Trp53i11	NM_001025246 // Trp53i11 // transformation related protein 53 inducible protein 11 // 2 E1|2 // 277414 /// ENSMUST00000111266 // Trp53i11 // transformation related protein 53 inducible protein 11 // 2 E1|2 // 277414 /// ENSMUST00000090554 // Trp53i11 // transformation related protein 53 inducible protein 11 // 2 E1|2 // 277414 /// BC098206 // Trp53i11 // transformation related protein 53 inducibl…
10447517	24908	3487.86	0.7472	0.5286	0.0272	Pisd-ps2	NR_003519 // Pisd-ps2 // phosphatidylserine decarboxylase, pseudogene 2 // 17 A1|17 // 328734
10506929	25540	3489.77	0.8281	0.528	0.0272	Calr4	NM_001033226 // Calr4 // calreticulin 4 // 4 C7|4 // 108802 /// ENSMUST00000030285 // Calr4 // calreticulin 4 // 4 C7|4 // 108802 /// BC044740 // Calr4 // calreticulin 4 // 4 C7|4 // 108802
10351903	12857	3499.74	0.8198	0.5299	0.0274	Olfr420	NM_146305 // Olfr420 // olfactory receptor 420 // 1 H4|1 // 258302 /// ENSMUST00000068403 // Olfr420 // olfactory receptor 420 // 1 H4|1 // 258302 /// BC145885 // Olfr420 // olfactory receptor 420 // 1 H4|1 // 258302
10485745	20729	3500.73	0.8232	0.53	0.0275	Ano3	NM_001128103 // Ano3 // anoctamin 3 // 2 E3|2 // 228432 /// ENSMUST00000099623 // Ano3 // anoctamin 3 // 2 E3|2 // 228432
10535091	29261	3501.43	0.8181	0.53	0.0275	Mir339	NR_029768 // Mir339 // microRNA 339 // 5|5 // 723898 /// BC016220 // 4930432F04Rik // RIKEN cDNA 4930432F04 gene // 5|5 // 78792
10582196	26984	3505.61	0.805	0.5311	0.0276	1190005I06Rik	NM_197988 // 1190005I06Rik // RIKEN cDNA 1190005I06 gene // 8 E1|8 // 68918 /// ENSMUST00000061208 // 1190005I06Rik // RIKEN cDNA 1190005I06 gene // 8 E1|8 // 68918 /// BC027666 // 1190005I06Rik // RIKEN cDNA 1190005I06 gene // 8 E1|8 // 68918 /// ENSMUST00000144417 // 1190005I06Rik // RIKEN cDNA 1190005I06 gene // 8 E1|8 // 68918
10503866	23815	3505.94	0.8277	0.5309	0.0276	Gabrr1	NM_008075 // Gabrr1 // gamma-aminobutyric acid (GABA) C receptor, subunit rho 1 // 4 A5|4 10.5 cM // 14408 /// ENSMUST00000029947 // Gabrr1 // gamma-aminobutyric acid (GABA) C receptor, subunit rho 1 // 4 A5|4 10.5 cM // 14408 /// AF024620 // Gabrr1 // gamma-aminobutyric acid (GABA) C receptor, subunit rho 1 // 4 A5|4 10.5 cM // 14408
10516966	23752	3511.36	0.8137	0.5321	0.0277	BC013712	NM_001033308 // BC013712 // cDNA sequence BC013712 // 4 D2.3|4 // 230787 /// ENSMUST00000045154 // BC013712 // cDNA sequence BC013712 // 4 D2.3|4 // 230787 /// BC013712 // BC013712 // cDNA sequence BC013712 // 4 D2.3|4 // 230787
10410166	21145	3517.88	0.8026	0.5335	0.0278	Cntnap3	NM_001081129 // Cntnap3 // contactin associated protein-like 3 // 13 B3|13 // 238680 /// ENSMUST00000091554 // Cntnap3 // contactin associated protein-like 3 // 13 B3|13 // 238680
10525516	18528	3519.92	0.8234	0.5337	0.0279	Wdr66	BC138176 // Wdr66 // WD repeat domain 66 // 5 F|5 // 269701 /// ENSMUST00000150155 // Wdr66 // WD repeat domain 66 // 5 F|5 // 269701 /// ENSMUST00000069311 // Wdr66 // WD repeat domain 66 // 5 F|5 // 269701 /// ENSMUST00000121964 // Wdr66 // WD repeat domain 66 // 5 F|5 // 269701 /// AK030281 // Wdr66 // WD repeat domain 66 // 5 F|5 // 269701 /// AK016965 // Wdr66 // WD repeat domain 66 // 5 F|5…
10363231	7836	3520.37	0.8251	0.5336	0.0279	Smpdl3a	NM_020561 // Smpdl3a // sphingomyelin phosphodiesterase, acid-like 3A // 10 B4|10 // 57319 /// ENSMUST00000020022 // Smpdl3a // sphingomyelin phosphodiesterase, acid-like 3A // 10 B4|10 // 57319 /// BC139288 // Smpdl3a // sphingomyelin phosphodiesterase, acid-like 3A // 10 B4|10 // 57319
10537909	17129	3525.91	0.8085	0.535	0.028	Rny3	NR_024202 // Rny3 // RNA, Y3 small cytoplasmic (associated with Ro protein) // 6|6 22.0 cM // 19874
10605784	8950	3526.25	0.7875	0.5345	0.028	Gm7061	XM_003085264 // Gm7061 // predicted gene 7061 // X C3|X // 631331
10445139	22113	3527.01	0.8274	0.5345	0.028	Olfr110	NM_146328 // Olfr110 // olfactory receptor 110 // 17 B1|17 // 258325 /// ENSMUST00000055986 // Olfr110 // olfactory receptor 110 // 17 B1|17 // 258325 /// BC132347 // Olfr110 // olfactory receptor 110 // 17 B1|17 // 258325
10550775	17298	3528.19	0.8311	0.5341	0.0281	Gm5891	NM_001034904 // Gm5891 // predicted gene 5891 // 7 A3|7 // 545929 /// NM_001037248 // Gm5156 // predicted gene 5156 // 7 A3|7 // 381936 /// ENSMUST00000098741 // Gm6882 // predicted gene 6882 // 7 A3|7 // 628475
10550762	8985	3528.19	0.8311	0.5341	0.0281	Gm5891	NM_001034904 // Gm5891 // predicted gene 5891 // 7 A3|7 // 545929 /// NM_001037248 // Gm5156 // predicted gene 5156 // 7 A3|7 // 381936 /// ENSMUST00000098741 // Gm6882 // predicted gene 6882 // 7 A3|7 // 628475 /// ENSMUST00000098725 // Gm6176 // predicted gene 6176 // 7 A3|7 // 620736
10530499	10253	3530.85	0.8206	0.5348	0.0281	Slc10a4	NM_173403 // Slc10a4 // solute carrier family 10 (sodium/bile acid cotransporter family), member 4 // 5 C3.2|5 // 231290 /// ENSMUST00000031127 // Slc10a4 // solute carrier family 10 (sodium/bile acid cotransporter family), member 4 // 5 C3.2|5 // 231290 /// BC132529 // Slc10a4 // solute carrier family 10 (sodium/bile acid cotransporter family), member 4 // 5 C3.2|5 // 231290 /// NM_001024147 // …
10381445	28882	3544.97	0.8188	0.54	0.0284	Tmem106a	NM_144830 // Tmem106a // transmembrane protein 106A // 11 D|11 // 217203 /// ENSMUST00000100403 // Tmem106a // transmembrane protein 106A // 11 D|11 // 217203 /// ENSMUST00000039581 // Tmem106a // transmembrane protein 106A // 11 D|11 // 217203 /// BC022145 // Tmem106a // transmembrane protein 106A // 11 D|11 // 217203 /// ENSMUST00000107194 // Tmem106a // transmembrane protein 106A // 11 D|11 //…
10584584	8658	3554.11	0.8171	0.5419	0.0286	Bsx	NM_178245 // Bsx // brain specific homeobox // 9 A5.1|9 // 244813 /// ENSMUST00000067375 // Bsx // brain specific homeobox // 9 A5.1|9 // 244813 /// AY233396 // Bsx // brain specific homeobox // 9 A5.1|9 // 244813
10495923	9785	3554.74	0.7972	0.5418	0.0287	Mir302b	NR_030403 // Mir302b // microRNA 302b // 3|3 // 723948
10447118	11915	3568.38	0.825	0.5459	0.029	Gm9959	AK082127 // Gm9959 // predicted gene 9959 // 17 E3|17 // 100043697
10533237	13542	3570.14	0.8102	0.546	0.029	Oas1c	NM_033541 // Oas1c // 2'-5' oligoadenylate synthetase 1C // 5 F|5 67.0 cM // 114643 /// ENSMUST00000117193 // Oas1c // 2'-5' oligoadenylate synthetase 1C // 5 F|5 67.0 cM // 114643 /// ENSMUST00000111858 // Oas1c // 2'-5' oligoadenylate synthetase 1C // 5 F|5 67.0 cM // 114643 /// AF459816 // Oas1c // 2'-5' oligoadenylate synthetase 1C // 5 F|5 67.0 cM // 114643 /// AF459815 // Oas1c // 2'-5' oli…
10561673	9833	3577.69	0.8198	0.5463	0.0292	Spred3	NM_182927 // Spred3 // sprouty-related, EVH1 domain containing 3 // 7 B1|7 // 101809 /// ENSMUST00000048923 // Spred3 // sprouty-related, EVH1 domain containing 3 // 7 B1|7 // 101809 /// BC062119 // Spred3 // sprouty-related, EVH1 domain containing 3 // 7 B1|7 // 101809
[truncated: 201 more rows]

## Sheet: Down in Day1GNS vs Day1DMSO
Probe	gene.index	RP/Rsum	FC:(class1/class2)	pfp	P.value	Gene Symbol	Gene name
[truncated: 823 more rows]
